# Supplementary material for: Rapid High Resolution Genotyping of Francisella tularensis by Whole Genome Sequence Comparison of Annotated Genes (“MLST+”)
Source: PLoS One. 2015 Apr 9;10(4):e0123298. doi: 10.1371/journal.pone.0123298 (PMC4391923; doi:10.1371/journal.pone.0123298)
Supplement: S1 Data Archive — Archive of Supplemental files are listing included and excluded targets of MLST+ analysis, overview of MLVA and canSNP results as well as nucleotide and allelic variants of all investigated strains.It also shows a comparing Minimum-Spanning Tree of MLST+ and wgSNP data. (ZIP) [file pone.0123298.s001.zip]

Archive with 15 entries (12 files):
- Supplemental_MLSTplus_Francisella/
- Supplemental_MLSTplus_Francisella/Allele-Variants_SNPs/
- Supplemental_MLSTplus_Francisella/Allele-Variants_SNPs/all_variants.pdf
- Supplemental_MLSTplus_Francisella/Allele-Variants_SNPs/distance_column_targets_FSC200-Cluster_2015-01-28.xls
- Supplemental_MLSTplus_Francisella/Allele-Variants_SNPs/distance_column_targets_FTNF-Cluster_2015-01-28.xls
- Supplemental_MLSTplus_Francisella/Allele-Variants_SNPs/distance_column_targets_LVS-Cluster-2015-01-28.xls
- Supplemental_MLSTplus_Francisella/Allele-Variants_SNPs/sample_variants_FSC200-Cluster_2015-01-28.xls
- Supplemental_MLSTplus_Francisella/Allele-Variants_SNPs/sample_variants_FTNF-Cluster_2015-01-28.xls
- Supplemental_MLSTplus_Francisella/Allele-Variants_SNPs/sample_variants_LVS-Cluster_2015-01-28.xls
- Supplemental_MLSTplus_Francisella/Core_Genome_Definitions_MLSTplus_Ftul/
- Supplemental_MLSTplus_Francisella/Core_Genome_Definitions_MLSTplus_Ftul/excludedtargets.csv
- Supplemental_MLSTplus_Francisella/Core_Genome_Definitions_MLSTplus_Ftul/mlstplustargets.csv
- Supplemental_MLSTplus_Francisella/Core_Genome_Definitions_MLSTplus_Ftul/mlstplustargets.fasta
- Supplemental_MLSTplus_Francisella/Table_MLVA_canSNP.xlsx
- Supplemental_MLSTplus_Francisella/Allele-Variants_SNPs/Suppl_Figure_MST_wgSNPvsMLSTplus.pdf
