# Supplementary material for: Rapid High Resolution Genotyping of Francisella tularensis by Whole Genome Sequence Comparison of Annotated Genes (“MLST+”)
Source: PLoS One. 2015 Apr 9;10(4):e0123298. doi: 10.1371/journal.pone.0123298 (PMC4391923; doi:10.1371/journal.pone.0123298)
Supplement: S1 Data Archive — Archive of Supplemental files are listing included and excluded targets of MLST+ analysis, overview of MLVA and canSNP results as well as nucleotide and allelic variants of all investigated strains.It also shows a comparing Minimum-Spanning Tree of MLST+ and wgSNP data. (ZIP) [file pone.0123298.s001.zip › Supplemental_MLSTplus_Francisella/Allele-Variants_SNPs/distance_column_targets_FSC200-Cluster_2015-01-28.xls]

## Sheet: distance_column_targets_FSC200-
Target	Begin	End	GenBank gene	GenBank product	GenBank note	GenBank protein_id	FSC200	F107	F101
FTL_0082	78577	79092		B-type cytochrome		YP_512885.1	1	5	5
FTL_0287	272789	273367		hypothetical protein		YP_513080.1	1	8	8
FTL_0335	318219	318464		lipoprotein		YP_513123.1	1	3	3
FTL_0382	352509	353903		amino acid permease		YP_513158.1	8	1	1
FTL_0556	537457	539709		ribonuclease R		YP_513322.1	3	1	1
FTL_0612	602721	603647		exopolyphosphatase		YP_513372.1	1	7	7
FTL_0725	714701	715237		hypothetical protein		YP_513476.1	8	1	1
FTL_0766	755198	757003		gamma-glutamyltranspeptidase		YP_513511.1	9	1	1
FTL_0844	825879	826484		LysR transcriptional regulator family protein		YP_513566.1	1	4	4
FTL_0851	832559	833437		RNA polymerase factor sigma-32	binds with the catalytic core of RNA polymerase to produce the holoenzyme; this sigma factor is responsible for the expression of heat shock promoters	YP_513573.1	1	7	7
FTL_0925	897902	899122		proton-dependent oligopeptide transport (POT) family protein		YP_513638.1	3	1	1
FTL_0960	927498	928898		soluble pyridine nucleotide transhydrogenase	catalyzes the conversion of NADPH to NADH	YP_513671.1	8	1	1
FTL_1018	977287	978339		phosphoserine aminotransferase	catalyzes the formation of 3-phosphonooxypyruvate and glutamate from O-phospho-L-serine and 2-oxoglutarate; required both in major phosphorylated pathway of serine biosynthesis and in the biosynthesis of pyridoxine	YP_513719.1	9	1	1
FTL_1096	1043815	1044936		lipoprotein		YP_513788.1	6	1	1
FTL_1140	1082111	1083031		malonyl CoA-acyl carrier protein transacylase		YP_513826.1	6	1	1
FTL_1181	1131308	1132051		SpoU rRNA methylase family protein		YP_513864.1	7	1	1
FTL_1370	1301987	1302802		hypothetical protein		YP_514031.1	1	6	6
FTL_1377	1311108	1311755		hypothetical protein		YP_514038.1	1	7	7
FTL_1504	1434341	1436527		peroxidase/catalase		YP_514154.1	1	7	7
FTL_1596	1523046	1524455		peptidyl-prolyl cis-trans isomerase		YP_514235.1	1	7	7
FTL_1602	1531440	1532414		delta-aminolevulinic acid dehydratase	catalyzes the formation of porphobilinogen from 5-aminolevulinate	YP_514241.1	7	1	1
FTL_1647	1577927	1579129		major facilitator transporter		YP_514286.1	7	1	1
FTL_1656	1584551	1586773		DNA helicase II		YP_514291.1	1	9	9
FTL_1784	1714831	1717644	sucA	2-oxoglutarate dehydrogenase E1 component	SucA; E1 component of the oxoglutarate dehydrogenase complex which catalyzes the formation of succinyl-CoA from 2-oxoglutarate; SucA catalyzes the reaction of 2-oxoglutarate with dihydrolipoamide succinyltransferase-lipoate to form dihydrolipoamide succinyltransferase-succinyldihydrolipoate and carbon dioxide	YP_514409.1	1	8	8
FTL_1817	1750154	1751605		NADH dehydrogenase I subunit N		YP_514439.1	1	7	7
FTL_1943	1871080	1873233		primosomal protein N'		YP_514544.1	1	7	7
