# Supplementary material for: Rapid High Resolution Genotyping of Francisella tularensis by Whole Genome Sequence Comparison of Annotated Genes (“MLST+”)
Source: PLoS One. 2015 Apr 9;10(4):e0123298. doi: 10.1371/journal.pone.0123298 (PMC4391923; doi:10.1371/journal.pone.0123298)
Supplement: S1 Data Archive — Archive of Supplemental files are listing included and excluded targets of MLST+ analysis, overview of MLVA and canSNP results as well as nucleotide and allelic variants of all investigated strains.It also shows a comparing Minimum-Spanning Tree of MLST+ and wgSNP data. (ZIP) [file pone.0123298.s001.zip › Supplemental_MLSTplus_Francisella/Allele-Variants_SNPs/distance_column_targets_FTNF-Cluster_2015-01-28.xls]

## Sheet: distance_column_targets_FTNF-Cl
Target	Begin	End	GenBank gene	GenBank product	GenBank note	GenBank protein_id	F088	F089	F090	F091	F092	F100	F105	F108	F109	F112	F114	F233	FTNF002-00
FTL_0708	697949	699037		hypothetical protein		YP_513459.1	7	7	7	7	7	9	7	9	9	7	7	7	7
FTL_0752	743685	745436		hypothetical protein		YP_513500.1	1	1	1	1	1	1	1	1	1	1	1	1	6
FTL_0968	935670	936860		tyrosyl-tRNA synthetase	catalyzes the formation of tyrosyl-tRNA(Tyr) from tyrosine and tRNA(Tyr)	YP_513679.1	8	8	8	8	8	8	8	8	8	8	8	8	7
FTL_1218	1167906	1168895		hypothetical protein		YP_513901.1	6	6	6	6	6	7	6	7	7	6	6	6	6
FTL_1282	1221264	1222931		beta-glucosidase		YP_513953.1	1	1	1	1	1	1	1	1	1	1	1	7	1
FTL_1534	1463533	1464198		uridine kinase	functions in pyrimidine salvage; pyrimidine ribonucleoside kinase; phosphorylates nucleosides or dinucleosides to make UMP or CMP using ATP or GTP as the donor	YP_514180.1	7	7	7	7	7	1	7	1	1	7	7	1	1
FTL_1602	1531440	1532414		delta-aminolevulinic acid dehydratase	catalyzes the formation of porphobilinogen from 5-aminolevulinate	YP_514241.1	1	1	1	1	1	1	1	1	1	1	1	1	6
FTL_1743	1673017	1677270		DNA-directed RNA polymerase subunit beta		YP_514374.1	9	9	9	9	9	9	9	9	9	9	9	9	8
