# Supplementary material for: Rapid High Resolution Genotyping of Francisella tularensis by Whole Genome Sequence Comparison of Annotated Genes (“MLST+”)
Source: PLoS One. 2015 Apr 9;10(4):e0123298. doi: 10.1371/journal.pone.0123298 (PMC4391923; doi:10.1371/journal.pone.0123298)
Supplement: S1 Data Archive — Archive of Supplemental files are listing included and excluded targets of MLST+ analysis, overview of MLVA and canSNP results as well as nucleotide and allelic variants of all investigated strains.It also shows a comparing Minimum-Spanning Tree of MLST+ and wgSNP data. (ZIP) [file pone.0123298.s001.zip › Supplemental_MLSTplus_Francisella/Allele-Variants_SNPs/distance_column_targets_LVS-Cluster-2015-01-28.xls]

## Sheet: distance_column_targets_LVS-Clu
Target	Begin	End	GenBank gene	GenBank product	GenBank note	GenBank protein_id	LVS	F049	F049_MiSeq
FTL_0146	151648	152964		ABC transporter ATP-binding protein		YP_512944.1	1	7	7
