# Supplementary material for: Rapid High Resolution Genotyping of Francisella tularensis by Whole Genome Sequence Comparison of Annotated Genes (“MLST+”)
Source: PLoS One. 2015 Apr 9;10(4):e0123298. doi: 10.1371/journal.pone.0123298 (PMC4391923; doi:10.1371/journal.pone.0123298)
Supplement: S1 Data Archive — Archive of Supplemental files are listing included and excluded targets of MLST+ analysis, overview of MLVA and canSNP results as well as nucleotide and allelic variants of all investigated strains.It also shows a comparing Minimum-Spanning Tree of MLST+ and wgSNP data. (ZIP) [file pone.0123298.s001.zip › Supplemental_MLSTplus_Francisella/Allele-Variants_SNPs/sample_variants_FSC200-Cluster_2015-01-28.xls]

## Sheet: sample_variants_FSC200-Cluster_
Target	Position	Abs. Position	Ref.-Seq.	FSC200	F107	F101
FTL_0082	54	78630	C	C	T	T
FTL_0287	456	273244	G	G	A	A
FTL_0335	108	318326	A	A	C	C
FTL_0382	205	352713	C	T	C	C
FTL_0556	896	538352	C	T	C	C
FTL_0612	924	603644	T	T	C	C
FTL_0725	480	715180	C	T	C	C
FTL_0766	171	755368	G	T	G	G
FTL_0844	219	826097	C	C	T	T
FTL_0851	555	833113	G	G	A	A
FTL_0925	305	898206	G	T	G	G
FTL_0960	442	927939	C	T	C	C
FTL_1018	420	977706	C	A	C	C
FTL_1096	766	1044580	C	T	C	C
FTL_1140	393	1082503	C	T	C	C
FTL_1181	645	1131952	G	T	G	G
FTL_1370	774	1302760	C	C	T	T
FTL_1377	154	1311261	A	A	T	T (warning)
FTL_1504	620	1434960	A	A	G	G
FTL_1596	30	1523075	C	C	A	A
FTL_1602	122	1531561	C	G	C	C
FTL_1647	861	1578787	G	A	G	G
FTL_1656	86	1584636	G	G	A	A
FTL_1784	1619	1716449	G	G	A	A
FTL_1817	496	1750649	T	T	C	C
FTL_1943	1683	1872762	G	G	A	A
