# Supplementary material for: Rapid High Resolution Genotyping of Francisella tularensis by Whole Genome Sequence Comparison of Annotated Genes (“MLST+”)
Source: PLoS One. 2015 Apr 9;10(4):e0123298. doi: 10.1371/journal.pone.0123298 (PMC4391923; doi:10.1371/journal.pone.0123298)
Supplement: S1 Data Archive — Archive of Supplemental files are listing included and excluded targets of MLST+ analysis, overview of MLVA and canSNP results as well as nucleotide and allelic variants of all investigated strains.It also shows a comparing Minimum-Spanning Tree of MLST+ and wgSNP data. (ZIP) [file pone.0123298.s001.zip › Supplemental_MLSTplus_Francisella/Allele-Variants_SNPs/sample_variants_FTNF-Cluster_2015-01-28.xls]

## Sheet: sample_variants_FTNF-Cluster_20
Target	Position	Abs. Position	Ref.-Seq.	F233	F088	F089	F090	F091	F092	F105	F112	F114	F100	F108	F109	FTNF002-00
FTL_0708	133	698081	G	G	G	G	G	G	G	G	G	G	A	A	A	G
FTL_0752	1266	744950	G	G	G	G	G	G	G	G	G	G	G	G	G	A
FTL_0968	120	935789	C	C	C	C	C	C	C	C	C	C	C	C	C	T
FTL_1218	663	1168568	C	C	C	C	C	C	C	C	C	C	A	A	A	C
FTL_1282	5	1221268	C	A	C	C	C	C	C	C	C	C	C	C	C	C
FTL_1534	648	1464180	C	C	T	T	T	T	T	T	T	T	C	C	C	C
FTL_1602	735	1532174	C	C	C	C	C	C	C	C	C	C	C	C	C	A
FTL_1743	159	1673175	C	C	C	C	C	C	C	C	C	C	C	C	C	A
