# Supplementary material for: Rapid High Resolution Genotyping of Francisella tularensis by Whole Genome Sequence Comparison of Annotated Genes (“MLST+”)
Source: PLoS One. 2015 Apr 9;10(4):e0123298. doi: 10.1371/journal.pone.0123298 (PMC4391923; doi:10.1371/journal.pone.0123298)
Supplement: S1 Data Archive — Archive of Supplemental files are listing included and excluded targets of MLST+ analysis, overview of MLVA and canSNP results as well as nucleotide and allelic variants of all investigated strains.It also shows a comparing Minimum-Spanning Tree of MLST+ and wgSNP data. (ZIP) [file pone.0123298.s001.zip › Supplemental_MLSTplus_Francisella/Core_Genome_Definitions_MLSTplus_Ftul/excludedtargets.csv]

GenBank entry NC_007880	Category	Excluded Reason	Excluded by	GenBank entry NC_006570	GenBank entry NC_016933	GenBank entry NC_009257	GenBank entry NC_016937	GenBank entry NC_017453	GenBank entry NC_008245	GenBank entry NC_007880	GenBank entry NC_009749	GenBank entry NC_019551	GenBank entry BK006741	GenBank entry NC_010677	GenBank entry NC_017450	GenBank entry NC_008601
FTL_0004	Reference Genome Filter: Stop Codon Filter	Found 16 stop codons.	GenBank entry NC_007880
FTL_0018	Reference Genome Filter: Stop Codon Filter	Found 16 stop codons.	GenBank entry NC_007880
FTL_0023	Reference Genome Filter: Stop Codon Filter	Found 16 stop codons.	GenBank entry NC_007880
FTL_0054	Reference Genome Filter: Stop Codon Filter	Found 16 stop codons.	GenBank entry NC_007880
FTL_0080	Reference Genome Filter: Stop Codon Filter	Found 15 stop codons.	GenBank entry NC_007880
FTL_0107	Reference Genome Filter: Stop Codon Filter	Found 16 stop codons.	GenBank entry NC_007880
FTL_0128	Reference Genome Filter: Stop Codon Filter	Found 16 stop codons.	GenBank entry NC_007880
FTL_0135	Reference Genome Filter: Stop Codon Filter	Found 16 stop codons.	GenBank entry NC_007880
FTL_0153	Reference Genome Filter: Stop Codon Filter	Found 16 stop codons.	GenBank entry NC_007880
FTL_0164	Reference Genome Filter: Stop Codon Filter	Found 16 stop codons.	GenBank entry NC_007880
FTL_0185	Reference Genome Filter: Stop Codon Filter	Found 16 stop codons.	GenBank entry NC_007880
FTL_0263	Reference Genome Filter: Stop Codon Filter	Found 15 stop codons.	GenBank entry NC_007880
FTL_0266	Reference Genome Filter: Stop Codon Filter	Found 16 stop codons.	GenBank entry NC_007880
FTL_0268	Reference Genome Filter: Stop Codon Filter	Found 16 stop codons.	GenBank entry NC_007880
FTL_0314	Reference Genome Filter: Stop Codon Filter	Found 16 stop codons.	GenBank entry NC_007880
FTL_0339	Reference Genome Filter: Stop Codon Filter	Found 16 stop codons.	GenBank entry NC_007880
FTL_0353	Reference Genome Filter: Stop Codon Filter	Found 16 stop codons.	GenBank entry NC_007880
FTL_0417	Reference Genome Filter: Stop Codon Filter	Found 15 stop codons.	GenBank entry NC_007880
FTL_0440	Reference Genome Filter: Stop Codon Filter	Found 15 stop codons.	GenBank entry NC_007880
FTL_0503	Reference Genome Filter: Stop Codon Filter	Found 16 stop codons.	GenBank entry NC_007880
FTL_0510	Reference Genome Filter: Stop Codon Filter	Found 16 stop codons.	GenBank entry NC_007880
FTL_0526	Reference Genome Filter: Stop Codon Filter	Found 9 stop codons.	GenBank entry NC_007880
FTL_0607	Reference Genome Filter: Stop Codon Filter	Found 16 stop codons.	GenBank entry NC_007880
FTL_0631	Reference Genome Filter: Stop Codon Filter	Found 16 stop codons.	GenBank entry NC_007880
FTL_0678	Reference Genome Filter: Stop Codon Filter	Found 16 stop codons.	GenBank entry NC_007880
FTL_0682	Reference Genome Filter: Stop Codon Filter	Found 16 stop codons.	GenBank entry NC_007880
FTL_0733	Reference Genome Filter: Stop Codon Filter	Found 16 stop codons.	GenBank entry NC_007880
FTL_0783	Reference Genome Filter: Stop Codon Filter	Found 16 stop codons.	GenBank entry NC_007880
FTL_0969	Reference Genome Filter: Stop Codon Filter	Found 16 stop codons.	GenBank entry NC_007880
FTL_1020	Reference Genome Filter: Stop Codon Filter	Found 16 stop codons.	GenBank entry NC_007880
FTL_1127	Reference Genome Filter: Stop Codon Filter	Found 16 stop codons.	GenBank entry NC_007880
FTL_1153	Reference Genome Filter: Stop Codon Filter	Found 16 stop codons.	GenBank entry NC_007880
FTL_1195	Reference Genome Filter: Stop Codon Filter	Found 16 stop codons.	GenBank entry NC_007880
FTL_1241	Reference Genome Filter: Stop Codon Filter	Found 16 stop codons.	GenBank entry NC_007880
FTL_1290	Reference Genome Filter: Stop Codon Filter	Found 16 stop codons.	GenBank entry NC_007880
FTL_1298	Reference Genome Filter: Stop Codon Filter	Found 16 stop codons.	GenBank entry NC_007880
FTL_1316	Reference Genome Filter: Stop Codon Filter	Found 16 stop codons.	GenBank entry NC_007880
FTL_1349	Reference Genome Filter: Stop Codon Filter	Found 15 stop codons.	GenBank entry NC_007880
FTL_1369	Reference Genome Filter: Stop Codon Filter	Found 16 stop codons.	GenBank entry NC_007880
FTL_1402	Reference Genome Filter: Stop Codon Filter	Found 16 stop codons.	GenBank entry NC_007880
FTL_1446	Reference Genome Filter: Stop Codon Filter	Found 15 stop codons.	GenBank entry NC_007880
FTL_1462	Reference Genome Filter: Stop Codon Filter	Found 16 stop codons.	GenBank entry NC_007880
FTL_1505	Reference Genome Filter: Stop Codon Filter	Found 16 stop codons.	GenBank entry NC_007880
FTL_1544	Reference Genome Filter: Stop Codon Filter	Found 16 stop codons.	GenBank entry NC_007880
FTL_1610	Reference Genome Filter: Stop Codon Filter	Found 16 stop codons.	GenBank entry NC_007880
FTL_1627	Reference Genome Filter: Stop Codon Filter	Found 16 stop codons.	GenBank entry NC_007880
FTL_1630	Reference Genome Filter: Stop Codon Filter	Found 16 stop codons.	GenBank entry NC_007880
FTL_1643	Reference Genome Filter: Stop Codon Filter	Found 16 stop codons.	GenBank entry NC_007880
FTL_1681	Reference Genome Filter: Stop Codon Filter	Found 16 stop codons.	GenBank entry NC_007880
FTL_1687	Reference Genome Filter: Stop Codon Filter	Found 16 stop codons.	GenBank entry NC_007880
FTL_1713	Reference Genome Filter: Stop Codon Filter	Found 16 stop codons.	GenBank entry NC_007880
FTL_1718	Reference Genome Filter: Stop Codon Filter	Found 16 stop codons.	GenBank entry NC_007880
FTL_1757	Reference Genome Filter: Stop Codon Filter	Found 16 stop codons.	GenBank entry NC_007880
FTL_1815	Reference Genome Filter: Stop Codon Filter	Found 16 stop codons.	GenBank entry NC_007880
FTL_1886	Reference Genome Filter: Stop Codon Filter	Found 15 stop codons.	GenBank entry NC_007880
FTL_1891	Reference Genome Filter: Stop Codon Filter	Found 16 stop codons.	GenBank entry NC_007880
FTL_1925	Reference Genome Filter: Stop Codon Filter	Found 16 stop codons.	GenBank entry NC_007880
FTL_1944	Reference Genome Filter: Stop Codon Filter	Found 16 stop codons.	GenBank entry NC_007880
FTL_0042	Reference Genome Filter: Multi Copy Filter	Found close-matching copy (length 631, identity 98.8924) in FTL_1680.	GenBank entry NC_007880
FTL_1680	Reference Genome Filter: Multi Copy Filter	Found close-matching copy (length 631, identity 98.8924) in FTL_0042.	GenBank entry NC_007880
FTL_0079	Reference Genome Filter: Multi Copy Filter	Found close-matching copy (length 626, identity 99.52153) in FTL_1087.	GenBank entry NC_007880
FTL_1087	Reference Genome Filter: Multi Copy Filter	Found close-matching copy (length 626, identity 99.52153) in FTL_0079.	GenBank entry NC_007880
FTL_0108	Reference Genome Filter: Multi Copy Filter	Found close-matching copy (length 872, identity 100.0) in [1095831..1096703].	GenBank entry NC_007880
FTL_0109	Reference Genome Filter: Multi Copy Filter	Found close-matching copy (length 401, identity 100.0) in FTL_1155.	GenBank entry NC_007880
FTL_1155	Reference Genome Filter: Multi Copy Filter	Found close-matching copy (length 401, identity 100.0) in FTL_0109.	GenBank entry NC_007880
FTL_0110	Reference Genome Filter: Multi Copy Filter	Found close-matching copy (length 203, identity 100.0) in FTL_1156.	GenBank entry NC_007880
FTL_1156	Reference Genome Filter: Multi Copy Filter	Found close-matching copy (length 203, identity 100.0) in FTL_0110.	GenBank entry NC_007880
FTL_0111	Reference Genome Filter: Multi Copy Filter	Found close-matching copy (length 554, identity 100.0) in FTL_1157.	GenBank entry NC_007880
FTL_1157	Reference Genome Filter: Multi Copy Filter	Found close-matching copy (length 554, identity 100.0) in FTL_0111.	GenBank entry NC_007880
FTL_0112	Reference Genome Filter: Multi Copy Filter	Found close-matching copy (length 1520, identity 100.0) in FTL_1158.	GenBank entry NC_007880
FTL_1158	Reference Genome Filter: Multi Copy Filter	Found close-matching copy (length 1520, identity 100.0) in FTL_0112.	GenBank entry NC_007880
FTL_0113	Reference Genome Filter: Multi Copy Filter	Found close-matching copy (length 629, identity 100.0) in FTL_1159.	GenBank entry NC_007880
FTL_1159	Reference Genome Filter: Multi Copy Filter	Found close-matching copy (length 629, identity 100.0) in FTL_0113.	GenBank entry NC_007880
FTL_0114	Reference Genome Filter: Multi Copy Filter	Found close-matching copy (length 1196, identity 100.0) in FTL_1160.	GenBank entry NC_007880
FTL_1160	Reference Genome Filter: Multi Copy Filter	Found close-matching copy (length 1196, identity 100.0) in FTL_0114.	GenBank entry NC_007880
FTL_0115	Reference Genome Filter: Multi Copy Filter	Found close-matching copy (length 575, identity 100.0) in FTL_1161.	GenBank entry NC_007880
FTL_1161	Reference Genome Filter: Multi Copy Filter	Found close-matching copy (length 575, identity 100.0) in FTL_0115.	GenBank entry NC_007880
FTL_0116	Reference Genome Filter: Multi Copy Filter	Found close-matching copy (length 3986, identity 100.0) in FTL_1162.	GenBank entry NC_007880
FTL_1162	Reference Genome Filter: Multi Copy Filter	Found close-matching copy (length 3986, identity 100.0) in FTL_0116.	GenBank entry NC_007880
FTL_0117	Reference Genome Filter: Multi Copy Filter	Found close-matching copy (length 773, identity 100.0) in FTL_1163.	GenBank entry NC_007880
FTL_1163	Reference Genome Filter: Multi Copy Filter	Found close-matching copy (length 773, identity 100.0) in FTL_0117.	GenBank entry NC_007880
FTL_0118	Reference Genome Filter: Multi Copy Filter	Found close-matching copy (length 1151, identity 100.0) in FTL_1164.	GenBank entry NC_007880
FTL_1164	Reference Genome Filter: Multi Copy Filter	Found close-matching copy (length 1151, identity 100.0) in FTL_0118.	GenBank entry NC_007880
FTL_0119	Reference Genome Filter: Multi Copy Filter	Found close-matching copy (length 623, identity 100.0) in FTL_1165.	GenBank entry NC_007880
FTL_1165	Reference Genome Filter: Multi Copy Filter	Found close-matching copy (length 623, identity 100.0) in FTL_0119.	GenBank entry NC_007880
FTL_0120	Reference Genome Filter: Multi Copy Filter	Found close-matching copy (length 1430, identity 100.0) in FTL_1166.	GenBank entry NC_007880
FTL_1166	Reference Genome Filter: Multi Copy Filter	Found close-matching copy (length 1430, identity 100.0) in FTL_0120.	GenBank entry NC_007880
FTL_0121	Reference Genome Filter: Multi Copy Filter	Found close-matching copy (length 521, identity 100.0) in FTL_1167.	GenBank entry NC_007880
FTL_1167	Reference Genome Filter: Multi Copy Filter	Found close-matching copy (length 521, identity 100.0) in FTL_0121.	GenBank entry NC_007880
FTL_0122	Reference Genome Filter: Multi Copy Filter	Found close-matching copy (length 1664, identity 100.0) in FTL_1168.	GenBank entry NC_007880
FTL_1168	Reference Genome Filter: Multi Copy Filter	Found close-matching copy (length 1664, identity 100.0) in FTL_0122.	GenBank entry NC_007880
FTL_0123	Reference Genome Filter: Multi Copy Filter	Found close-matching copy (length 494, identity 100.0) in FTL_1169.	GenBank entry NC_007880
FTL_1169	Reference Genome Filter: Multi Copy Filter	Found close-matching copy (length 494, identity 100.0) in FTL_0123.	GenBank entry NC_007880
FTL_0124	Reference Genome Filter: Multi Copy Filter	Found close-matching copy (length 377, identity 100.0) in FTL_1170.	GenBank entry NC_007880
FTL_1170	Reference Genome Filter: Multi Copy Filter	Found close-matching copy (length 377, identity 100.0) in FTL_0124.	GenBank entry NC_007880
FTL_0125	Reference Genome Filter: Multi Copy Filter	Found close-matching copy (length 3281, identity 100.0) in FTL_1171.	GenBank entry NC_007880
FTL_1171	Reference Genome Filter: Multi Copy Filter	Found close-matching copy (length 3281, identity 100.0) in FTL_0125.	GenBank entry NC_007880
FTL_0126	Reference Genome Filter: Multi Copy Filter	Found close-matching copy (length 2462, identity 100.0) in FTL_1172.	GenBank entry NC_007880
FTL_1172	Reference Genome Filter: Multi Copy Filter	Found close-matching copy (length 2462, identity 100.0) in FTL_0126.	GenBank entry NC_007880
FTL_0220	Reference Genome Filter: Multi Copy Filter	Found close-matching copy (length 636, identity 99.372055) in FTL_1441.	GenBank entry NC_007880
FTL_1441	Reference Genome Filter: Multi Copy Filter	Found close-matching copy (length 636, identity 99.372055) in FTL_0220.	GenBank entry NC_007880
FTL_0265	Reference Genome Filter: Multi Copy Filter	Found close-matching copy (length 995, identity 100.0) in FTL_1317.	GenBank entry NC_007880
FTL_1317	Reference Genome Filter: Multi Copy Filter	Found close-matching copy (length 995, identity 100.0) in FTL_0265.	GenBank entry NC_007880
FTL_0270	Reference Genome Filter: Multi Copy Filter	Found close-matching copy (length 624, identity 99.84) in FTL_0613.	GenBank entry NC_007880
FTL_0613	Reference Genome Filter: Multi Copy Filter	Found close-matching copy (length 624, identity 99.84) in FTL_0270.	GenBank entry NC_007880
FTL_0302	Reference Genome Filter: Multi Copy Filter	Found close-matching copy (length 593, identity 100.0) in FTL_1516.	GenBank entry NC_007880
FTL_1516	Reference Genome Filter: Multi Copy Filter	Found close-matching copy (length 593, identity 100.0) in FTL_0302.	GenBank entry NC_007880
FTL_0338	Reference Genome Filter: Multi Copy Filter	Found close-matching copy (length 350, identity 100.0) in FTL_1686.	GenBank entry NC_007880
FTL_1686	Reference Genome Filter: Multi Copy Filter	Found close-matching copy (length 350, identity 100.0) in FTL_0338.	GenBank entry NC_007880
FTL_0367	Reference Genome Filter: Multi Copy Filter	Found close-matching copy (length 632, identity 99.05213) in [42733..43365].	GenBank entry NC_007880
FTL_0400	Reference Genome Filter: Multi Copy Filter	Found close-matching copy (length 630, identity 98.8924) in FTL_1680.	GenBank entry NC_007880
FTL_0416	Reference Genome Filter: Multi Copy Filter	Found close-matching copy (length 812, identity 100.0) in FTL_1445.	GenBank entry NC_007880
FTL_1445	Reference Genome Filter: Multi Copy Filter	Found close-matching copy (length 812, identity 100.0) in FTL_0416.	GenBank entry NC_007880
FTL_0441	Reference Genome Filter: Multi Copy Filter	Found close-matching copy (length 621, identity 100.0) in FTL_0568.	GenBank entry NC_007880
FTL_0568	Reference Genome Filter: Multi Copy Filter	Found close-matching copy (length 621, identity 100.0) in FTL_0441.	GenBank entry NC_007880
FTL_0468	Reference Genome Filter: Multi Copy Filter	Found close-matching copy (length 622, identity 99.839485) in FTL_1885.	GenBank entry NC_007880
FTL_1885	Reference Genome Filter: Multi Copy Filter	Found close-matching copy (length 622, identity 99.839485) in FTL_0468.	GenBank entry NC_007880
FTL_0575	Reference Genome Filter: Multi Copy Filter	Found close-matching copy (length 622, identity 99.839485) in FTL_1463.	GenBank entry NC_007880
FTL_1463	Reference Genome Filter: Multi Copy Filter	Found close-matching copy (length 622, identity 99.839485) in FTL_0575.	GenBank entry NC_007880
FTL_0591	Reference Genome Filter: Multi Copy Filter	Found close-matching copy (length 665, identity 96.54655) in FTL_1250.	GenBank entry NC_007880
FTL_1250	Reference Genome Filter: Multi Copy Filter	Found close-matching copy (length 665, identity 96.54655) in FTL_0591.	GenBank entry NC_007880
FTL_0622	Reference Genome Filter: Multi Copy Filter	Found close-matching copy (length 639, identity 98.59375) in FTL_1589.	GenBank entry NC_007880
FTL_1589	Reference Genome Filter: Multi Copy Filter	Found close-matching copy (length 639, identity 98.59375) in FTL_0622.	GenBank entry NC_007880
FTL_0749	Reference Genome Filter: Multi Copy Filter	Found close-matching copy (length 623, identity 99.51923) in FTL_1589.	GenBank entry NC_007880
FTL_0820	Reference Genome Filter: Multi Copy Filter	Found close-matching copy (length 623, identity 99.839745) in FTL_1851.	GenBank entry NC_007880
FTL_1851	Reference Genome Filter: Multi Copy Filter	Found close-matching copy (length 623, identity 99.839745) in FTL_0820.	GenBank entry NC_007880
FTL_0861	Reference Genome Filter: Multi Copy Filter	Found close-matching copy (length 635, identity 99.0566) in FTL_0568.	GenBank entry NC_007880
FTL_0868	Reference Genome Filter: Multi Copy Filter	Found close-matching copy (length 636, identity 99.529045) in FTL_1441.	GenBank entry NC_007880
FTL_1023	Reference Genome Filter: Multi Copy Filter	Found close-matching copy (length 744, identity 100.0) in FTL_1112.	GenBank entry NC_007880
FTL_1112	Reference Genome Filter: Multi Copy Filter	Found close-matching copy (length 744, identity 100.0) in FTL_1023.	GenBank entry NC_007880
FTL_1128	Reference Genome Filter: Multi Copy Filter	Found close-matching copy (length 101, identity 93.13725) in [1822854..1822955].	GenBank entry NC_007880
FTL_1301	Reference Genome Filter: Multi Copy Filter	Found close-matching copy (length 651, identity 97.39264) in FTL_0416.	GenBank entry NC_007880
FTL_1319	Reference Genome Filter: Multi Copy Filter	Found close-matching copy (length 525, identity 97.14829) in FTL_1894.	GenBank entry NC_007880
FTL_1894	Reference Genome Filter: Multi Copy Filter	Found close-matching copy (length 525, identity 97.14829) in FTL_1319.	GenBank entry NC_007880
FTL_1348	Reference Genome Filter: Multi Copy Filter	Found close-matching copy (length 812, identity 99.877) in FTL_0416.	GenBank entry NC_007880
FTL_1386	Reference Genome Filter: Multi Copy Filter	Found close-matching copy (length 635, identity 99.21384) in [42730..43365].	GenBank entry NC_007880
FTL_1464	Reference Genome Filter: Multi Copy Filter	Found close-matching copy (length 1946, identity 100.0) in FTL_1468.	GenBank entry NC_007880
FTL_1468	Reference Genome Filter: Multi Copy Filter	Found close-matching copy (length 1946, identity 100.0) in FTL_1464.	GenBank entry NC_007880
FTL_1465	Reference Genome Filter: Multi Copy Filter	Found close-matching copy (length 197, identity 100.0) in FTL_1469.	GenBank entry NC_007880
FTL_1469	Reference Genome Filter: Multi Copy Filter	Found close-matching copy (length 197, identity 100.0) in FTL_1465.	GenBank entry NC_007880
FTL_1466	Reference Genome Filter: Multi Copy Filter	Found close-matching copy (length 575, identity 100.0) in FTL_1470.	GenBank entry NC_007880
FTL_1470	Reference Genome Filter: Multi Copy Filter	Found close-matching copy (length 575, identity 100.0) in FTL_1466.	GenBank entry NC_007880
FTL_1467	Reference Genome Filter: Multi Copy Filter	Found close-matching copy (length 629, identity 100.0) in FTL_1463.	GenBank entry NC_007880
FTL_1471	Reference Genome Filter: Multi Copy Filter	Found close-matching copy (length 644, identity 98.29457) in [1782770..1783414].	GenBank entry NC_007880
FTL_1500	Reference Genome Filter: Multi Copy Filter	Found close-matching copy (length 476, identity 99.37107) in FTL_0302.	GenBank entry NC_007880
FTL_1572	Reference Genome Filter: Multi Copy Filter	Found close-matching copy (length 624, identity 99.68) in FTL_1087.	GenBank entry NC_007880
FTL_1642	Reference Genome Filter: Multi Copy Filter	Found close-matching copy (length 157, identity 100.0) in [1538982..1539139].	GenBank entry NC_007880
FTL_1655	Reference Genome Filter: Multi Copy Filter	Found close-matching copy (length 623, identity 99.839745) in FTL_1589.	GenBank entry NC_007880
FTL_1679	Reference Genome Filter: Multi Copy Filter	Found close-matching copy (length 326, identity 90.82569) in [989758..990084].	GenBank entry NC_007880
FTL_1892	Reference Genome Filter: Multi Copy Filter	Found close-matching copy (length 995, identity 100.0) in FTL_0265.	GenBank entry NC_007880
FTL_1926	Reference Genome Filter: Multi Copy Filter	Found close-matching copy (length 458, identity 99.782135) in FTL_0042.	GenBank entry NC_007880
FTL_0013	Reference Genome Filter: Gene overlap filter	Gene FTL_0013 overlaps FTL_0012 at 14 bases.	GenBank entry NC_007880
FTL_0038	Reference Genome Filter: Gene overlap filter	Gene FTL_0038 overlaps FTL_0037 at 14 bases.	GenBank entry NC_007880
FTL_0060	Reference Genome Filter: Gene overlap filter	Gene FTL_0060 overlaps FTL_0061 at 8 bases.	GenBank entry NC_007880
FTL_0077	Reference Genome Filter: Gene overlap filter	Gene FTL_0077 overlaps FTL_0076 at 8 bases.	GenBank entry NC_007880
FTL_0101	Reference Genome Filter: Gene overlap filter	Gene FTL_0101 overlaps FTL_0100 at 65 bases.	GenBank entry NC_007880
FTL_0149	Reference Genome Filter: Gene overlap filter	Gene FTL_0149 overlaps FTL_0148 at 16 bases.	GenBank entry NC_007880
FTL_0150	Reference Genome Filter: Gene overlap filter	Gene FTL_0150 overlaps FTL_0151 at 13 bases.	GenBank entry NC_007880
FTL_0168	Reference Genome Filter: Gene overlap filter	Gene FTL_0168 overlaps FTL_0167 at 17 bases.	GenBank entry NC_007880
FTL_0171	Reference Genome Filter: Gene overlap filter	Gene FTL_0171 overlaps FTL_0172 at 8 bases.	GenBank entry NC_007880
FTL_0175	Reference Genome Filter: Gene overlap filter	Gene FTL_0175 overlaps FTL_0176 at 11 bases.	GenBank entry NC_007880
FTL_0177	Reference Genome Filter: Gene overlap filter	Gene FTL_0177 overlaps FTL_0176 at 25 bases.	GenBank entry NC_007880
FTL_0202	Reference Genome Filter: Gene overlap filter	Gene FTL_0202 overlaps FTL_0201 at 11 bases.	GenBank entry NC_007880
FTL_0205	Reference Genome Filter: Gene overlap filter	Gene FTL_0205 overlaps FTL_0204 at 10 bases.	GenBank entry NC_007880
FTL_0211	Reference Genome Filter: Gene overlap filter	Gene FTL_0211 overlaps FTL_0212 at 46 bases.	GenBank entry NC_007880
FTL_0215	Reference Genome Filter: Gene overlap filter	Gene FTL_0215 overlaps FTL_0214 at 11 bases.	GenBank entry NC_007880
FTL_0282	Reference Genome Filter: Gene overlap filter	Gene FTL_0282 overlaps FTL_0281 at 11 bases.	GenBank entry NC_007880
FTL_0296	Reference Genome Filter: Gene overlap filter	Gene FTL_0296 overlaps FTL_0297 at 20 bases.	GenBank entry NC_007880
FTL_0326	Reference Genome Filter: Gene overlap filter	Gene FTL_0326 overlaps FTL_0327 at 20 bases.	GenBank entry NC_007880
FTL_0332	Reference Genome Filter: Gene overlap filter	Gene FTL_0332 overlaps FTL_0333 at 14 bases.	GenBank entry NC_007880
FTL_0381	Reference Genome Filter: Gene overlap filter	Gene FTL_0381 overlaps FTL_0382 at 26 bases.	GenBank entry NC_007880
FTL_0391	Reference Genome Filter: Gene overlap filter	Gene FTL_0391 overlaps FTL_0390 at 77 bases.	GenBank entry NC_007880
FTL_0403	Reference Genome Filter: Gene overlap filter	Gene FTL_0403 overlaps FTL_0404 at 12 bases.	GenBank entry NC_007880
FTL_0406	Reference Genome Filter: Gene overlap filter	Gene FTL_0406 overlaps FTL_0407 at 8 bases.	GenBank entry NC_007880
FTL_0409	Reference Genome Filter: Gene overlap filter	Gene FTL_0409 overlaps FTL_0410 at 23 bases.	GenBank entry NC_007880
FTL_0413	Reference Genome Filter: Gene overlap filter	Gene FTL_0413 overlaps FTL_0414 at 32 bases.	GenBank entry NC_007880
FTL_0427	Reference Genome Filter: Gene overlap filter	Gene FTL_0427 overlaps FTL_0428 at 8 bases.	GenBank entry NC_007880
FTL_0434	Reference Genome Filter: Gene overlap filter	Gene FTL_0434 overlaps FTL_0435 at 6 bases.	GenBank entry NC_007880
FTL_0435	Reference Genome Filter: Gene overlap filter	Gene FTL_0435 overlaps FTL_0436 at 14 bases.	GenBank entry NC_007880
FTL_0443	Reference Genome Filter: Gene overlap filter	Gene FTL_0443 overlaps FTL_0444 at 65 bases.	GenBank entry NC_007880
FTL_0449	Reference Genome Filter: Gene overlap filter	Gene FTL_0449 overlaps FTL_0450 at 28 bases.	GenBank entry NC_007880
FTL_0464	Reference Genome Filter: Gene overlap filter	Gene FTL_0464 overlaps FTL_0463 at 14 bases.	GenBank entry NC_007880
FTL_0475	Reference Genome Filter: Gene overlap filter	Gene FTL_0475 overlaps FTL_0474 at 8 bases.	GenBank entry NC_007880
FTL_0502	Reference Genome Filter: Gene overlap filter	Gene FTL_0502 overlaps FTL_0501 at 20 bases.	GenBank entry NC_007880
FTL_0507	Reference Genome Filter: Gene overlap filter	Gene FTL_0507 overlaps FTL_0506 at 11 bases.	GenBank entry NC_007880
FTL_0554	Reference Genome Filter: Gene overlap filter	Gene FTL_0554 overlaps FTL_0555 at 14 bases.	GenBank entry NC_007880
FTL_0555	Reference Genome Filter: Gene overlap filter	Gene FTL_0555 overlaps FTL_0556 at 8 bases.	GenBank entry NC_007880
FTL_0560	Reference Genome Filter: Gene overlap filter	Gene FTL_0560 overlaps FTL_0561 at 8 bases.	GenBank entry NC_007880
FTL_0582	Reference Genome Filter: Gene overlap filter	Gene FTL_0582 overlaps FTL_0581 at 8 bases.	GenBank entry NC_007880
FTL_0593	Reference Genome Filter: Gene overlap filter	Gene FTL_0593 overlaps FTL_0592 at 8 bases.	GenBank entry NC_007880
FTL_0594	Reference Genome Filter: Gene overlap filter	Gene FTL_0594 overlaps FTL_0595 at 11 bases.	GenBank entry NC_007880
FTL_0601	Reference Genome Filter: Gene overlap filter	Gene FTL_0601 overlaps FTL_0600 at 8 bases.	GenBank entry NC_007880
FTL_0604	Reference Genome Filter: Gene overlap filter	Gene FTL_0604 overlaps FTL_0603 at 8 bases.	GenBank entry NC_007880
FTL_0639	Reference Genome Filter: Gene overlap filter	Gene FTL_0639 overlaps FTL_0638 at 8 bases.	GenBank entry NC_007880
FTL_0643	Reference Genome Filter: Gene overlap filter	Gene FTL_0643 overlaps FTL_0644 at 17 bases.	GenBank entry NC_007880
FTL_0654	Reference Genome Filter: Gene overlap filter	Gene FTL_0654 overlaps FTL_0655 at 35 bases.	GenBank entry NC_007880
FTL_0667	Reference Genome Filter: Gene overlap filter	Gene FTL_0667 overlaps FTL_0666 at 17 bases.	GenBank entry NC_007880
FTL_0670	Reference Genome Filter: Gene overlap filter	Gene FTL_0670 overlaps FTL_0669 at 8 bases.	GenBank entry NC_007880
FTL_0672	Reference Genome Filter: Gene overlap filter	Gene FTL_0672 overlaps FTL_0673 at 7 bases.	GenBank entry NC_007880
FTL_0673	Reference Genome Filter: Gene overlap filter	Gene FTL_0673 overlaps FTL_0674 at 14 bases.	GenBank entry NC_007880
FTL_0675	Reference Genome Filter: Gene overlap filter	Gene FTL_0675 overlaps FTL_0674 at 53 bases.	GenBank entry NC_007880
FTL_0689	Reference Genome Filter: Gene overlap filter	Gene FTL_0689 overlaps FTL_0690 at 13 bases.	GenBank entry NC_007880
FTL_0693	Reference Genome Filter: Gene overlap filter	Gene FTL_0693 overlaps FTL_0694 at 11 bases.	GenBank entry NC_007880
FTL_0698	Reference Genome Filter: Gene overlap filter	Gene FTL_0698 overlaps FTL_0699 at 47 bases.	GenBank entry NC_007880
FTL_0716	Reference Genome Filter: Gene overlap filter	Gene FTL_0716 overlaps FTL_0715 at 16 bases.	GenBank entry NC_007880
FTL_0719	Reference Genome Filter: Gene overlap filter	Gene FTL_0719 overlaps FTL_0718 at 8 bases.	GenBank entry NC_007880
FTL_0726	Reference Genome Filter: Gene overlap filter	Gene FTL_0726 overlaps FTL_0727 at 11 bases.	GenBank entry NC_007880
FTL_0741	Reference Genome Filter: Gene overlap filter	Gene FTL_0741 overlaps FTL_0740 at 14 bases.	GenBank entry NC_007880
FTL_0755	Reference Genome Filter: Gene overlap filter	Gene FTL_0755 overlaps FTL_0754 at 17 bases.	GenBank entry NC_007880
FTL_0797	Reference Genome Filter: Gene overlap filter	Gene FTL_0797 overlaps FTL_0798 at 7 bases.	GenBank entry NC_007880
FTL_0822	Reference Genome Filter: Gene overlap filter	Gene FTL_0822 overlaps FTL_0823 at 41 bases.	GenBank entry NC_007880
FTL_0830	Reference Genome Filter: Gene overlap filter	Gene FTL_0830 overlaps FTL_0829 at 12 bases.	GenBank entry NC_007880
FTL_0836	Reference Genome Filter: Gene overlap filter	Gene FTL_0836 overlaps FTL_0835 at 41 bases.	GenBank entry NC_007880
FTL_0838	Reference Genome Filter: Gene overlap filter	Gene FTL_0838 overlaps FTL_0837 at 23 bases.	GenBank entry NC_007880
FTL_0840	Reference Genome Filter: Gene overlap filter	Gene FTL_0840 overlaps FTL_0841 at 10 bases.	GenBank entry NC_007880
FTL_0854	Reference Genome Filter: Gene overlap filter	Gene FTL_0854 overlaps FTL_0853 at 26 bases.	GenBank entry NC_007880
FTL_0879	Reference Genome Filter: Gene overlap filter	Gene FTL_0879 overlaps FTL_0878 at 10 bases.	GenBank entry NC_007880
FTL_0884	Reference Genome Filter: Gene overlap filter	Gene FTL_0884 overlaps FTL_0883 at 11 bases.	GenBank entry NC_007880
FTL_0902	Reference Genome Filter: Gene overlap filter	Gene FTL_0902 overlaps FTL_0901 at 22 bases.	GenBank entry NC_007880
FTL_0922	Reference Genome Filter: Gene overlap filter	Gene FTL_0922 overlaps FTL_0921 at 8 bases.	GenBank entry NC_007880
FTL_0924	Reference Genome Filter: Gene overlap filter	Gene FTL_0924 overlaps FTL_0925 at 100 bases.	GenBank entry NC_007880
FTL_0937	Reference Genome Filter: Gene overlap filter	Gene FTL_0937 overlaps FTL_0938 at 14 bases.	GenBank entry NC_007880
FTL_0956	Reference Genome Filter: Gene overlap filter	Gene FTL_0956 overlaps FTL_0957 at 8 bases.	GenBank entry NC_007880
FTL_0974	Reference Genome Filter: Gene overlap filter	Gene FTL_0974 overlaps FTL_0975 at 11 bases.	GenBank entry NC_007880
FTL_1004	Reference Genome Filter: Gene overlap filter	Gene FTL_1004 overlaps FTL_1003 at 7 bases.	GenBank entry NC_007880
FTL_1017	Reference Genome Filter: Gene overlap filter	Gene FTL_1017 overlaps FTL_1018 at 14 bases.	GenBank entry NC_007880
FTL_1029	Reference Genome Filter: Gene overlap filter	Gene FTL_1029 overlaps FTL_1028 at 11 bases.	GenBank entry NC_007880
FTL_1031	Reference Genome Filter: Gene overlap filter	Gene FTL_1031 overlaps FTL_1032 at 23 bases.	GenBank entry NC_007880
FTL_1044	Reference Genome Filter: Gene overlap filter	Gene FTL_1044 overlaps FTL_1043 at 8 bases.	GenBank entry NC_007880
FTL_1052	Reference Genome Filter: Gene overlap filter	Gene FTL_1052 overlaps FTL_1053 at 28 bases.	GenBank entry NC_007880
FTL_1063	Reference Genome Filter: Gene overlap filter	Gene FTL_1063 overlaps FTL_1064 at 14 bases.	GenBank entry NC_007880
FTL_1082	Reference Genome Filter: Gene overlap filter	Gene FTL_1082 overlaps FTL_1081 at 32 bases.	GenBank entry NC_007880
FTL_1115	Reference Genome Filter: Gene overlap filter	Gene FTL_1115 overlaps FTL_1116 at 7 bases.	GenBank entry NC_007880
FTL_1130	Reference Genome Filter: Gene overlap filter	Gene FTL_1130 overlaps FTL_1129 at 23 bases.	GenBank entry NC_007880
FTL_1150	Reference Genome Filter: Gene overlap filter	Gene FTL_1150 overlaps FTL_1151 at 121 bases.	GenBank entry NC_007880
FTL_1180	Reference Genome Filter: Gene overlap filter	Gene FTL_1180 overlaps FTL_1181 at 8 bases.	GenBank entry NC_007880
FTL_1182	Reference Genome Filter: Gene overlap filter	Gene FTL_1182 overlaps FTL_1183 at 8 bases.	GenBank entry NC_007880
FTL_1189	Reference Genome Filter: Gene overlap filter	Gene FTL_1189 overlaps FTL_1188 at 8 bases.	GenBank entry NC_007880
FTL_1223	Reference Genome Filter: Gene overlap filter	Gene FTL_1223 overlaps FTL_1224 at 8 bases.	GenBank entry NC_007880
FTL_1242	Reference Genome Filter: Gene overlap filter	Gene FTL_1242 overlaps FTL_1243 at 10 bases.	GenBank entry NC_007880
FTL_1263	Reference Genome Filter: Gene overlap filter	Gene FTL_1263 overlaps FTL_1262 at 8 bases.	GenBank entry NC_007880
FTL_1272	Reference Genome Filter: Gene overlap filter	Gene FTL_1272 overlaps FTL_1273 at 7 bases.	GenBank entry NC_007880
FTL_1274	Reference Genome Filter: Gene overlap filter	Gene FTL_1274 overlaps FTL_1273 at 23 bases.	GenBank entry NC_007880
FTL_1284	Reference Genome Filter: Gene overlap filter	Gene FTL_1284 overlaps FTL_1283 at 11 bases.	GenBank entry NC_007880
FTL_1313	Reference Genome Filter: Gene overlap filter	Gene FTL_1313 overlaps FTL_1312 at 85 bases.	GenBank entry NC_007880
FTL_1321	Reference Genome Filter: Gene overlap filter	Gene FTL_1321 overlaps FTL_1320 at 14 bases.	GenBank entry NC_007880
FTL_1343	Reference Genome Filter: Gene overlap filter	Gene FTL_1343 overlaps FTL_1342 at 12 bases.	GenBank entry NC_007880
FTL_1371	Reference Genome Filter: Gene overlap filter	Gene FTL_1371 overlaps FTL_1372 at 11 bases.	GenBank entry NC_007880
FTL_1398	Reference Genome Filter: Gene overlap filter	Gene FTL_1398 overlaps FTL_1399 at 8 bases.	GenBank entry NC_007880
FTL_1400	Reference Genome Filter: Gene overlap filter	Gene FTL_1400 overlaps FTL_1399 at 8 bases.	GenBank entry NC_007880
FTL_1426	Reference Genome Filter: Gene overlap filter	Gene FTL_1426 overlaps FTL_1427 at 53 bases.	GenBank entry NC_007880
FTL_1430	Reference Genome Filter: Gene overlap filter	Gene FTL_1430 overlaps FTL_1431 at 8 bases.	GenBank entry NC_007880
FTL_1432	Reference Genome Filter: Gene overlap filter	Gene FTL_1432 overlaps FTL_1431 at 20 bases.	GenBank entry NC_007880
FTL_1440	Reference Genome Filter: Gene overlap filter	Gene FTL_1440 overlaps FTL_1439 at 106 bases.	GenBank entry NC_007880
FTL_1477	Reference Genome Filter: Gene overlap filter	Gene FTL_1477 overlaps FTL_1476 at 14 bases.	GenBank entry NC_007880
FTL_1502	Reference Genome Filter: Gene overlap filter	Gene FTL_1502 overlaps FTL_1503 at 17 bases.	GenBank entry NC_007880
FTL_1526	Reference Genome Filter: Gene overlap filter	Gene FTL_1526 overlaps FTL_1525 at 11 bases.	GenBank entry NC_007880
FTL_1533	Reference Genome Filter: Gene overlap filter	Gene FTL_1533 overlaps FTL_1534 at 8 bases.	GenBank entry NC_007880
FTL_1540	Reference Genome Filter: Gene overlap filter	Gene FTL_1540 overlaps FTL_1539 at 8 bases.	GenBank entry NC_007880
FTL_1577	Reference Genome Filter: Gene overlap filter	Gene FTL_1577 overlaps FTL_1578 at 17 bases.	GenBank entry NC_007880
FTL_1584	Reference Genome Filter: Gene overlap filter	Gene FTL_1584 overlaps FTL_1585 at 7 bases.	GenBank entry NC_007880
FTL_1618	Reference Genome Filter: Gene overlap filter	Gene FTL_1618 overlaps FTL_1619 at 49 bases.	GenBank entry NC_007880
FTL_1628	Reference Genome Filter: Gene overlap filter	Gene FTL_1628 overlaps FTL_1629 at 47 bases.	GenBank entry NC_007880
FTL_1636	Reference Genome Filter: Gene overlap filter	Gene FTL_1636 overlaps FTL_1635 at 26 bases.	GenBank entry NC_007880
FTL_1663	Reference Genome Filter: Gene overlap filter	Gene FTL_1663 overlaps FTL_1662 at 11 bases.	GenBank entry NC_007880
FTL_1696	Reference Genome Filter: Gene overlap filter	Gene FTL_1696 overlaps FTL_1695 at 17 bases.	GenBank entry NC_007880
FTL_1711	Reference Genome Filter: Gene overlap filter	Gene FTL_1711 overlaps FTL_1712 at 31 bases.	GenBank entry NC_007880
FTL_1719	Reference Genome Filter: Gene overlap filter	Gene FTL_1719 overlaps FTL_1720 at 10 bases.	GenBank entry NC_007880
FTL_1720	Reference Genome Filter: Gene overlap filter	Gene FTL_1720 overlaps FTL_1721 at 8 bases.	GenBank entry NC_007880
FTL_1753	Reference Genome Filter: Gene overlap filter	Gene FTL_1753 overlaps FTL_1754 at 23 bases.	GenBank entry NC_007880
FTL_1779	Reference Genome Filter: Gene overlap filter	Gene FTL_1779 overlaps FTL_1780 at 13 bases.	GenBank entry NC_007880
FTL_1787	Reference Genome Filter: Gene overlap filter	Gene FTL_1787 overlaps FTL_1788 at 25 bases.	GenBank entry NC_007880
FTL_1804	Reference Genome Filter: Gene overlap filter	Gene FTL_1804 overlaps FTL_1805 at 8 bases.	GenBank entry NC_007880
FTL_1820	Reference Genome Filter: Gene overlap filter	Gene FTL_1820 overlaps FTL_1821 at 8 bases.	GenBank entry NC_007880
FTL_1830	Reference Genome Filter: Gene overlap filter	Gene FTL_1830 overlaps FTL_1829 at 10 bases.	GenBank entry NC_007880
FTL_1834	Reference Genome Filter: Gene overlap filter	Gene FTL_1834 overlaps FTL_1833 at 8 bases.	GenBank entry NC_007880
FTL_1848	Reference Genome Filter: Gene overlap filter	Gene FTL_1848 overlaps FTL_1847 at 80 bases.	GenBank entry NC_007880
FTL_1862	Reference Genome Filter: Gene overlap filter	Gene FTL_1862 overlaps FTL_1863 at 26 bases.	GenBank entry NC_007880
FTL_1918	Reference Genome Filter: Gene overlap filter	Gene FTL_1918 overlaps FTL_1917 at 28 bases.	GenBank entry NC_007880
FTL_1922	Reference Genome Filter: Gene overlap filter	Gene FTL_1922 overlaps FTL_1921 at 7 bases.	GenBank entry NC_007880
FTL_1935	Reference Genome Filter: Gene overlap filter	Gene FTL_1935 overlaps FTL_1934 at 80 bases.	GenBank entry NC_007880
FTL_1946	Reference Genome Filter: Gene overlap filter	Gene FTL_1946 overlaps FTL_1947 at 47 bases.	GenBank entry NC_007880
FTL_1962	Reference Genome Filter: Gene overlap filter	Gene FTL_1962 overlaps FTL_1961 at 8 bases.	GenBank entry NC_007880
FTL_0021	Query Genome Blast Search: No Hits	Gene was not found! (best match 4662..5826, E-value: 0.0, identity: 98.71245, overlap: 98.56176)	GenBank entry NC_006570
FTL_0047	Query Genome Blast Search: No Hits	Gene was not found! (best match 682088..682112, E-value: 0.074911, identity: 88.0, overlap: 14.619883)	GenBank entry NC_006570
FTL_0048	Query Genome Blast Search: No Hits	Gene was not found! (best match 759625..759649, E-value: 0.340356, identity: 88.0, overlap: 3.770739)	GenBank entry NC_006570
FTL_0055	Query Genome Blast Search: No Hits	Gene was not found! (best match 1760462..1760897, E-value: 2.02099E-196, identity: 99.082565, overlap: 78.985504)	GenBank entry NC_006570
FTL_0063	Query Genome Blast Search: No Hits	Gene was not found! (best match 1752526..1753277, E-value: 0.0, identity: 99.46809, overlap: 66.13896)	GenBank entry NC_006570
FTL_0147	Query Genome Blast Search: No Hits	Gene was not found! (best match 282067..283129, E-value: 0.0, identity: 99.6237, overlap: 69.07082)	GenBank entry NC_006570
FTL_0272	Query Genome Blast Search: No Hits	Gene was not found! (best match 1574075..1574939, E-value: 0.0, identity: 99.30636, overlap: 73.84615)	GenBank entry NC_006570
FTL_0301	Query Genome Blast Search: No Hits	Gene was not found! (best match 1545343..1545762, E-value: 8.68368E-191, identity: 99.52381, overlap: 92.71523)	GenBank entry NC_006570
FTL_0303	Query Genome Blast Search: No Hits	Gene was not found! (best match 1544819..1545350, E-value: 7.76322E-240, identity: 99.249535, overlap: 96.03603)	GenBank entry NC_006570
FTL_0310	Query Genome Blast Search: No Hits	Gene was not found! (best match 1534312..1535589, E-value: 0.0, identity: 96.24413, overlap: 80.07519)	GenBank entry NC_006570
FTL_0340	Query Genome Blast Search: No Hits	Gene was not found! (best match 858975..859153, E-value: 3.20602E-75, identity: 98.32402, overlap: 85.2381)	GenBank entry NC_006570
FTL_0352	Query Genome Blast Search: No Hits	Gene was not found! (best match 867717..868105, E-value: 5.57469E-177, identity: 99.74293, overlap: 91.31455)	GenBank entry NC_006570
FTL_0401	Query Genome Blast Search: No Hits	Gene was not found! (best match 1318215..1318553, E-value: 2.22954E-149, identity: 98.52507, overlap: 92.62295)	GenBank entry NC_006570
FTL_0439	Query Genome Blast Search: No Hits	Gene was not found! (best match 927667..928872, E-value: 0.0, identity: 90.15716, overlap: 72.82609)	GenBank entry NC_006570
FTL_0467	Query Genome Blast Search: No Hits	Gene was not found! (best match 403231..403448, E-value: 1.30224E-95, identity: 99.54128, overlap: 80.74074)	GenBank entry NC_006570
FTL_0469	Query Genome Blast Search: No Hits	Gene was not found! (best match 66521..66563, E-value: 0.0211102, identity: 74.4186, overlap: 11.197917)	GenBank entry NC_006570
FTL_0470	Query Genome Blast Search: No Hits	Gene was not found! (best match 179753..179795, E-value: 0.0211102, identity: 74.4186, overlap: 11.197917)	GenBank entry NC_006570
FTL_0561	Query Genome Blast Search: No Hits	Gene was not found! (best match 1610678..1611333, E-value: 4.96649E-302, identity: 99.54269, overlap: 59.908676)	GenBank entry NC_006570
FTL_0581	Query Genome Blast Search: No Hits	Gene was not found! (best match 1593956..1594583, E-value: 8.75667E-285, identity: 99.52229, overlap: 48.79001)	GenBank entry NC_006570
FTL_0664	Query Genome Blast Search: No Hits	Gene was not found! (best match 1449654..1450509, E-value: 0.0, identity: 99.06542, overlap: 98.05269)	GenBank entry NC_006570
FTL_0702	Query Genome Blast Search: No Hits	Gene was not found! (best match 1262351..1263552, E-value: 0.0, identity: 93.17804, overlap: 82.23594)	GenBank entry NC_006570
FTL_0710	Query Genome Blast Search: No Hits	Gene was not found! (best match 1253070..1254002, E-value: 0.0, identity: 99.57127, overlap: 97.798744)	GenBank entry NC_006570
FTL_0712	Query Genome Blast Search: No Hits	Gene was not found! (best match 1251393..1251832, E-value: 3.14452E-201, identity: 99.77273, overlap: 86.27451)	GenBank entry NC_006570
FTL_0717	Query Genome Blast Search: No Hits	Gene was not found! (best match 1243634..1245524, E-value: 0.0, identity: 99.62982, overlap: 74.684044)	GenBank entry NC_006570
FTL_0814	Query Genome Blast Search: No Hits	Gene was not found! (best match 1154749..1154957, E-value: 1.48072E-81, identity: 94.73684, overlap: 49.06103)	GenBank entry NC_006570
FTL_0815	Query Genome Blast Search: No Hits	Gene was not found! (best match 1153702..1153801, E-value: 1.8146E-38, identity: 98.0, overlap: 46.296295)	GenBank entry NC_006570
FTL_0835	Query Genome Blast Search: No Hits	Gene was not found! (best match 1136673..1137321, E-value: 6.48011E-298, identity: 99.38367, overlap: 87.94038)	GenBank entry NC_006570
FTL_0841	Query Genome Blast Search: No Hits	Gene was not found! (best match 1132162..1132448, E-value: 1.91395E-125, identity: 98.60627, overlap: 66.43519)	GenBank entry NC_006570
FTL_0842	Query Genome Blast Search: Multiple Hits	Gene had 2 top matching positions! (2nd best match 1648374..1648597, E-value: 4.69599E-78, identity: 90.17857, overlap: 100.0)	GenBank entry NC_006570
FTL_0866	Query Genome Blast Search: No Hits	Gene was not found! (best match 620587..620812, E-value: 1.51744E-95, identity: 97.78761, overlap: 73.13916)	GenBank entry NC_006570
FTL_0872	Query Genome Blast Search: No Hits	Gene was not found! (best match 623677..623999, E-value: 1.2124E-140, identity: 99.071205, overlap: 64.271454)	GenBank entry NC_006570
FTL_0880	Query Genome Blast Search: No Hits	Gene was not found! (best match 631547..632204, E-value: 5.88637E-305, identity: 99.84802, overlap: 69.19032)	GenBank entry NC_006570
FTL_0953	Query Genome Blast Search: No Hits	Gene was not found! (best match 695317..695740, E-value: 5.61558E-187, identity: 98.820755, overlap: 94.630875)	GenBank entry NC_006570
FTL_0970	Query Genome Blast Search: No Hits	Gene was not found! (best match 535310..536015, E-value: 0.0, identity: 99.151344, overlap: 60.42735)	GenBank entry NC_006570
FTL_0971	Query Genome Blast Search: No Hits	Gene was not found! (best match 537738..538593, E-value: 0.0, identity: 98.71495, overlap: 62.028984)	GenBank entry NC_006570
FTL_0976	Query Genome Blast Search: No Hits	Gene was not found! (best match 543361..545048, E-value: 0.0, identity: 99.22986, overlap: 72.46564)	GenBank entry NC_006570
FTL_1086	Query Genome Blast Search: No Hits	Gene was not found! (best match 1017778..1018369, E-value: 8.53635E-271, identity: 99.324326, overlap: 94.871796)	GenBank entry NC_006570
FTL_1206	Query Genome Blast Search: No Hits	Gene was not found! (best match 1004754..1005185, E-value: 1.34253E-194, identity: 99.07407, overlap: 94.117645)	GenBank entry NC_006570
FTL_1214	Query Genome Blast Search: No Hits	Gene was not found! (best match 996645..996786, E-value: 2.2555E-59, identity: 99.29578, overlap: 55.03876)	GenBank entry NC_006570
FTL_1217	Query Genome Blast Search: No Hits	Gene was not found! (best match 994560..994598, E-value: 5.26208E-11, identity: 100.0, overlap: 10.4838705)	GenBank entry NC_006570
FTL_1289	Query Genome Blast Search: No Hits	Gene was not found! (best match 354099..354138, E-value: 1.93358E-9, identity: 95.0, overlap: 8.080808)	GenBank entry NC_006570
FTL_1351	Query Genome Blast Search: No Hits	Gene was not found! (best match 782189..782586, E-value: 1.99248E-173, identity: 97.73869, overlap: 58.962963)	GenBank entry NC_006570
FTL_1359	Query Genome Blast Search: No Hits	Gene was not found! (best match 775184..775496, E-value: 1.25273E-139, identity: 99.36102, overlap: 54.91228)	GenBank entry NC_006570
FTL_1363	Query Genome Blast Search: No Hits	Gene was not found! (best match 771115..772093, E-value: 0.0, identity: 99.28499, overlap: 97.998)	GenBank entry NC_006570
FTL_1366	Query Genome Blast Search: No Hits	Gene was not found! (best match 769172..769408, E-value: 1.09214E-102, identity: 98.73418, overlap: 74.528305)	GenBank entry NC_006570
FTL_1372	Query Genome Blast Search: No Hits	Gene was not found! (best match 764003..765273, E-value: 0.0, identity: 97.79701, overlap: 94.14815)	GenBank entry NC_006570
FTL_1512	Query Genome Blast Search: No Hits	Gene was not found! (best match 750335..750965, E-value: 1.80202E-285, identity: 99.2076, overlap: 78.35821)	GenBank entry NC_006570
FTL_1588	Query Genome Blast Search: No Hits	Gene was not found! (best match 492958..493756, E-value: 0.0, identity: 99.62453, overlap: 94.44444)	GenBank entry NC_006570
FTL_1620	Query Genome Blast Search: No Hits	Gene was not found! (best match 460768..461169, E-value: 1.36885E-173, identity: 97.26368, overlap: 84.81013)	GenBank entry NC_006570
FTL_1629	Query Genome Blast Search: No Hits	Gene was not found! (best match 1663017..1664685, E-value: 0.0, identity: 97.66327, overlap: 97.77387)	GenBank entry NC_006570
FTL_1648	Query Genome Blast Search: No Hits	Gene was not found! (best match 136634..137411, E-value: 0.0, identity: 98.71465, overlap: 96.76617)	GenBank entry NC_006570
FTL_1654	Query Genome Blast Search: No Hits	Gene was not found! (best match 133350..134390, E-value: 0.0, identity: 99.23151, overlap: 82.61905)	GenBank entry NC_006570
FTL_1685	Query Genome Blast Search: No Hits	Gene was not found! (best match 1681844..1682638, E-value: 0.0, identity: 98.86793, overlap: 66.91919)	GenBank entry NC_006570
FTL_1694	Query Genome Blast Search: No Hits	Gene was not found! (best match 1688089..1689254, E-value: 0.0, identity: 99.48542, overlap: 97.900925)	GenBank entry NC_006570
FTL_1723	Query Genome Blast Search: No Hits	Gene was not found! (best match 181657..182143, E-value: 6.47349E-216, identity: 98.15195, overlap: 76.21283)	GenBank entry NC_006570
FTL_1773	Query Genome Blast Search: No Hits	Gene was not found! (best match 87788..88498, E-value: 0.0, identity: 99.43741, overlap: 90.458015)	GenBank entry NC_006570
FTL_1863	Query Genome Blast Search: No Hits	Gene was not found! (best match 1808111..1808876, E-value: 0.0, identity: 99.73891, overlap: 68.27094)	GenBank entry NC_006570
FTL_1882	Query Genome Blast Search: No Hits	Gene was not found! (best match 1828287..1828826, E-value: 2.29366E-243, identity: 99.26063, overlap: 51.819923)	GenBank entry NC_006570
FTL_1883	Query Genome Blast Search: No Hits	Gene was not found! (best match 1829402..1830656, E-value: 0.0, identity: 99.60159, overlap: 72.88037)	GenBank entry NC_006570
FTL_1887	Query Genome Blast Search: No Hits	Gene was not found! (best match 289918..289967, E-value: 0.068035, identity: 70.0, overlap: 12.16545)	GenBank entry NC_006570
FTL_1888	Query Genome Blast Search: No Hits	Gene was not found! (best match 794950..794978, E-value: 0.0322684, identity: 86.206894, overlap: 5.0877194)	GenBank entry NC_006570
FTL_1889	Query Genome Blast Search: No Hits	Gene was not found! (best match 1341325..1341351, E-value: 0.00916113, identity: 92.59259, overlap: 1.9230769)	GenBank entry NC_006570
FTL_0186	Query Genome Blast Search: Multiple Hits	Gene had 2 top matching positions! (2nd best match 364350..365469, E-value: 0.0, identity: 99.55357, overlap: 100.0)	GenBank entry NC_016933	? (FTL_0186) 288425..289544
FTL_0187	Query Genome Blast Search: Multiple Hits	Gene had 2 top matching positions! (2nd best match 365537..366275, E-value: 0.0, identity: 99.32523, overlap: 100.0)	GenBank entry NC_016933	? (FTL_0187) 289612..290350
FTL_0188	Query Genome Blast Search: Multiple Hits	Gene had 2 top matching positions! (2nd best match 366467..367660, E-value: 0.0, identity: 99.74874, overlap: 100.0)	GenBank entry NC_016933	FTT_0278c
FTL_0189	Query Genome Blast Search: Multiple Hits	Gene had 2 top matching positions! (2nd best match 367671..369425, E-value: 0.0, identity: 99.65812, overlap: 100.0)	GenBank entry NC_016933	? (FTL_0189) 291746..293500
FTL_0190	Query Genome Blast Search: Multiple Hits	Gene had 2 top matching positions! (2nd best match 369878..371245, E-value: 0.0, identity: 99.63451, overlap: 100.0)	GenBank entry NC_016933	FTT_0280c
FTL_0191	Query Genome Blast Search: Multiple Hits	Gene had 2 top matching positions! (2nd best match 371606..372508, E-value: 0.0, identity: 99.66777, overlap: 100.0)	GenBank entry NC_016933	FTT_0281
FTL_0192	Query Genome Blast Search: Multiple Hits	Gene had 2 top matching positions! (2nd best match 372547..374577, E-value: 0.0, identity: 99.65534, overlap: 100.0)	GenBank entry NC_016933	FTT_0282
FTL_0193	Query Genome Blast Search: Multiple Hits	Gene had 2 top matching positions! (2nd best match 374574..375176, E-value: 4.83328E-276, identity: 99.33665, overlap: 100.0)	GenBank entry NC_016933	FTT_0283
FTL_0194	Query Genome Blast Search: Multiple Hits	Gene had 2 top matching positions! (2nd best match 375178..375510, E-value: 2.08842E-149, identity: 99.3994, overlap: 100.0)	GenBank entry NC_016933	FTT_0284
FTL_0195	Query Genome Blast Search: Multiple Hits	Gene had 2 top matching positions! (2nd best match 375541..376389, E-value: 0.0, identity: 99.528854, overlap: 100.0)	GenBank entry NC_016933	FTT_0285
FTL_0196	Query Genome Blast Search: Multiple Hits	Gene had 2 top matching positions! (2nd best match 376534..377577, E-value: 0.0, identity: 99.13793, overlap: 100.0)	GenBank entry NC_016933	FTT_0286c
FTL_0197	Query Genome Blast Search: Multiple Hits	Gene had 2 top matching positions! (2nd best match 377645..378340, E-value: 0.0, identity: 99.56896, overlap: 100.0)	GenBank entry NC_016933	FTT_0287c
FTL_0198	Query Genome Blast Search: Multiple Hits	Gene had 2 top matching positions! (2nd best match 378340..379191, E-value: 0.0, identity: 99.64789, overlap: 100.0)	GenBank entry NC_016933	FTT_0288c
FTL_0199	Query Genome Blast Search: Multiple Hits	Gene had 2 top matching positions! (2nd best match 379198..379632, E-value: 5.42103E-197, identity: 99.31035, overlap: 100.0)	GenBank entry NC_016933	FTT_0289c
FTL_0200	Query Genome Blast Search: Multiple Hits	Gene had 2 top matching positions! (2nd best match 379778..380734, E-value: 0.0, identity: 99.05956, overlap: 100.0)	GenBank entry NC_016933	FTT_0290
FTL_0201	Query Genome Blast Search: Multiple Hits	Gene had 2 top matching positions! (2nd best match 380747..381658, E-value: 0.0, identity: 99.7807, overlap: 100.0)	GenBank entry NC_016933	FTT_0291
FTL_0203	Query Genome Blast Search: Multiple Hits	Gene had 2 top matching positions! (2nd best match 382121..383122, E-value: 0.0, identity: 100.0, overlap: 100.0)	GenBank entry NC_016933	? (FTL_0203) 306196..307197
FTL_0204	Query Genome Blast Search: Multiple Hits	Gene had 2 top matching positions! (2nd best match 383124..384122, E-value: 0.0, identity: 99.7998, overlap: 100.0)	GenBank entry NC_016933	? (FTL_0204) 307199..308197
FTL_0206	Query Genome Blast Search: Multiple Hits	Gene had 2 top matching positions! (2nd best match 384810..386435, E-value: 0.0, identity: 99.569496, overlap: 100.0)	GenBank entry NC_016933	FTT_0295
FTL_0207	Query Genome Blast Search: Multiple Hits	Gene had 2 top matching positions! (2nd best match 386442..387113, E-value: 2.25089E-299, identity: 98.5119, overlap: 100.0)	GenBank entry NC_016933	? (FTL_0207) 310625..311296
FTL_0208	Query Genome Blast Search: Multiple Hits	Gene had 2 top matching positions! (2nd best match 387121..387603, E-value: 8.4574E-221, identity: 99.58592, overlap: 100.0)	GenBank entry NC_016933	FTT_0297
FTL_0209	Query Genome Blast Search: Multiple Hits	Gene had 2 top matching positions! (2nd best match 387637..388074, E-value: 2.49734E-200, identity: 99.77169, overlap: 100.0)	GenBank entry NC_016933	? (FTL_0209) 311820..312257
FTL_0210	Query Genome Blast Search: Multiple Hits	Gene had 2 top matching positions! (2nd best match 388206..390965, E-value: 0.0, identity: 99.67391, overlap: 100.0)	GenBank entry NC_016933	FTT_0299
FTL_0212	Query Genome Blast Search: Multiple Hits	Gene had 2 top matching positions! (2nd best match 391838..392758, E-value: 0.0, identity: 99.24487, overlap: 100.0)	GenBank entry NC_016933	? (FTL_0212) 316021..316941
FTL_0213	Query Genome Blast Search: Multiple Hits	Gene had 2 top matching positions! (2nd best match 393028..393309, E-value: 4.14515E-126, identity: 99.64539, overlap: 100.0)	GenBank entry NC_016933	? (FTL_0213) 317211..317492
FTL_0214	Query Genome Blast Search: Multiple Hits	Gene had 2 top matching positions! (2nd best match 393306..394463, E-value: 0.0, identity: 99.91364, overlap: 100.0)	GenBank entry NC_016933	FTT_0303c
FTL_0216	Query Genome Blast Search: Multiple Hits	Gene had 2 top matching positions! (2nd best match 395283..395660, E-value: 9.01036E-172, identity: 99.73545, overlap: 100.0)	GenBank entry NC_016933	FTT_0305
FTL_0217	Query Genome Blast Search: Multiple Hits	Gene had 2 top matching positions! (2nd best match 395833..397224, E-value: 0.0, identity: 99.71265, overlap: 100.0)	GenBank entry NC_016933	FTT_0306
FTL_0218	Query Genome Blast Search: Multiple Hits	Gene had 2 top matching positions! (2nd best match 397354..398760, E-value: 0.0, identity: 99.57356, overlap: 100.0)	GenBank entry NC_016933	FTT_0307
FTL_0219	Query Genome Blast Search: Multiple Hits	Gene had 2 top matching positions! (2nd best match 399045..399728, E-value: 0.0, identity: 99.5614, overlap: 100.0)	GenBank entry NC_016933	? (FTL_0219) 323228..323911
FTL_0221	Query Genome Blast Search: Multiple Hits	Gene had 2 top matching positions! (2nd best match 400791..402083, E-value: 0.0, identity: 99.38129, overlap: 100.0)	GenBank entry NC_016933	? (FTL_0221) 324974..326266
FTL_0222	Query Genome Blast Search: Multiple Hits	Gene had 2 top matching positions! (2nd best match 402577..403500, E-value: 0.0, identity: 99.67532, overlap: 100.0)	GenBank entry NC_016933	FTT_0311c
FTL_0223	Query Genome Blast Search: Multiple Hits	Gene had 2 top matching positions! (2nd best match 403582..404124, E-value: 2.03606E-248, identity: 99.44752, overlap: 100.0)	GenBank entry NC_016933	? (FTL_0223) 327765..328307
FTL_0224	Query Genome Blast Search: Multiple Hits	Gene had 2 top matching positions! (2nd best match 404314..405033, E-value: 0.0, identity: 99.30556, overlap: 100.0)	GenBank entry NC_016933	FTT_0313
FTL_0225	Query Genome Blast Search: Multiple Hits	Gene had 2 top matching positions! (2nd best match 405055..405924, E-value: 0.0, identity: 99.885056, overlap: 100.0)	GenBank entry NC_016933	FTT_0314
FTL_0226	Query Genome Blast Search: Multiple Hits	Gene had 2 top matching positions! (2nd best match 405928..406677, E-value: 0.0, identity: 99.86667, overlap: 100.0)	GenBank entry NC_016933	FTT_0315
FTL_0227	Query Genome Blast Search: Multiple Hits	Gene had 2 top matching positions! (2nd best match 406706..407263, E-value: 1.31477E-254, identity: 99.28316, overlap: 100.0)	GenBank entry NC_016933	FTT_0316
FTL_0228	Query Genome Blast Search: Multiple Hits	Gene had 2 top matching positions! (2nd best match 407347..408069, E-value: 0.0, identity: 100.0, overlap: 100.0)	GenBank entry NC_016933	? (FTL_0228) 331530..332252
FTL_0229	Query Genome Blast Search: Multiple Hits	Gene had 2 top matching positions! (2nd best match 408083..408877, E-value: 0.0, identity: 99.49686, overlap: 100.0)	GenBank entry NC_016933	FTT_0318
FTL_0230	Query Genome Blast Search: Multiple Hits	Gene had 2 top matching positions! (2nd best match 408887..409333, E-value: 1.1674E-203, identity: 99.552574, overlap: 100.0)	GenBank entry NC_016933	FTT_0319
FTL_0231	Query Genome Blast Search: Multiple Hits	Gene had 2 top matching positions! (2nd best match 409337..409933, E-value: 4.304E-275, identity: 99.66499, overlap: 100.0)	GenBank entry NC_016933	FTT_0320
FTL_0232	Query Genome Blast Search: Multiple Hits	Gene had 2 top matching positions! (2nd best match 410068..410442, E-value: 2.68735E-171, identity: 100.0, overlap: 100.0)	GenBank entry NC_016933	FTT_0321
FTL_0233	Query Genome Blast Search: Multiple Hits	Gene had 2 top matching positions! (2nd best match 410481..410954, E-value: 1.81248E-217, identity: 99.78903, overlap: 100.0)	GenBank entry NC_016933	FTT_0322
FTL_0234	Query Genome Blast Search: Multiple Hits	Gene had 2 top matching positions! (2nd best match 410969..413083, E-value: 0.0, identity: 99.62175, overlap: 100.0)	GenBank entry NC_016933	FTT_0323
FTL_0235	Query Genome Blast Search: Multiple Hits	Gene had 2 top matching positions! (2nd best match 413104..413421, E-value: 3.16258E-143, identity: 99.68553, overlap: 100.0)	GenBank entry NC_016933	FTT_0324
FTL_0236	Query Genome Blast Search: Multiple Hits	Gene had 2 top matching positions! (2nd best match 413525..414157, E-value: 3.38456E-293, identity: 99.842026, overlap: 100.0)	GenBank entry NC_016933	? (FTL_0236) 337708..338340
FTL_0237	Query Genome Blast Search: Multiple Hits	Gene had 2 top matching positions! (2nd best match 414190..414813, E-value: 7.30285E-290, identity: 100.0, overlap: 100.0)	GenBank entry NC_016933	FTT_0326
FTL_0238	Query Genome Blast Search: Multiple Hits	Gene had 2 top matching positions! (2nd best match 414810..415109, E-value: 1.14759E-134, identity: 99.666664, overlap: 100.0)	GenBank entry NC_016933	FTT_0327
FTL_0239	Query Genome Blast Search: Multiple Hits	Gene had 2 top matching positions! (2nd best match 415131..415955, E-value: 0.0, identity: 99.878784, overlap: 100.0)	GenBank entry NC_016933	FTT_0328
FTL_0240	Query Genome Blast Search: Multiple Hits	Gene had 2 top matching positions! (2nd best match 415970..416248, E-value: 1.2285E-125, identity: 100.0, overlap: 100.0)	GenBank entry NC_016933	FTT_0329
FTL_0241	Query Genome Blast Search: Multiple Hits	Gene had 2 top matching positions! (2nd best match 416264..416599, E-value: 9.64507E-153, identity: 100.0, overlap: 100.0)	GenBank entry NC_016933	FTT_0330
FTL_0242	Query Genome Blast Search: Multiple Hits	Gene had 2 top matching positions! (2nd best match 416614..417286, E-value: 1.57612E-306, identity: 99.40565, overlap: 100.0)	GenBank entry NC_016933	? (FTL_0242) 340797..341469
FTL_0243	Query Genome Blast Search: Multiple Hits	Gene had 2 top matching positions! (2nd best match 417286..417699, E-value: 5.96987E-188, identity: 99.51691, overlap: 100.0)	GenBank entry NC_016933	FTT_0332
FTL_0244	Query Genome Blast Search: Multiple Hits	Gene had 2 top matching positions! (2nd best match 417699..417899, E-value: 1.24514E-87, identity: 99.50249, overlap: 100.0)	GenBank entry NC_016933	FTT_0333
FTL_0245	Query Genome Blast Search: Multiple Hits	Gene had 2 top matching positions! (2nd best match 417912..418163, E-value: 6.75189E-111, identity: 99.20635, overlap: 100.0)	GenBank entry NC_016933	FTT_0334
FTL_0246	Query Genome Blast Search: Multiple Hits	Gene had 2 top matching positions! (2nd best match 418255..418623, E-value: 1.92461E-168, identity: 100.0, overlap: 100.0)	GenBank entry NC_016933	FTT_0335
FTL_0247	Query Genome Blast Search: Multiple Hits	Gene had 2 top matching positions! (2nd best match 418645..418962, E-value: 2.84632E-142, identity: 99.37107, overlap: 100.0)	GenBank entry NC_016933	FTT_0336
FTL_0248	Query Genome Blast Search: Multiple Hits	Gene had 2 top matching positions! (2nd best match 418974..419513, E-value: 6.74677E-249, identity: 99.81481, overlap: 100.0)	GenBank entry NC_016933	FTT_0337
FTL_0249	Query Genome Blast Search: Multiple Hits	Gene had 2 top matching positions! (2nd best match 419532..419837, E-value: 1.78857E-138, identity: 100.0, overlap: 100.0)	GenBank entry NC_016933	FTT_0338
FTL_0250	Query Genome Blast Search: Multiple Hits	Gene had 2 top matching positions! (2nd best match 419854..420252, E-value: 9.1412E-182, identity: 99.749374, overlap: 100.0)	GenBank entry NC_016933	FTT_0339
FTL_0251	Query Genome Blast Search: Multiple Hits	Gene had 2 top matching positions! (2nd best match 420271..420807, E-value: 4.88918E-246, identity: 99.44134, overlap: 100.0)	GenBank entry NC_016933	FTT_0340
FTL_0252	Query Genome Blast Search: Multiple Hits	Gene had 2 top matching positions! (2nd best match 420830..421183, E-value: 2.37415E-160, identity: 99.717514, overlap: 100.0)	GenBank entry NC_016933	FTT_0341
FTL_0253	Query Genome Blast Search: Multiple Hits	Gene had 2 top matching positions! (2nd best match 421211..421711, E-value: 2.52301E-230, identity: 99.8004, overlap: 100.0)	GenBank entry NC_016933	FTT_0342
FTL_0254	Query Genome Blast Search: Multiple Hits	Gene had 2 top matching positions! (2nd best match 421718..421903, E-value: 1.80792E-81, identity: 100.0, overlap: 100.0)	GenBank entry NC_016933	FTT_0343
FTL_0255	Query Genome Blast Search: Multiple Hits	Gene had 2 top matching positions! (2nd best match 421910..422341, E-value: 1.30743E-194, identity: 99.07407, overlap: 100.0)	GenBank entry NC_016933	FTT_0344
FTL_0256	Query Genome Blast Search: Multiple Hits	Gene had 2 top matching positions! (2nd best match 422352..423677, E-value: 0.0, identity: 99.92458, overlap: 100.0)	GenBank entry NC_016933	FTT_0345
FTL_0257	Query Genome Blast Search: Multiple Hits	Gene had 2 top matching positions! (2nd best match 423701..423814, E-value: 2.18289E-47, identity: 100.0, overlap: 100.0)	GenBank entry NC_016933	FTT_0346
FTL_0258	Query Genome Blast Search: Multiple Hits	Gene had 2 top matching positions! (2nd best match 423931..424287, E-value: 9.86176E-163, identity: 100.0, overlap: 100.0)	GenBank entry NC_016933	FTT_0347
FTL_0259	Query Genome Blast Search: Multiple Hits	Gene had 2 top matching positions! (2nd best match 424327..424716, E-value: 1.42137E-175, identity: 99.23077, overlap: 100.0)	GenBank entry NC_016933	FTT_0348
FTL_0260	Query Genome Blast Search: Multiple Hits	Gene had 2 top matching positions! (2nd best match 424738..425358, E-value: 1.589E-286, identity: 99.67794, overlap: 100.0)	GenBank entry NC_016933	FTT_0349
FTL_0261	Query Genome Blast Search: Multiple Hits	Gene had 2 top matching positions! (2nd best match 425416..426387, E-value: 0.0, identity: 100.0, overlap: 100.0)	GenBank entry NC_016933	FTT_0350
FTL_0262	Query Genome Blast Search: Multiple Hits	Gene had 2 top matching positions! (2nd best match 426432..426869, E-value: 2.24761E-199, identity: 99.54338, overlap: 100.0)	GenBank entry NC_016933	FTT_0351
FTL_0267	Query Genome Blast Search: Multiple Hits	Gene had 2 top matching positions! (2nd best match 431020..432906, E-value: 0.0, identity: 99.470055, overlap: 100.0)	GenBank entry NC_016933	FTT_0356
FTL_0663	Query Genome Blast Search: No Hits	Gene was not found! (best match 1526399..1526708, E-value: 2.44759E-139, identity: 99.67742, overlap: 84.01084)	GenBank entry NC_016933	? (FTL_0663) 1450555..1450923
FTL_1291	Query Genome Blast Search: Multiple Hits	Gene had 2 top matching positions! (2nd best match 434124..434443, E-value: 3.30817E-133, identity: 97.1875, overlap: 100.0)	GenBank entry NC_016933	? (FTL_1291) 358240..358559
FTL_1292	Query Genome Blast Search: Multiple Hits	Gene had 2 top matching positions! (2nd best match 434576..435244, E-value: 1.74299E-307, identity: 99.40209, overlap: 100.0)	GenBank entry NC_016933	? (FTL_1292) 358692..359360
FTL_1293	Query Genome Blast Search: Multiple Hits	Gene had 2 top matching positions! (2nd best match 435298..435768, E-value: 4.86024E-216, identity: 99.78769, overlap: 100.0)	GenBank entry NC_016933	FTT_0359
FTL_1294	Query Genome Blast Search: Multiple Hits	Gene had 2 top matching positions! (2nd best match 435905..436729, E-value: 0.0, identity: 99.757576, overlap: 100.0)	GenBank entry NC_016933	FTT_0360
FTL_1295	Query Genome Blast Search: Multiple Hits	Gene had 2 top matching positions! (2nd best match 436751..437530, E-value: 0.0, identity: 99.35897, overlap: 100.0)	GenBank entry NC_016933	? (FTL_1295) 360867..361646
FTL_1296	Query Genome Blast Search: Multiple Hits	Gene had 2 top matching positions! (2nd best match 437600..438100, E-value: 4.0225E-224, identity: 98.40319, overlap: 100.0)	GenBank entry NC_016933	? (FTL_1296) 361716..362216
FTL_1297	Query Genome Blast Search: Multiple Hits	Gene had 2 top matching positions! (2nd best match 438359..439231, E-value: 0.0, identity: 99.31271, overlap: 100.0)	GenBank entry NC_016933	FTT_0362c
FTL_0032	Query Genome Blast Search: No Hits	Gene was not found! (best match 1838899..1839414, E-value: 2.60776E-238, identity: 100.0, overlap: 75.77093)	GenBank entry NC_009257	FTT_1661	FTU_1666
FTL_0073	Query Genome Blast Search: No Hits	Gene was not found! (best match 1820919..1821774, E-value: 0.0, identity: 99.88318, overlap: 86.20342)	GenBank entry NC_009257	FTT_1676	? (FTL_0073) 1820297..1821289
FTL_0143	Query Genome Blast Search: No Hits	Gene was not found! (best match 1711977..1712242, E-value: 1.02746E-110, identity: 98.1203, overlap: 69.57672)	GenBank entry NC_009257	FTT_0263	FTU_0245
FTL_0313	Query Genome Blast Search: No Hits	Gene was not found! (best match 790508..790602, E-value: 2.92702E-37, identity: 98.947365, overlap: 67.375885)	GenBank entry NC_009257	? (FTL_0313) 1532504..1532644	? (FTL_0313) 1608289..1608429
FTL_0345	Query Genome Blast Search: No Hits	Gene was not found! (best match 1258008..1258700, E-value: 0.0, identity: 99.8557, overlap: 74.27653)	GenBank entry NC_009257	FTT_0849	? (FTL_0345) 938329..939258
FTL_0498	Query Genome Blast Search: No Hits	Gene was not found! (best match 1548199..1549400, E-value: 0.0, identity: 99.17219, overlap: 93.42614)	GenBank entry NC_009257	FTT_0428	FTU_0481
FTL_0711	Query Genome Blast Search: No Hits	Gene was not found! (best match 692933..693292, E-value: 3.59955E-159, identity: 98.611115, overlap: 60.60606)	GenBank entry NC_009257	? (FTL_0711) 1251923..1252516	? (FTL_0711) 1327634..1328227
FTL_0751	Query Genome Blast Search: No Hits	Gene was not found! (best match 1171396..1171680, E-value: 4.78719E-126, identity: 99.29825, overlap: 30.744337)	GenBank entry NC_009257	FTT_1194c	FTU_1227
FTL_1123	Query Genome Blast Search: No Hits	Gene was not found! (best match 1297261..1297944, E-value: 3.158E-310, identity: 99.124084, overlap: 75.85825)	GenBank entry NC_009257	? (FTL_1123) 1089266..1090168	? (FTL_1123) 1165174..1166076
FTL_1315	Query Genome Blast Search: No Hits	Gene was not found! (best match 1624102..1624366, E-value: 4.91653E-113, identity: 97.73585, overlap: 60.91954)	GenBank entry NC_009257	? (FTL_1315) 378484..378916	? (FTL_1315) 454368..454800
FTL_1521	Query Genome Blast Search: No Hits	Gene was not found! (best match 1431636..1433786, E-value: 0.0, identity: 98.41934, overlap: 92.63616)	GenBank entry NC_009257	FTT_0715	FTU_0757
FTL_1692	Query Genome Blast Search: No Hits	Gene was not found! (best match 297069..297211, E-value: 1.80382E-56, identity: 98.611115, overlap: 51.612904)	GenBank entry NC_009257	? (FTL_1692) 1686827..1687105	FTU_1630
FTL_1695	Query Genome Blast Search: No Hits	Gene was not found! (best match 294004..294510, E-value: 6.11168E-234, identity: 100.0, overlap: 63.0597)	GenBank entry NC_009257	FTT_1627c	FTU_1633
FTL_1712	Query Genome Blast Search: No Hits	Gene was not found! (best match 276405..277126, E-value: 0.0, identity: 99.58449, overlap: 94.010414)	GenBank entry NC_009257	? (FTL_1712) 1706935..1707702	? (FTL_1712) 1782704..1783471
FTL_1759	Query Genome Blast Search: No Hits	Gene was not found! (best match 185083..185684, E-value: 4.88255E-269, identity: 98.6733, overlap: 47.0726)	GenBank entry NC_009257	? (FTL_1759) 100185..101463	? (FTL_1759) 100203..101481
FTL_1809	Query Genome Blast Search: No Hits	Gene was not found! (best match 135611..138134, E-value: 0.0, identity: 99.683044, overlap: 99.33097)	GenBank entry NC_009257	FTT_0050	FTU_0046
FTL_1854	Query Genome Blast Search: No Hits	Gene was not found! (best match 95555..96306, E-value: 0.0, identity: 99.202126, overlap: 87.3403)	GenBank entry NC_009257	? (FTL_1854) 10558..11417	? (FTL_1854) 10574..11433
FTL_0668	Query Genome Blast Search: No Hits	Gene was not found! (best match 1375523..1376741, E-value: 0.0, identity: 99.91797, overlap: 85.18519)	GenBank entry NC_017453	FTT_1395c	FTU_1418	FTW_0493	FTV_1334
FTL_0742	Query Genome Blast Search: No Hits	Gene was not found! (best match 733697..733923, E-value: 1.31942E-100, identity: 100.0, overlap: 49.455338)	GenBank entry NC_009749	? (FTL_0742) 1220932..1221390	? (FTL_0742) 1296888..1297346	? (FTL_0742) 1180683..1181141	? (FTL_0742) 1220981..1221439	? (FTL_0742) 1220996..1221454	? (FTL_0742) 1220885..1221343	FTL_0742
FTL_1037	Query Genome Blast Search: No Hits	Gene was not found! (best match 996739..997061, E-value: 2.60188E-146, identity: 100.0, overlap: 56.96649)	GenBank entry NC_009749	FTT_1048c	FTU_1088	FTW_0957	FTV_1004	NE061598_06005	FTF1048c	FTL_1037
FTL_1081	Query Genome Blast Search: No Hits	Gene was not found! (best match 8472..8513, E-value: 0.00773276, identity: 76.190475, overlap: 10.0)	GenBank entry NC_009749	? (FTL_1081) 1020344..1020765	? (FTL_1081) 1096250..1096671	? (FTL_1081) 881946..882367	? (FTL_1081) 1020343..1020764	? (FTL_1081) 1020408..1020829	? (FTL_1081) 1020297..1020718	FTL_1081
FTL_1083	Query Genome Blast Search: No Hits	Gene was not found! (best match 431548..431591, E-value: 0.0464568, identity: 72.72727, overlap: 15.120275)	GenBank entry NC_009749	? (FTL_1083) 1019768..1020058	? (FTL_1083) 1095674..1095964	? (FTL_1083) 881370..881660	? (FTL_1083) 1019767..1020057	? (FTL_1083) 1019832..1020122	? (FTL_1083) 1019721..1020011	FTL_1083
FTL_1084	Query Genome Blast Search: No Hits	Gene was not found! (best match 1034473..1034718, E-value: 7.84478E-110, identity: 100.0, overlap: 75.229355)	GenBank entry NC_009749	? (FTL_1084) 1019084..1019415	? (FTL_1084) 1094990..1095321	? (FTL_1084) 880686..881017	? (FTL_1084) 1019083..1019414	? (FTL_1084) 1019148..1019479	? (FTL_1084) 1019037..1019368	FTL_1084
FTL_1312	Query Genome Blast Search: No Hits	Gene was not found! (best match 1250390..1250811, E-value: 2.33161E-193, identity: 100.0, overlap: 49.356724)	GenBank entry NC_009749	? (FTL_1312) 375880..376735	? (FTL_1312) 451764..452619	? (FTL_1312) 1621360..1622215	? (FTL_1312) 375857..376712	? (FTL_1312) 357231..358086	? (FTL_1312) 375833..376688	FTL_1312
FTL_1624	Query Genome Blast Search: No Hits	Gene was not found! (best match 1550400..1551550, E-value: 0.0, identity: 99.91312, overlap: 96.39866)	GenBank entry NC_009749	FTT_0442c	FTU_0493	FTW_1629	FTV_0409	NE061598_02470	FTF0442c	FTL_1624
FTL_0172	Query Genome Blast Search: No Hits	Gene was not found! (best match 175573..176606, E-value: 0.0, identity: 99.90329, overlap: 76.253685)	GenBank entry BK006741	FTT_0239	FTU_0223	FTW_1852	FTV_0223	NE061598_01360	FTF0239	FTL_0172	FTA_0188	FTS_0168
FTL_0278	Query Genome Blast Search: No Hits	Gene was not found! (best match 265777..266227, E-value: 2.34968E-207, identity: 100.0, overlap: 75.166664)	GenBank entry BK006741	FTT_1515c	FTU_1530	FTW_0776	FTV_1446	NE061598_08465	FTF1515c	FTL_0278	FTA_0295	FTS_0274
FTL_1353	Query Genome Blast Search: No Hits	Gene was not found! (best match 1290800..1291049, E-value: 8.61601E-112, identity: 100.0, overlap: 85.03401)	GenBank entry BK006741	FTT_0761c	FTU_0803	FTW_0672	FTV_0719	? (FTL_1353) 780529..780822	FTF0761c	FTL_1353	FTA_1431	FTS_1318
FTL_1575	Query Genome Blast Search: No Hits	Gene was not found! (best match 1502184..1502712, E-value: 2.02831E-244, identity: 100.0, overlap: 63.201912)	GenBank entry BK006741	? (FTL_1575) 506849..507691	? (FTL_1575) 582790..583632	? (FTL_1575) 1484834..1485676	? (FTL_1575) 506883..507725	? (FTL_1575) 506917..507759	? (FTL_1575) 506802..507644	FTL_1575	? (FTL_1575) 1498138..1498974	? (FTL_1575) 1500440..1501276
FTL_1916	Query Genome Blast Search: No Hits	Gene was not found! (best match 1848615..1849695, E-value: 0.0, identity: 100.0, overlap: 53.621033)	GenBank entry BK006741	? (FTL_1916) 193790..195807	? (FTL_1916) 193808..195825	FTW_1913	? (FTL_1916) 193808..195825	? (FTL_1916) 193886..195903	? (FTL_1916) 193806..195823	FTL_1916	FTA_2024	FTS_1866
FTL_0127	Query Genome Blast Search: No Hits	Gene was not found! (best match 1819152..1819437, E-value: 1.09502E-125, identity: 98.95105, overlap: 39.888424)	GenBank entry NC_010677	FTT_1698c	? (FTL_0127) 1842725..1843441	? (FTL_0127) 61082..61798	? (FTL_0127) 1766818..1767534	? (FTL_0127) 1699768..1700484	FTF1698c	FTL_0127	? (FTL_0127) 129608..130323	? (FTL_0127) 129872..130588	? (FTL_0127) 129550..130266
FTL_0159	Query Genome Blast Search: No Hits	Gene was not found! (best match 1711277..1711923, E-value: 5.23177E-295, identity: 99.07264, overlap: 79.581795)	GenBank entry NC_010677	? (FTL_0159) 239438..240251	? (FTL_0159) 239456..240269	FTW_1839	? (FTL_0159) 239456..240269	? (FTL_0159) 239534..240347	? (FTL_0159) 239454..240267	FTL_0159	FTA_0173	FTS_0154	? (FTL_0159) 163885..164698
FTL_0162	Query Genome Blast Search: No Hits	Gene was not found! (best match 1713579..1713957, E-value: 1.33649E-148, identity: 94.98681, overlap: 53.79113)	GenBank entry NC_010677	? (FTL_0162) 241609..242307	? (FTL_0162) 241627..242325	? (FTL_0162) 1728787..1729485	? (FTL_0162) 241627..242325	? (FTL_0162) 241705..242403	? (FTL_0162) 241625..242323	FTL_0162	? (FTL_0162) 166095..166793	? (FTL_0162) 166392..167090	? (FTL_0162) 166062..166760
FTL_0279	Query Genome Blast Search: No Hits	Gene was not found! (best match 429417..429565, E-value: 9.94076E-60, identity: 97.31544, overlap: 45.151516)	GenBank entry NC_010677	? (FTL_0279) 1568539..1568866	? (FTL_0279) 1644324..1644651	? (FTL_0279) 754307..754634	? (FTL_0279) 1568417..1568744	? (FTL_0279) 1501361..1501688	? (FTL_0279) 1568380..1568707	FTL_0279	FTA_0296	FTS_0275	? (FTL_0279) 266343..266672
FTL_0283	Query Genome Blast Search: No Hits	Gene was not found! (best match 432643..433499, E-value: 0.0, identity: 99.766624, overlap: 71.59566)	GenBank entry NC_010677	FTT_1510c	FTU_1525	FTW_0781	FTV_1441	NE061598_08440	FTF1510c	FTL_0283	FTA_0300	FTS_0279	? (FTL_0283) 269648..270844
FTL_0333	Query Genome Blast Search: No Hits	Gene was not found! (best match 480392..480907, E-value: 3.47933E-217, identity: 95.736435, overlap: 56.57895)	GenBank entry NC_010677	FTT_0839	FTU_0877	FTW_1347	FTV_0793	NE061598_04805	FTF0839	FTL_0333	FTA_0354	FTS_0331	? (FTL_0333) 317561..318472
FTL_0445	Query Genome Blast Search: No Hits	Gene was not found! (best match 575156..575604, E-value: 3.32521E-201, identity: 99.333336, overlap: 83.79888)	GenBank entry NC_010677	? (FTL_0445) 1312918..1313456	? (FTL_0445) 1388725..1389263	FTW_0759	? (FTL_0445) 1312818..1313356	? (FTL_0445) 1706185..1706723	? (FTL_0445) 1312759..1313297	FTL_0445	FTA_0469	FTS_0440	? (FTL_0445) 418267..418803
FTL_0473	Query Genome Blast Search: No Hits	Gene was not found! (best match 610386..610684, E-value: 8.31465E-135, identity: 100.0, overlap: 47.012577)	GenBank entry NC_010677	FTT_0403	? (FTL_0473) 484082..484717	? (FTL_0473) 1583811..1584446	? (FTL_0473) 408175..408810	? (FTL_0473) 408210..408845	FTF0403	FTL_0473	? (FTL_0473) 451169..451804	FTS_0474	? (FTL_0473) 453068..453703
FTL_0494	Query Genome Blast Search: No Hits	Gene was not found! (best match 640509..641255, E-value: 0.0, identity: 99.5984, overlap: 71.14286)	GenBank entry NC_010677	? (FTL_0494) 438601..439651	? (FTL_0494) 514542..515592	? (FTL_0494) 1552936..1553985	? (FTL_0494) 438635..439685	? (FTL_0494) 438669..439719	? (FTL_0494) 438554..439604	FTL_0494	? (FTL_0494) 481632..482681	? (FTL_0494) 481894..482943	? (FTL_0494) 483530..484575
FTL_0528	Query Genome Blast Search: No Hits	Gene was not found! (best match 354623..356566, E-value: 0.0, identity: 99.176956, overlap: 67.640915)	GenBank entry NC_010677	FTT_1579c	FTU_1592	? (FTL_0528) 338995..341869	FTV_1507	NE061598_08850	FTF1579c	FTL_0528	FTA_0560	FTS_0532	? (FTL_0528) 512126..514999
FTL_0557	Query Genome Blast Search: No Hits	Gene was not found! (best match 385023..385412, E-value: 1.69601E-172, identity: 98.46154, overlap: 61.032864)	GenBank entry NC_010677	? (FTL_0557) 1613332..1613967	? (FTL_0557) 1689117..1689752	? (FTL_0557) 370362..371000	? (FTL_0557) 1613210..1613845	? (FTL_0557) 1546161..1546796	? (FTL_0557) 1613173..1613808	FTL_0557	? (FTL_0557) 541638..542276	? (FTL_0557) 541728..542366	? (FTL_0557) 543500..544138
FTL_0701	Query Genome Blast Search: No Hits	Gene was not found! (best match 932125..933573, E-value: 0.0, identity: 98.89579, overlap: 81.52542)	GenBank entry NC_010677	? (FTL_0701) 1263543..1265318	? (FTL_0701) 1339256..1341031	? (FTL_0701) 680076..681851	? (FTL_0701) 1263349..1265124	? (FTL_0701) 1263607..1265382	? (FTL_0701) 1263496..1265271	FTL_0701	? (FTL_0701) 690580..692354	FTS_0702	? (FTL_0701) 692353..694122
FTL_0977	Query Genome Blast Search: No Hits	Gene was not found! (best match 1804045..1804097, E-value: 0.191732, identity: 67.92453, overlap: 13.69509)	GenBank entry NC_010677	FTT_0524	FTU_0573	FTW_1018	FTV_0489	NE061598_02960	FTF0524	FTL_0977	FTA_1030	FTS_0958	? (FTL_0977) 952208..952594
FTL_0980	Query Genome Blast Search: No Hits	Gene was not found! (best match 1237954..1239023, E-value: 0.0, identity: 99.62617, overlap: 76.04833)	GenBank entry NC_010677	? (FTL_0980) 548146..549550	? (FTL_0980) 624076..625480	FTW_1016	? (FTL_0980) 548169..549573	? (FTL_0980) 548203..549607	? (FTL_0980) 548099..549503	FTL_0980	FTA_1033	FTS_0961	? (FTL_0980) 953303..954713
FTL_1089	Query Genome Blast Search: No Hits	Gene was not found! (best match 1340753..1341437, E-value: 3.57058E-313, identity: 99.124084, overlap: 90.60847)	GenBank entry NC_010677	? (FTL_1089) 1119935..1120690	? (FTL_1089) 1195843..1196598	? (FTL_1089) 1327732..1328487	? (FTL_1089) 1119936..1120691	? (FTL_1089) 1119999..1120754	? (FTL_1089) 1119888..1120643	FTL_1089	FTA_1148	? (FTL_1089) 1039389..1040144	? (FTL_1089) 1041112..1041867
FTL_1133	Query Genome Blast Search: No Hits	Gene was not found! (best match 704947..705384, E-value: 3.97785E-196, identity: 98.858444, overlap: 41.59544)	GenBank entry NC_010677	? (FTL_1133) 1425931..1426983	? (FTL_1133) 1501738..1502790	FTW_0508	? (FTL_1133) 1425831..1426883	? (FTL_1133) 1358732..1359784	? (FTL_1133) 1425772..1426824	FTL_1133	FTA_1196	FTS_1104	? (FTL_1133) 1080086..1081138
FTL_1281	Query Genome Blast Search: No Hits	Gene was not found! (best match 969277..969590, E-value: 4.41249E-140, identity: 99.36306, overlap: 52.333332)	GenBank entry NC_010677	? (FTL_1281) 941129..941728	? (FTL_1281) 1017035..1017634	? (FTL_1281) 801974..802573	? (FTL_1281) 941128..941727	NE061598_05320	? (FTL_1281) 941082..941681	FTL_1281	? (FTL_1281) 1220514..1221113	? (FTL_1281) 1222575..1223174	? (FTL_1281) 1224091..1224690
FTL_1326	Query Genome Blast Search: No Hits	Gene was not found! (best match 1348640..1348995, E-value: 3.50528E-161, identity: 99.7191, overlap: 74.633125)	GenBank entry NC_010677	? (FTL_1326) 602459..602935	? (FTL_1326) 678389..678865	? (FTL_1326) 1334032..1334508	? (FTL_1326) 602482..602958	? (FTL_1326) 602516..602992	? (FTL_1326) 602412..602888	FTL_1326	? (FTL_1326) 1261561..1262037	? (FTL_1326) 1263899..1264375	? (FTL_1326) 1265414..1265890
FTL_1434	Query Genome Blast Search: No Hits	Gene was not found! (best match 1130037..1130334, E-value: 2.07686E-133, identity: 99.66443, overlap: 50.42301)	GenBank entry NC_010677	FTT_0787	? (FTL_1434) 881208..881798	FTW_0584	? (FTL_1434) 805301..805891	NE061598_04525	FTF0787	FTL_1434	FTA_1522	FTS_1408	? (FTL_1434) 1368426..1369016
FTL_1499	Query Genome Blast Search: No Hits	Gene was not found! (best match 1451760..1452655, E-value: 0.0, identity: 98.88393, overlap: 57.993526)	GenBank entry NC_010677	FTT_1339c	FTU_1365	FTW_1505	FTV_1281	NE061598_09860	FTF1339c	FTL_1499	FTA_1584	FTS_1467	? (FTL_1499) 1428745..1430289
FTL_1506	Query Genome Blast Search: No Hits	Gene was not found! (best match 1460946..1461371, E-value: 1.46089E-195, identity: 100.0, overlap: 94.666664)	GenBank entry NC_010677	? (FTL_1506) 745381..745830	? (FTL_1506) 821288..821737	? (FTL_1506) 1421786..1422235	? (FTL_1506) 745381..745830	? (FTL_1506) 745438..745887	? (FTL_1506) 745334..745783	FTL_1506	? (FTL_1506) 1434273..1434722	? (FTL_1506) 1436594..1437043	? (FTL_1506) 1438092..1438541
FTL_1634	Query Genome Blast Search: No Hits	Gene was not found! (best match 303329..303996, E-value: 1.84805E-304, identity: 99.402985, overlap: 67.472305)	GenBank entry NC_010677	FTT_1594	FTU_1604	FTW_0314	FTV_1519	? (FTL_1634) 1591465..1592457	FTF1594	FTL_1634	FTA_1726	FTS_1594	? (FTL_1634) 1562855..1563850
FTL_1771	Query Genome Blast Search: No Hits	Gene was not found! (best match 164397..164701, E-value: 5.01123E-136, identity: 99.34426, overlap: 84.72222)	GenBank entry NC_010677	? (FTL_1771) 91679..92038	? (FTL_1771) 91697..92056	? (FTL_1771) 176577..176936	? (FTL_1771) 91697..92056	? (FTL_1771) 91775..92134	? (FTL_1771) 91695..92054	FTL_1771	? (FTL_1771) 1698700..1699059	? (FTL_1771) 1700963..1701322	? (FTL_1771) 1702433..1702792
FTL_0025	Query Genome Blast Search: No Hits	Gene was not found! (best match 15506..15660, E-value: 6.13859E-59, identity: 97.41936, overlap: 64.95727)	GenBank entry NC_017450	FTT_1667	FTU_1672	FTW_1952	FTV_1587	NE061598_09385	FTF1667	FTL_0025	FTA_0032	FTS_0024	? (FTL_0025) 24458..24691	FTM_0005
FTL_0052	Query Genome Blast Search: No Hits	Gene was not found! (best match 45949..46488, E-value: 6.95898E-187, identity: 87.77778, overlap: 100.0)	GenBank entry NC_017450	? (FTL_0052) 1709718..1710257	? (FTL_0052) 1785487..1786026	? (FTL_0052) 1855947..1856486	? (FTL_0052) 1709580..1710119	? (FTL_0052) 1642531..1643070	? (FTL_0052) 1709559..1710098	FTL_0052	? (FTL_0052) 52460..52999	? (FTL_0052) 52735..53274	? (FTL_0052) 52446..52985	? (FTL_0052) 32313..32852
FTL_0134	Query Genome Blast Search: No Hits	Gene was not found! (best match 59450..59884, E-value: 4.41008E-184, identity: 96.84685, overlap: 93.67088)	GenBank entry NC_017450	? (FTL_0134) 260421..260894	? (FTL_0134) 260439..260912	? (FTL_0134) 1747288..1747761	? (FTL_0134) 260439..260912	? (FTL_0134) 260517..260990	? (FTL_0134) 260437..260910	FTL_0134	? (FTL_0134) 139715..140189	? (FTL_0134) 139998..140471	? (FTL_0134) 139675..140148	? (FTL_0134) 1740317..1740790
FTL_0152	Query Genome Blast Search: No Hits	Gene was not found! (best match 139461..139741, E-value: 6.02169E-118, identity: 96.79715, overlap: 87.53894)	GenBank entry NC_017450	FTT_0272	FTU_0254	FTW_1831	FTV_0254	? (FTL_0152) 287319..287639	FTF0272	FTL_0152	FTA_0165	? (FTL_0152) 158692..159012	? (FTL_0152) 158361..158681	? (FTL_0152) 1705882..1706202
FTL_0163	Query Genome Blast Search: No Hits	Gene was not found! (best match 75865..76009, E-value: 1.49894E-41, identity: 88.27586, overlap: 100.0)	GenBank entry NC_017450	? (FTL_0163) 242433..242577	? (FTL_0163) 242451..242595	? (FTL_0163) 1729611..1729755	? (FTL_0163) 242451..242595	? (FTL_0163) 242529..242673	? (FTL_0163) 242449..242593	FTL_0163	? (FTL_0163) 166919..167059	? (FTL_0163) 167216..167356	? (FTL_0163) 166886..167026	? (FTL_0163) 1714083..1714227
FTL_0184	Query Genome Blast Search: No Hits	Gene was not found! (best match 59881..60034, E-value: 2.26224E-62, identity: 97.402596, overlap: 78.97436)	GenBank entry NC_017450	FTT_0227c	FTU_0212	? (FTL_0184) 1746530..1746724	FTV_0212	NE061598_01300	FTF0227c	FTL_0184	FTA_0198	? (FTL_0184) 184131..184325	? (FTL_0184) 167997..168192	? (FTL_0184) 1730873..1731067
FTL_0275	Query Genome Blast Search: No Hits	Gene was not found! (best match 1630241..1630785, E-value: 2.00171E-185, identity: 87.15596, overlap: 95.11344)	GenBank entry NC_017450	FTT_1518	FTU_1534	FTW_0773	FTV_1449	NE061598_08485	FTF1518	FTL_0275	FTA_0292	FTS_0271	? (FTL_0275) 263038..263610	FTM_0379
FTL_0280	Query Genome Blast Search: No Hits	Gene was not found! (best match 1610313..1610654, E-value: 2.08193E-131, identity: 94.25288, overlap: 48.535564)	GenBank entry NC_017450	? (FTL_0280) 1567753..1568469	FTU_1528	? (FTL_0280) 754704..755420	FTV_1444	NE061598_08455	? (FTL_0280) 1567594..1568310	FTL_0280	FTA_0297	FTS_0276	? (FTL_0280) 266742..267458	? (FTL_0280) 429722..430441
FTL_0312	Query Genome Blast Search: Multiple Hits	Gene had 14 top matching positions! (2nd best match 226695..226829, E-value: 2.54797E-57, identity: 100.0, overlap: 100.0)	GenBank entry NC_017450	? (FTL_0312) 1532729..1532863	? (FTL_0312) 1608514..1608648	? (FTL_0312) 790289..790423	? (FTL_0312) 1532607..1532741	NE061598_08285	? (FTL_0312) 1532570..1532704	FTL_0312	? (FTL_0312) 300935..301069	? (FTL_0312) 301242..301376	? (FTL_0312) 302880..303014	? (FTL_0312) 465485..465619
FTL_0359	Query Genome Blast Search: No Hits	Gene was not found! (best match 358176..358635, E-value: 1.21322E-207, identity: 99.13043, overlap: 50.941307)	GenBank entry NC_017450	? (FTL_0359) 871183..872090	? (FTL_0359) 947089..947996	? (FTL_0359) 1249318..1250225	? (FTL_0359) 871182..872089	? (FTL_0359) 871240..872147	? (FTL_0359) 871136..872043	FTL_0359	? (FTL_0359) 334764..335671	? (FTL_0359) 334999..335901	? (FTL_0359) 336638..337545	? (FTL_0359) 497655..498562
FTL_0392	Query Genome Blast Search: No Hits	Gene was not found! (best match 384057..384169, E-value: 4.2089E-33, identity: 86.72566, overlap: 100.0)	GenBank entry NC_017450	? (FTL_0392) 898358..898468	? (FTL_0392) 974264..974374	? (FTL_0392) 1222941..1223051	? (FTL_0392) 898357..898467	? (FTL_0392) 898423..898533	? (FTL_0392) 898311..898421	FTL_0392	? (FTL_0392) 361916..362026	? (FTL_0392) 362147..362257	? (FTL_0392) 363793..363903	? (FTL_0392) 523197..523307
FTL_0415	Query Genome Blast Search: No Hits	Gene was not found! (best match 1796431..1796462, E-value: 0.796873, identity: 78.125, overlap: 6.1657033)	GenBank entry NC_017450	? (FTL_0415) 1330624..1331140	? (FTL_0415) 1406431..1406947	? (FTL_0415) 716486..717003	? (FTL_0415) 1330524..1331040	? (FTL_0415) 1723891..1724407	? (FTL_0415) 1330465..1330981	FTL_0415	FTA_0438	FTS_0406	? (FTL_0415) 385802..386320	? (FTL_0415) 557503..558022
FTL_0488	Query Genome Blast Search: No Hits	Gene was not found! (best match 495912..497299, E-value: 0.0, identity: 95.317, overlap: 94.80875)	GenBank entry NC_017450	FTT_0418	FTU_0472	FTW_1655	FTV_0388	NE061598_02325	FTF0418	FTL_0488	FTA_0514	FTS_0490	? (FTL_0488) 476405..477868	FTM_0574
FTL_0493	Query Genome Blast Search: No Hits	Gene was not found! (best match 130502..130546, E-value: 0.429718, identity: 71.111115, overlap: 5.4945054)	GenBank entry NC_017450	? (FTL_0493) 437733..438552	? (FTL_0493) 513674..514493	? (FTL_0493) 1554034..1554852	? (FTL_0493) 437767..438586	? (FTL_0493) 437801..438620	? (FTL_0493) 437686..438505	FTL_0493	FTA_0519	FTS_0495	? (FTL_0493) 482663..483481	FTM_0579
FTL_0499	Query Genome Blast Search: No Hits	Gene was not found! (best match 78958..78980, E-value: 0.24916, identity: 91.304344, overlap: 4.7034764)	GenBank entry NC_017450	? (FTL_0499) 444885..445373	FTU_0483	FTW_1644	FTV_0399	NE061598_02400	? (FTL_0499) 444838..445326	FTL_0499	FTA_0524	FTS_0500	? (FTL_0499) 488426..488914	FTM_0585
FTL_0500	Query Genome Blast Search: No Hits	Gene was not found! (best match 1151133..1151170, E-value: 0.152569, identity: 76.31579, overlap: 4.367816)	GenBank entry NC_017450	FTT_0431	FTU_0484	FTW_1643	FTV_0400	NE061598_02405	FTF0431	FTL_0500	FTA_0525	FTS_0501	? (FTL_0500) 488914..489783	FTM_0586
FTL_0501	Query Genome Blast Search: No Hits	Gene was not found! (best match 877969..878015, E-value: 0.0776871, identity: 72.34042, overlap: 3.5850496)	GenBank entry NC_017450	? (FTL_0501) 446607..447915	? (FTL_0501) 522548..523856	? (FTL_0501) 1544569..1545878	? (FTL_0501) 446641..447949	? (FTL_0501) 446675..447983	? (FTL_0501) 446560..447868	FTL_0501	? (FTL_0501) 488254..489564	? (FTL_0501) 488343..489653	? (FTL_0501) 490142..491452	? (FTL_0501) 648665..649977
FTL_0504	Query Genome Blast Search: No Hits	Gene was not found! (best match 705398..705423, E-value: 2.04487, identity: 80.76923, overlap: 15.204679)	GenBank entry NC_017450	? (FTL_0504) 449136..449306	? (FTL_0504) 525077..525247	? (FTL_0504) 1543178..1543348	? (FTL_0504) 449170..449340	? (FTL_0504) 449204..449374	? (FTL_0504) 449089..449259	FTL_0504	? (FTL_0504) 491735..491905	? (FTL_0504) 491824..491994	? (FTL_0504) 493594..493764	? (FTL_0504) 651197..651367
FTL_0505	Query Genome Blast Search: No Hits	Gene was not found! (best match 136495..136530, E-value: 0.0612839, identity: 77.77778, overlap: 9.756098)	GenBank entry NC_017450	? (FTL_0505) 449376..449744	? (FTL_0505) 525317..525685	? (FTL_0505) 1542740..1543108	? (FTL_0505) 449410..449778	? (FTL_0505) 449444..449812	? (FTL_0505) 449329..449697	FTL_0505	? (FTL_0505) 491975..492343	? (FTL_0505) 492064..492432	? (FTL_0505) 493834..494202	? (FTL_0505) 651437..651805
FTL_0506	Query Genome Blast Search: No Hits	Gene was not found! (best match 512529..513229, E-value: 0.0, identity: 98.57346, overlap: 97.76848)	GenBank entry NC_017450	FTT_0436c	FTU_0489	FTW_1637	FTV_0405	NE061598_02430	FTF0436c	FTL_0506	FTA_0534	FTS_0507	? (FTL_0506) 494219..494935	FTM_0590
FTL_0509	Query Genome Blast Search: No Hits	Gene was not found! (best match 515372..516002, E-value: 1.32583E-284, identity: 98.57369, overlap: 96.04262)	GenBank entry NC_017450	FTT_0439	? (FTL_0509) 528561..529217	? (FTL_0509) 1539208..1539864	? (FTL_0509) 452654..453310	NE061598_02445	FTF0439	FTL_0509	FTA_0538	FTS_0510	? (FTL_0509) 497078..497734	? (FTL_0509) 654681..655337
FTL_0511	Query Genome Blast Search: No Hits	Gene was not found! (best match 209593..209639, E-value: 0.0393314, identity: 72.34042, overlap: 6.901615)	GenBank entry NC_017450	FTT_1614c	? (FTL_0511) 1753042..1753725	? (FTL_0511) 322693..323373	? (FTL_0511) 1677135..1677818	? (FTL_0511) 1610086..1610769	FTF1614c	FTL_0511	? (FTL_0511) 496983..497663	FTS_0512	? (FTL_0511) 498841..499521	? (FTL_0511) 348852..349531
FTL_0527	Query Genome Blast Search: No Hits	Gene was not found! (best match 958904..958933, E-value: 0.0459172, identity: 83.333336, overlap: 10.526316)	GenBank entry NC_017450	FTT_1581c	FTU_1594	FTW_0344	FTV_1509	NE061598_08860	FTF1581c	FTL_0527	FTA_0559	FTS_0531	? (FTL_0527) 511604..511888	? (FTL_0527) 352788..353070
FTL_0589	Query Genome Blast Search: No Hits	Gene was not found! (best match 1516144..1516314, E-value: 3.84602E-20, identity: 67.251465, overlap: 19.256756)	GenBank entry NC_017450	FTT_1525c	FTU_1540	FTW_0406	FTV_1455	NE061598_08530	FTF1525c	FTL_0589	FTA_0623	FTS_0588	? (FTL_0589) 575453..576340	FTM_0373
FTL_0590	Query Genome Blast Search: No Hits	Gene was not found! (best match 1512003..1515472, E-value: 0.0, identity: 95.648415, overlap: 80.046135)	GenBank entry NC_017450	? (FTL_0590) 1577389..1581725	? (FTL_0590) 1653174..1657510	? (FTL_0590) 402611..406947	? (FTL_0590) 1577267..1581603	? (FTL_0590) 1510218..1514554	? (FTL_0590) 1577230..1581566	FTL_0590	FTA_0624	FTS_0589	? (FTL_0590) 576360..580694	? (FTL_0590) 416641..420977
FTL_0595	Query Genome Blast Search: No Hits	Gene was not found! (best match 1050026..1050082, E-value: 0.00714808, identity: 70.17544, overlap: 5.2197804)	GenBank entry NC_017450	FTT_1461c	FTU_1479	FTW_0414	FTV_1395	NE061598_08160	FTF1461c	FTL_0595	FTA_0629	FTS_0594	? (FTL_0595) 585093..586184	FTM_1495
FTL_0596	Query Genome Blast Search: No Hits	Gene was not found! (best match 1799455..1799504, E-value: 0.0258957, identity: 72.0, overlap: 3.8138826)	GenBank entry NC_017450	FTT_1460c	FTU_1478	FTW_0415	FTV_1394	NE061598_08155	FTF1460c	FTL_0596	FTA_0630	FTS_0595	? (FTL_0596) 586202..587512	FTM_1494
FTL_0597	Query Genome Blast Search: No Hits	Gene was not found! (best match 889655..889685, E-value: 0.00634181, identity: 87.09677, overlap: 3.1893003)	GenBank entry NC_017450	FTT_1459c	FTU_1477	FTW_0416	FTV_1393	NE061598_08150	FTF1459c	FTL_0597	? (FTL_0597) 585641..586612	FTS_0596	? (FTL_0597) 587512..588483	FTM_1493
FTL_0598	Query Genome Blast Search: No Hits	Gene was not found! (best match 1186949..1186983, E-value: 0.00808309, identity: 82.85714, overlap: 2.8455284)	GenBank entry NC_017450	FTT_1458c	FTU_1476	FTW_0417	FTV_1392	? (FTL_0598) 1441458..1442687	FTF1458c	FTL_0598	FTA_0632	FTS_0597	? (FTL_0598) 588500..589729	FTM_1492
FTL_0599	Query Genome Blast Search: No Hits	Gene was not found! (best match 1335317..1335343, E-value: 0.00720906, identity: 92.59259, overlap: 2.452316)	GenBank entry NC_017450	FTT_1457c	FTU_1475	FTW_0418	FTV_1391	NE061598_08140	FTF1457c	FTL_0599	FTA_0633	FTS_0598	? (FTL_0599) 589726..590826	FTM_1491
FTL_0600	Query Genome Blast Search: No Hits	Gene was not found! (best match 1127275..1127304, E-value: 0.0375833, identity: 86.666664, overlap: 1.5898252)	GenBank entry NC_017450	FTT_1456c	FTU_1474	FTW_0419	FTV_1390	NE061598_08135	FTF1456c	FTL_0600	FTA_0634	FTS_0599	? (FTL_0600) 590826..592712	FTM_1490
FTL_0602	Query Genome Blast Search: No Hits	Gene was not found! (best match 1431042..1431076, E-value: 0.0420755, identity: 80.0, overlap: 4.8209367)	GenBank entry NC_017450	FTT_1454c	FTU_1472	FTW_0421	FTV_1388	NE061598_08125	FTF1454c	FTL_0602	FTA_0636	FTS_0601	? (FTL_0602) 593784..594509	FTM_1488
FTL_0603	Query Genome Blast Search: No Hits	Gene was not found! (best match 1761461..1761504, E-value: 0.00327705, identity: 77.27273, overlap: 2.9569893)	GenBank entry NC_017450	FTT_1453c	FTU_1471	FTW_0422	FTV_1387	NE061598_08120	FTF1453c	FTL_0603	FTA_0637	FTS_0602	? (FTL_0603) 594514..596001	FTM_1487
FTL_0605	Query Genome Blast Search: No Hits	Gene was not found! (best match 1496880..1497746, E-value: 0.0, identity: 97.11649, overlap: 97.9661)	GenBank entry NC_017450	FTT_1451c	FTU_1469	FTW_0424	FTV_1385	NE061598_08110	FTF1451c	FTL_0605	FTA_0639	FTS_0604	? (FTL_0605) 596879..597763	FTM_1485
FTL_0606	Query Genome Blast Search: No Hits	Gene was not found! (best match 1495412..1496410, E-value: 0.0, identity: 97.1972, overlap: 98.23009)	GenBank entry NC_017450	? (FTL_0606) 1499040..1500056	? (FTL_0606) 1574825..1575841	? (FTL_0606) 424569..425585	? (FTL_0606) 1498918..1499934	? (FTL_0606) 1431861..1432877	? (FTL_0606) 1498881..1499897	FTL_0606	FTA_0640	? (FTL_0606) 596538..597554	? (FTL_0606) 598310..599325	? (FTL_0606) 1600426..1601445
FTL_0651	Query Genome Blast Search: No Hits	Gene was not found! (best match 176566..176616, E-value: 0.00180227, identity: 72.54902, overlap: 17.0)	GenBank entry NC_017450	? (FTL_0651) 1461908..1462207	? (FTL_0651) 1537693..1537992	? (FTL_0651) 463010..463309	? (FTL_0651) 1461786..1462085	? (FTL_0651) 1394729..1395028	? (FTL_0651) 1461749..1462048	FTL_0651	? (FTL_0651) 635742..636041	? (FTL_0651) 635839..636138	? (FTL_0651) 637548..637847	? (FTL_0651) 669890..670189
FTL_0677	Query Genome Blast Search: No Hits	Gene was not found! (best match 1427110..1427461, E-value: 4.13739E-144, identity: 95.170456, overlap: 93.1217)	GenBank entry NC_017450	? (FTL_0677) 1430818..1431193	? (FTL_0677) 1506625..1507000	? (FTL_0677) 493916..494291	? (FTL_0677) 1430718..1431093	? (FTL_0677) 1363619..1363994	? (FTL_0677) 1430659..1431034	FTL_0677	FTA_0713	? (FTL_0677) 666857..667234	? (FTL_0677) 668569..668946	? (FTL_0677) 700865..701242
FTL_0759	Query Genome Blast Search: No Hits	Gene was not found! (best match 1182199..1182254, E-value: 0.105555, identity: 67.85714, overlap: 9.150327)	GenBank entry NC_017450	? (FTL_0759) 1203516..1204127	? (FTL_0759) 1279472..1280083	? (FTL_0759) 1164452..1165063	? (FTL_0759) 1203565..1204176	? (FTL_0759) 1203580..1204191	? (FTL_0759) 1203469..1204080	FTL_0759	FTA_0802	FTS_0757	? (FTL_0759) 753613..754224	? (FTL_0759) 870919..871530
FTL_0776	Query Genome Blast Search: No Hits	Gene was not found! (best match 168083..168146, E-value: 0.0149398, identity: 67.1875, overlap: 8.300908)	GenBank entry NC_017450	? (FTL_0776) 1189111..1189881	? (FTL_0776) 1265067..1265837	? (FTL_0776) 1150048..1150820	? (FTL_0776) 1189160..1189930	? (FTL_0776) 1189175..1189945	? (FTL_0776) 1189064..1189834	FTL_0776	FTA_0819	FTS_0769	? (FTL_0776) 767844..768614	? (FTL_0776) 885120..885892
FTL_0777	Query Genome Blast Search: No Hits	Gene was not found! (best match 988549..988599, E-value: 1.17441E-4, identity: 74.5098, overlap: 26.984127)	GenBank entry NC_017450	? (FTL_0777) 1188834..1189022	? (FTL_0777) 1264790..1264978	? (FTL_0777) 1149771..1149959	? (FTL_0777) 1188883..1189071	? (FTL_0777) 1188898..1189086	? (FTL_0777) 1188787..1188975	FTL_0777	FTA_0820	? (FTL_0777) 767046..767234	? (FTL_0777) 768705..768893	? (FTL_0777) 885981..886169
FTL_0780	Query Genome Blast Search: No Hits	Gene was not found! (best match 1515775..1515811, E-value: 2.98872E-4, identity: 83.78378, overlap: 8.564815)	GenBank entry NC_017450	FTT_1172c	FTU_1205	FTW_1215	FTV_1121	NE061598_06775	FTF1172c	FTL_0780	FTA_0823	FTS_0774	? (FTL_0780) 770405..770836	? (FTL_0780) 887680..888109
FTL_0800	Query Genome Blast Search: No Hits	Gene was not found! (best match 1201575..1202762, E-value: 0.0, identity: 97.55892, overlap: 67.00507)	GenBank entry NC_017450	FTT_1156c	FTU_1189	FTW_1195	FTV_1105	NE061598_06680	FTF1156c	FTL_0800	FTA_0845	FTS_0792	? (FTL_0800) 788101..789873	FTM_0832
FTL_0816	Query Genome Blast Search: No Hits	Gene was not found! (best match 736794..736823, E-value: 0.0301846, identity: 83.333336, overlap: 15.151515)	GenBank entry NC_017450	FTT_1140	FTU_1174	FTW_1175	FTV_1090	NE061598_06580	FTF1140	FTL_0816	FTA_0864	FTS_0808	? (FTL_0816) 804617..804814	? (FTL_0816) 1400462..1400659
FTL_0870	Query Genome Blast Search: No Hits	Gene was not found! (best match 1138600..1138782, E-value: 1.49647E-59, identity: 89.67391, overlap: 100.0)	GenBank entry NC_017450	FTT_0603	FTU_0648	FTW_1126	FTV_0564	? (FTL_0870) 623089..623268	FTF0603	FTL_0870	FTA_0923	FTS_0861	? (FTL_0870) 854093..854272	FTM_0679
FTL_0871	Query Genome Blast Search: No Hits	Gene was not found! (best match 1585856..1585925, E-value: 8.79694E-9, identity: 74.28571, overlap: 26.515152)	GenBank entry NC_017450	? (FTL_0871) 623414..623677	? (FTL_0871) 699321..699584	? (FTL_0871) 1066454..1066717	? (FTL_0871) 623414..623677	NE061598_03455	? (FTL_0871) 623367..623630	FTL_0871	? (FTL_0871) 852578..852841	FTS_0862	? (FTL_0871) 854475..854738	? (FTL_0871) 744038..744301
FTL_0945	Query Genome Blast Search: No Hits	Gene was not found! (best match 1068690..1069132, E-value: 5.09822E-196, identity: 98.19413, overlap: 95.268814)	GenBank entry NC_017450	FTT_0670c	FTU_0713	FTW_1058	FTV_0629	NE061598_03835	FTF0670c	FTL_0945	FTA_0993	? (FTL_0945) 916037..916501	? (FTL_0945) 917725..918189	? (FTL_0945) 1274559..1275024
FTL_0952	Query Genome Blast Search: No Hits	Gene was not found! (best match 1660546..1660574, E-value: 0.00701259, identity: 86.206894, overlap: 19.727892)	GenBank entry NC_017450	? (FTL_0952) 694926..695072	? (FTL_0952) 770833..770979	? (FTL_0952) 995070..995216	? (FTL_0952) 694926..695072	? (FTL_0952) 694983..695129	? (FTL_0952) 694879..695025	FTL_0952	? (FTL_0952) 923282..923428	? (FTL_0952) 923511..923657	? (FTL_0952) 925199..925345	? (FTL_0952) 1267404..1267550
FTL_0963	Query Genome Blast Search: No Hits	Gene was not found! (best match 1053405..1054553, E-value: 0.0, identity: 98.43342, overlap: 78.738)	GenBank entry NC_017450	? (FTL_0963) 703611..705064	? (FTL_0963) 779518..780971	FTW_1040	? (FTL_0963) 703611..705064	? (FTL_0963) 703668..705121	? (FTL_0963) 703564..705017	FTL_0963	FTA_1014	? (FTL_0963) 932201..933658	? (FTL_0963) 933892..935349	? (FTL_0963) 1257406..1258864
FTL_0975	Query Genome Blast Search: No Hits	Gene was not found! (best match 1040032..1040996, E-value: 0.0, identity: 97.20207, overlap: 98.06911)	GenBank entry NC_017450	FTT_0519	FTU_0568	FTW_1025	FTV_0484	NE061598_02930	FTF0519	FTL_0975	FTA_1028	FTS_0956	? (FTL_0975) 948426..949409	FTM_1162
FTL_0978	Query Genome Blast Search: No Hits	Gene was not found! (best match 273426..273451, E-value: 0.0470148, identity: 88.46154, overlap: 8.934708)	GenBank entry NC_017450	? (FTL_0978) 547484..547774	? (FTL_0978) 623414..623704	? (FTL_0978) 966386..966676	? (FTL_0978) 547507..547797	? (FTL_0978) 547541..547831	? (FTL_0978) 547437..547727	FTL_0978	? (FTL_0978) 950698..950988	FTS_0959	? (FTL_0978) 952641..952931	? (FTL_0978) 1239395..1239685
FTL_0979	Query Genome Blast Search: No Hits	Gene was not found! (best match 932969..932998, E-value: 6.34633E-4, identity: 90.0, overlap: 9.523809)	GenBank entry NC_017450	? (FTL_0979) 547826..548140	? (FTL_0979) 623756..624070	? (FTL_0979) 966020..966334	? (FTL_0979) 547849..548163	? (FTL_0979) 547883..548197	? (FTL_0979) 547779..548093	FTL_0979	FTA_1032	? (FTL_0979) 951269..951583	? (FTL_0979) 952983..953297	? (FTL_0979) 1239029..1239343
FTL_1019	Query Genome Blast Search: No Hits	Gene was not found! (best match 1009096..1009279, E-value: 8.85096E-72, identity: 97.28261, overlap: 70.98039)	GenBank entry NC_017450	? (FTL_1019) 578132..578386	? (FTL_1019) 654062..654316	? (FTL_1019) 935794..936048	? (FTL_1019) 578155..578409	NE061598_03180	? (FTL_1019) 578085..578339	FTL_1019	? (FTL_1019) 980163..980417	FTS_0994	? (FTL_1019) 982104..982358	? (FTL_1019) 1208786..1209040
FTL_1021	Query Genome Blast Search: No Hits	Gene was not found! (best match 1008068..1009101, E-value: 0.0, identity: 96.51837, overlap: 97.916664)	GenBank entry NC_017450	? (FTL_1021) 1072283..1073338	? (FTL_1021) 1148189..1149244	? (FTL_1021) 933890..934945	? (FTL_1021) 1072282..1073337	? (FTL_1021) 1072347..1073402	? (FTL_1021) 1072236..1073291	FTL_1021	FTA_1076	FTS_0996	? (FTL_1021) 983207..984262	? (FTL_1021) 970383..971437
FTL_1042	Query Genome Blast Search: No Hits	Gene was not found! (best match 977144..977855, E-value: 0.0, identity: 97.89326, overlap: 87.57687)	GenBank entry NC_017450	FTT_1043	FTU_1083	FTW_0952	FTV_0999	NE061598_05980	FTF1043	FTL_1042	FTA_1102	FTS_1020	? (FTL_1042) 1002324..1003136	FTM_0907
FTL_1074	Query Genome Blast Search: No Hits	Gene was not found! (best match 945495..945956, E-value: 8.32599E-208, identity: 98.91775, overlap: 73.333336)	GenBank entry NC_017450	FTT_1016c	FTU_1056	FTW_0923	FTV_0972	NE061598_05830	FTF1016c	FTL_1074	FTA_1133	FTS_1047	? (FTL_1074) 1031026..1031655	? (FTL_1074) 1017407..1018035
FTL_1121	Query Genome Blast Search: No Hits	Gene was not found! (best match 824265..824553, E-value: 5.96191E-46, identity: 69.55017, overlap: 35.945274)	GenBank entry NC_017450	FTT_1081c	FTU_1117	FTW_1387	FTV_1033	NE061598_06235	FTF1081c	FTL_1121	FTA_1181	FTS_1091	? (FTL_1121) 1070679..1071482	? (FTL_1121) 1311857..1312659
FTL_1122	Query Genome Blast Search: No Hits	Gene was not found! (best match 1152271..1152334, E-value: 0.0105087, identity: 67.1875, overlap: 11.594203)	GenBank entry NC_017450	? (FTL_1122) 1090508..1091063	? (FTL_1122) 1166416..1166971	? (FTL_1122) 1298284..1298839	? (FTL_1122) 1090509..1091064	? (FTL_1122) 1090572..1091127	? (FTL_1122) 1090461..1091016	FTL_1122	? (FTL_1122) 1067921..1068472	? (FTL_1122) 1069547..1070098	? (FTL_1122) 1071482..1072033	? (FTL_1122) 1311306..1311857
FTL_1124	Query Genome Blast Search: No Hits	Gene was not found! (best match 819941..820140, E-value: 3.02942E-66, identity: 90.04975, overlap: 43.506493)	GenBank entry NC_017450	? (FTL_1124) 1088714..1089172	? (FTL_1124) 1164622..1165080	? (FTL_1124) 1296503..1296963	? (FTL_1124) 1088715..1089173	? (FTL_1124) 1088778..1089236	? (FTL_1124) 1088667..1089125	FTL_1124	? (FTL_1124) 1069809..1070270	? (FTL_1124) 1071377..1071838	? (FTL_1124) 1073370..1073831	? (FTL_1124) 1309510..1309970
FTL_1194	Query Genome Blast Search: No Hits	Gene was not found! (best match 1352748..1352957, E-value: 7.0825E-91, identity: 99.04762, overlap: 84.33735)	GenBank entry NC_017450	? (FTL_1194) 1287774..1288022	? (FTL_1194) 1363581..1363829	? (FTL_1194) 569988..570236	? (FTL_1194) 1287674..1287922	? (FTL_1194) 1287694..1287942	? (FTL_1194) 1287615..1287863	FTL_1194	? (FTL_1194) 1143486..1143734	? (FTL_1194) 1145054..1145302	? (FTL_1194) 1147035..1147283	? (FTL_1194) 1136287..1136535
FTL_1238	Query Genome Blast Search: No Hits	Gene was not found! (best match 880989..881255, E-value: 3.15862E-93, identity: 89.51311, overlap: 100.0)	GenBank entry NC_017450	? (FTL_1238) 976932..977198	FTU_1004	FTW_0864	FTV_0920	NE061598_05525	? (FTL_1238) 976885..977151	FTL_1238	FTA_1310	FTS_1212	? (FTL_1238) 1188482..1188748	FTM_0984
FTL_1245	Query Genome Blast Search: No Hits	Gene was not found! (best match 1418840..1418935, E-value: 2.08189E-6, identity: 65.625, overlap: 13.559322)	GenBank entry NC_017450	FTT_0958c	FTU_0997	FTW_0857	FTV_0913	NE061598_05490	FTF0958c	FTL_1245	FTA_1318	FTS_1219	? (FTL_1245) 1194088..1194795	FTM_0991
FTL_1246	Query Genome Blast Search: No Hits	Gene was not found! (best match 873580..874094, E-value: 8.34619E-179, identity: 87.37864, overlap: 100.0)	GenBank entry NC_017450	FTT_0957c	FTU_0996	? (FTL_1246) 830436..830939	FTV_0912	NE061598_05485	FTF0957c	FTL_1246	FTA_1319	FTS_1220	? (FTL_1246) 1194798..1195301	FTM_0992
FTL_1276	Query Genome Blast Search: No Hits	Gene was not found! (best match 848990..849805, E-value: 2.69608E-299, identity: 89.460785, overlap: 100.0)	GenBank entry NC_017450	? (FTL_1276) 944978..945791	? (FTL_1276) 1020884..1021697	? (FTL_1276) 805814..806629	? (FTL_1276) 944977..945790	? (FTL_1276) 945043..945856	? (FTL_1276) 944931..945744	FTL_1276	FTA_1349	FTS_1249	? (FTL_1276) 1219898..1220713	? (FTL_1276) 924693..925509
FTL_1314	Query Genome Blast Search: No Hits	Gene was not found! (best match 262040..262500, E-value: 5.33445E-148, identity: 85.46638, overlap: 50.715073)	GenBank entry NC_017450	? (FTL_1314) 377530..378438	? (FTL_1314) 453414..454322	? (FTL_1314) 1623148..1624056	? (FTL_1314) 377507..378415	? (FTL_1314) 355528..356436	? (FTL_1314) 377483..378391	FTL_1314	? (FTL_1314) 1251744..1252652	FTS_1286	? (FTL_1314) 1255602..1256510	? (FTL_1314) 329524..330432
FTL_1320	Query Genome Blast Search: No Hits	Gene was not found! (best match 786495..787001, E-value: 4.93937E-204, identity: 95.46351, overlap: 86.387436)	GenBank entry NC_017450	? (FTL_1320) 605909..606481	? (FTL_1320) 681839..682411	FTW_1423	? (FTL_1320) 605932..606504	NE061598_03350	? (FTL_1320) 605862..606434	FTL_1320	? (FTL_1320) 1256449..1257021	? (FTL_1320) 1258786..1259358	? (FTL_1320) 1260308..1260880	? (FTL_1320) 1343431..1344003
FTL_1339	Query Genome Blast Search: No Hits	Gene was not found! (best match 925195..925660, E-value: 1.65103E-39, identity: 61.587982, overlap: 33.77097)	GenBank entry NC_017450	? (FTL_1339) 588853..590228	? (FTL_1339) 664783..666158	? (FTL_1339) 1346739..1348114	? (FTL_1339) 588876..590251	? (FTL_1339) 588910..590285	? (FTL_1339) 588806..590181	FTL_1339	? (FTL_1339) 1274261..1275631	FTS_1306	? (FTL_1339) 1278114..1279484	? (FTL_1339) 1361223..1362598
FTL_1364	Query Genome Blast Search: No Hits	Gene was not found! (best match 745904..746623, E-value: 4.72065E-243, identity: 86.52778, overlap: 100.0)	GenBank entry NC_017450	FTT_0748	FTU_0790	FTW_0657	FTV_0706	NE061598_04295	FTF0748	FTL_1364	FTA_1445	FTS_1332	? (FTL_1364) 1300725..1301444	FTM_0762
FTL_1376	Query Genome Blast Search: No Hits	Gene was not found! (best match 722057..723515, E-value: 0.0, identity: 94.10555, overlap: 97.657295)	GenBank entry NC_017450	? (FTL_1376) 758879..760372	? (FTL_1376) 834786..836279	? (FTL_1376) 631112..632605	? (FTL_1376) 758879..760372	? (FTL_1376) 758936..760429	? (FTL_1376) 758832..760325	FTL_1376	FTA_1460	FTS_1346	? (FTL_1376) 1312748..1314241	FTM_0754
FTL_1401	Query Genome Blast Search: No Hits	Gene was not found! (best match 702394..702635, E-value: 1.07999E-93, identity: 93.80165, overlap: 88.64469)	GenBank entry NC_017450	? (FTL_1401) 1531389..1531661	? (FTL_1401) 1607174..1607446	? (FTL_1401) 611092..611364	? (FTL_1401) 1531267..1531539	? (FTL_1401) 1464210..1464482	? (FTL_1401) 1531230..1531502	FTL_1401	? (FTL_1401) 1330174..1330446	? (FTL_1401) 1332486..1332758	? (FTL_1401) 1333967..1334239	? (FTL_1401) 797984..798256
FTL_1425	Query Genome Blast Search: No Hits	Gene was not found! (best match 626405..626450, E-value: 0.0147569, identity: 73.91304, overlap: 6.0367455)	GenBank entry NC_017450	FTT_0796	? (FTL_1425) 890803..891564	FTW_0593	? (FTL_1425) 814896..815657	NE061598_04570	FTF0796	FTL_1425	FTA_1513	FTS_1399	? (FTL_1425) 1358651..1359412	? (FTL_1425) 1120079..1120840
FTL_1427	Query Genome Blast Search: No Hits	Gene was not found! (best match 306633..306690, E-value: 0.0254079, identity: 68.965515, overlap: 4.5066047)	GenBank entry NC_017450	FTT_0794	? (FTL_1427) 888891..890177	FTW_0591	? (FTL_1427) 812984..814270	NE061598_04560	FTF0794	FTL_1427	FTA_1515	FTS_1401	? (FTL_1427) 1360038..1361324	FTM_1044
FTL_1429	Query Genome Blast Search: No Hits	Gene was not found! (best match 1290765..1291398, E-value: 3.28926E-276, identity: 97.00315, overlap: 51.544716)	GenBank entry NC_017450	FTT_0792	FTU_0832	FTW_0589	FTV_0748	NE061598_04550	FTF0792	FTL_1429	FTA_1517	FTS_1403	? (FTL_1429) 1363026..1364255	FTM_1046
FTL_1435	Query Genome Blast Search: No Hits	Gene was not found! (best match 743088..743136, E-value: 0.212938, identity: 69.38776, overlap: 11.583924)	GenBank entry NC_017450	? (FTL_1435) 804868..805290	? (FTL_1435) 880775..881197	? (FTL_1435) 575892..576314	? (FTL_1435) 804868..805290	? (FTL_1435) 804925..805347	? (FTL_1435) 804821..805243	FTL_1435	? (FTL_1435) 1365215..1365637	? (FTL_1435) 1367537..1367959	? (FTL_1435) 1369027..1369449	? (FTL_1435) 1130345..1130767
FTL_1436	Query Genome Blast Search: No Hits	Gene was not found! (best match 73831..73865, E-value: 0.0125617, identity: 80.0, overlap: 14.583333)	GenBank entry NC_017450	? (FTL_1436) 804592..804832	? (FTL_1436) 880499..880739	? (FTL_1436) 575616..575856	? (FTL_1436) 804592..804832	? (FTL_1436) 804649..804889	? (FTL_1436) 804545..804785	FTL_1436	? (FTL_1436) 1365673..1365912	? (FTL_1436) 1367995..1368234	? (FTL_1436) 1369485..1369724	? (FTL_1436) 1130803..1131043
FTL_1437	Query Genome Blast Search: No Hits	Gene was not found! (best match 1114418..1114450, E-value: 0.0471977, identity: 81.818184, overlap: 4.0740743)	GenBank entry NC_017450	? (FTL_1437) 803783..804595	FTU_0825	FTW_0582	FTV_0741	NE061598_04515	? (FTL_1437) 803736..804548	FTL_1437	? (FTL_1437) 1365909..1366718	FTS_1410	? (FTL_1437) 1369721..1370529	FTM_1053
FTL_1438	Query Genome Blast Search: No Hits	Gene was not found! (best match 550705..550735, E-value: 0.0180498, identity: 83.870964, overlap: 9.393939)	GenBank entry NC_017450	FTT_0784	FTU_0824	FTW_0581	FTV_0740	NE061598_04510	FTF0784	FTL_1438	FTA_1526	FTS_1411	? (FTL_1438) 1370526..1370855	? (FTL_1438) 1131852..1132182
FTL_1439	Query Genome Blast Search: No Hits	Gene was not found! (best match 306420..306455, E-value: 0.0107526, identity: 80.55556, overlap: 6.382979)	GenBank entry NC_017450	? (FTL_1439) 802882..803445	? (FTL_1439) 878789..879352	? (FTL_1439) 573906..574469	? (FTL_1439) 802882..803445	? (FTL_1439) 802939..803502	? (FTL_1439) 802835..803398	FTL_1439	? (FTL_1439) 1367056..1367619	? (FTL_1439) 1369378..1369941	? (FTL_1439) 1370867..1371430	? (FTL_1439) 1132194..1132757
FTL_1498	Query Genome Blast Search: No Hits	Gene was not found! (best match 643793..644173, E-value: 1.69132E-125, identity: 86.614174, overlap: 100.0)	GenBank entry NC_017450	FTT_1338c	FTU_1364	FTW_1504	FTV_1280	NE061598_09855	FTF1338c	FTL_1498	FTA_1583	FTS_1466	? (FTL_1498) 1428365..1428745	FTM_1352
FTL_1507	Query Genome Blast Search: No Hits	Gene was not found! (best match 634982..635137, E-value: 5.61259E-65, identity: 98.71795, overlap: 47.70642)	GenBank entry NC_017450	? (FTL_1507) 745836..746169	? (FTL_1507) 821743..822076	? (FTL_1507) 1421447..1421780	? (FTL_1507) 745836..746169	? (FTL_1507) 745893..746226	? (FTL_1507) 745789..746122	FTL_1507	? (FTL_1507) 1434728..1435054	? (FTL_1507) 1437049..1437375	? (FTL_1507) 1438547..1438873	? (FTL_1507) 1460590..1460923
FTL_1568	Query Genome Blast Search: No Hits	Gene was not found! (best match 576108..577028, E-value: 0.0, identity: 87.94788, overlap: 100.0)	GenBank entry NC_017450	? (FTL_1568) 512061..512981	? (FTL_1568) 588002..588922	? (FTL_1568) 1479545..1480465	? (FTL_1568) 512095..513015	? (FTL_1568) 512129..513049	? (FTL_1568) 512014..512934	FTL_1568	? (FTL_1568) 1491999..1492919	FTS_1529	? (FTL_1568) 1495802..1496722	? (FTL_1568) 1518284..1519200
FTL_1569	Query Genome Blast Search: No Hits	Gene was not found! (best match 575386..576045, E-value: 4.64043E-202, identity: 83.333336, overlap: 100.0)	GenBank entry NC_017450	? (FTL_1569) 511340..511999	FTU_0542	FTW_1578	FTV_0458	NE061598_02735	? (FTL_1569) 511293..511952	FTL_1569	? (FTL_1569) 1492981..1493640	? (FTL_1569) 1495275..1495934	? (FTL_1569) 1496784..1497443	? (FTL_1569) 1519262..1519921
FTL_1573	Query Genome Blast Search: No Hits	Gene was not found! (best match 572179..572807, E-value: 1.39629E-284, identity: 98.72814, overlap: 91.159424)	GenBank entry NC_017450	? (FTL_1573) 508239..508930	? (FTL_1573) 584180..584871	? (FTL_1573) 1483596..1484286	? (FTL_1573) 508273..508964	? (FTL_1573) 508307..508998	? (FTL_1573) 508192..508883	FTL_1573	? (FTL_1573) 1496900..1497589	? (FTL_1573) 1499202..1499891	? (FTL_1573) 1500711..1501400	? (FTL_1573) 1522330..1523020
FTL_1581	Query Genome Blast Search: No Hits	Gene was not found! (best match 563140..563920, E-value: 0.0, identity: 97.95135, overlap: 95.710785)	GenBank entry NC_017450	FTT_0482c	FTU_0533	FTW_1588	FTV_0449	NE061598_02685	FTF0482c	FTL_1581	FTA_1666	FTS_1540	? (FTL_1581) 1507416..1508231	FTM_1421
FTL_1626	Query Genome Blast Search: No Hits	Gene was not found! (best match 516001..516118, E-value: 5.07944E-49, identity: 100.0, overlap: 61.458332)	GenBank entry NC_017450	? (FTL_1626) 454125..454316	? (FTL_1626) 530066..530257	? (FTL_1626) 1538168..1538359	? (FTL_1626) 454159..454350	? (FTL_1626) 454193..454384	? (FTL_1626) 454078..454269	FTL_1626	FTA_1715	? (FTL_1626) 1554539..1554730	? (FTL_1626) 1555978..1556169	? (FTL_1626) 1576880..1577071
FTL_1631	Query Genome Blast Search: No Hits	Gene was not found! (best match 1645619..1645709, E-value: 0.00676866, identity: 62.637363, overlap: 8.792271)	GenBank entry NC_017450	? (FTL_1631) 1660945..1661984	? (FTL_1631) 1736714..1737753	? (FTL_1631) 317490..318529	? (FTL_1631) 1660807..1661846	? (FTL_1631) 1593758..1594797	? (FTL_1631) 1660786..1661825	FTL_1631	FTA_1723	? (FTL_1631) 1559142..1560176	? (FTL_1631) 1560581..1561615	? (FTL_1631) 305296..306334
FTL_1632	Query Genome Blast Search: No Hits	Gene was not found! (best match 341487..341516, E-value: 0.0393314, identity: 83.333336, overlap: 12.048193)	GenBank entry NC_017450	? (FTL_1632) 1660678..1660926	? (FTL_1632) 1736447..1736695	? (FTL_1632) 317223..317471	? (FTL_1632) 1660540..1660788	? (FTL_1632) 1593491..1593739	? (FTL_1632) 1660519..1660767	FTL_1632	? (FTL_1632) 1557895..1558143	FTS_1592	? (FTL_1632) 1561634..1561882	? (FTL_1632) 305029..305277
FTL_1633	Query Genome Blast Search: No Hits	Gene was not found! (best match 938088..938183, E-value: 0.00155835, identity: 62.5, overlap: 13.223141)	GenBank entry NC_017450	? (FTL_1633) 1659885..1660611	? (FTL_1633) 1735654..1736380	FTW_0315	? (FTL_1633) 1659747..1660473	? (FTL_1633) 1592698..1593424	? (FTL_1633) 1659726..1660452	FTL_1633	FTA_1725	FTS_1593	? (FTL_1633) 1561949..1562674	FTM_0277
FTL_1635	Query Genome Blast Search: No Hits	Gene was not found! (best match 626698..626948, E-value: 2.42006E-28, identity: 65.338646, overlap: 11.867612)	GenBank entry NC_017450	? (FTL_1635) 1655997..1658115	? (FTL_1635) 1731766..1733884	? (FTL_1635) 312563..314682	? (FTL_1635) 1655859..1657977	? (FTL_1635) 1588810..1590928	? (FTL_1635) 1655838..1657956	FTL_1635	? (FTL_1635) 1560646..1562760	FTS_1595	? (FTL_1635) 1564387..1566501	? (FTL_1635) 300417..302533
FTL_1689	Query Genome Blast Search: No Hits	Gene was not found! (best match 301990..302456, E-value: 2.60949E-121, identity: 79.01499, overlap: 54.812206)	GenBank entry NC_017450	FTT_1621c	FTU_1627	? (FTL_1689) 298665..299516	FTV_1542	NE061598_09120	FTF1621c	FTL_1689	FTA_1787	? (FTL_1689) 1619551..1620402	? (FTL_1689) 1620998..1621849	? (FTL_1689) 286671..287522
FTL_1691	Query Genome Blast Search: No Hits	Gene was not found! (best match 300996..301037, E-value: 6.98783E-8, identity: 88.09524, overlap: 17.72152)	GenBank entry NC_017450	? (FTL_1691) 1686435..1686676	? (FTL_1691) 1762204..1762445	? (FTL_1691) 297472..297713	? (FTL_1691) 1686297..1686538	? (FTL_1691) 1619248..1619489	? (FTL_1691) 1686276..1686517	FTL_1691	? (FTL_1691) 1619052..1619288	? (FTL_1691) 1621354..1621590	? (FTL_1691) 1622801..1623037	? (FTL_1691) 285478..285720
FTL_1760	Query Genome Blast Search: No Hits	Gene was not found! (best match 1729675..1730184, E-value: 3.01558E-221, identity: 97.84314, overlap: 96.02273)	GenBank entry NC_017450	? (FTL_1760) 99651..100181	? (FTL_1760) 99669..100199	? (FTL_1760) 184549..185079	? (FTL_1760) 99669..100199	? (FTL_1760) 99747..100277	? (FTL_1760) 99667..100197	FTL_1760	? (FTL_1760) 1690559..1691086	? (FTL_1760) 1692862..1693389	? (FTL_1760) 1694306..1694833	? (FTL_1760) 172315..172844
FTL_1826	Query Genome Blast Search: No Hits	Gene was not found! (best match 1795403..1795891, E-value: 5.88978E-176, identity: 89.36605, overlap: 100.0)	GenBank entry NC_017450	FTT_0035	FTU_0032	FTW_0110	FTV_0032	NE061598_00195	FTF0035	FTL_1826	FTA_1934	FTS_1783	? (FTL_1826) 1760985..1761473	FTM_0098
FTL_1849	Query Genome Blast Search: No Hits	Gene was not found! (best match 26384..26431, E-value: 0.0110575, identity: 72.916664, overlap: 8.290155)	GenBank entry NC_017450	FTT_0016	FTU_0014	FTW_0090	FTV_0014	NE061598_00100	FTF0016	FTL_1849	FTA_1955	FTS_1801	? (FTL_1849) 1780334..1780912	? (FTL_1849) 86346..86926
FTL_1860	Query Genome Blast Search: No Hits	Gene was not found! (best match 1821254..1823616, E-value: 0.0, identity: 98.349556, overlap: 61.012135)	GenBank entry NC_017450	FTT_1720c	FTU_1723	FTW_0078	FTV_1638	NE061598_10010	FTF1720c	FTL_1860	FTA_1966	FTS_1812	? (FTL_1860) 1787848..1791720	FTM_1671
FTL_1896	Query Genome Blast Search: No Hits	Gene was not found! (best match 210168..210197, E-value: 0.0276641, identity: 86.666664, overlap: 2.1459227)	GenBank entry NC_017450	? (FTL_1896) 216976..218374	? (FTL_1896) 216994..218392	? (FTL_1896) 1772999..1774396	? (FTL_1896) 216994..218392	? (FTL_1896) 217072..218470	? (FTL_1896) 216992..218390	FTL_1896	? (FTL_1896) 1821070..1822458	FTS_1845	? (FTL_1896) 1826062..1827459	? (FTL_1896) 1757386..1758783
FTL_1945	Query Genome Blast Search: No Hits	Gene was not found! (best match 857394..857431, E-value: 0.37374, identity: 73.68421, overlap: 14.559387)	GenBank entry NC_017450	? (FTL_1945) 1869820..1870078	? (FTL_1945) 1945606..1945864	? (FTL_1945) 1876096..1876358	? (FTL_1945) 1869699..1869957	? (FTL_1945) 1869720..1869978	? (FTL_1945) 1869661..1869919	FTL_1945	? (FTL_1945) 1869041..1869301	? (FTL_1945) 1872540..1872800	? (FTL_1945) 1873817..1874077	? (FTL_1945) 1870934..1871197
FTL_1948	Query Genome Blast Search: No Hits	Gene was not found! (best match 1894173..1895429, E-value: 0.0, identity: 95.23052, overlap: 97.7467)	GenBank entry NC_017450	FTT_1783	? (FTL_1948) 1948154..1949440	? (FTL_1948) 1878647..1879924	? (FTL_1948) 1872247..1873533	? (FTL_1948) 1872268..1873554	FTF1783	FTL_1948	? (FTL_1948) 1871590..1872875	? (FTL_1948) 1875089..1876375	? (FTL_1948) 1876366..1877652	? (FTL_1948) 1873487..1874773
FTL_1950	Query Genome Blast Search: No Hits	Gene was not found! (best match 1895711..1896694, E-value: 0.0, identity: 87.703255, overlap: 100.0)	GenBank entry NC_017450	? (FTL_1950) 1874213..1875194	? (FTL_1950) 1949999..1950980	FTW_2008	? (FTL_1950) 1874092..1875073	? (FTL_1950) 1874113..1875094	? (FTL_1950) 1874054..1875035	FTL_1950	FTA_2061	FTS_1897	? (FTL_1950) 1878209..1879189	FTM_1736
FTL_1951	Query Genome Blast Search: No Hits	Gene was not found! (best match 1118769..1118828, E-value: 5.46552E-4, identity: 75.0, overlap: 21.376812)	GenBank entry NC_017450	? (FTL_1951) 1875201..1875476	? (FTL_1951) 1950987..1951262	? (FTL_1951) 1881470..1881745	? (FTL_1951) 1875080..1875355	? (FTL_1951) 1875101..1875376	? (FTL_1951) 1875042..1875317	FTL_1951	? (FTL_1951) 1874419..1874694	? (FTL_1951) 1877919..1878194	? (FTL_1951) 1879196..1879471	? (FTL_1951) 1876320..1876595
FTL_1954	Query Genome Blast Search: No Hits	Gene was not found! (best match 553993..554054, E-value: 6.61735E-4, identity: 69.354836, overlap: 18.960245)	GenBank entry NC_017450	? (FTL_1954) 1877581..1877907	? (FTL_1954) 1953367..1953693	? (FTL_1954) 1883851..1884177	? (FTL_1954) 1877460..1877786	? (FTL_1954) 1877481..1877807	? (FTL_1954) 1877422..1877748	FTL_1954	? (FTL_1954) 1876781..1877107	? (FTL_1954) 1880305..1880631	? (FTL_1954) 1881599..1881925	? (FTL_1954) 1878703..1879029
FTL_0026	Query Genome Blast Search: No Hits	Gene was not found! (best match 41644..41663, E-value: 0.45192, identity: 95.0, overlap: 6.4724917)	GenBank entry NC_008601	? (FTL_0026) 1735149..1735457	? (FTL_0026) 1810918..1811226	? (FTL_0026) 1830830..1831138	? (FTL_0026) 1735011..1735319	? (FTL_0026) 1667962..1668270	? (FTL_0026) 1734990..1735298	FTL_0026	? (FTL_0026) 25207..25515	? (FTL_0026) 25481..25789	? (FTL_0026) 25183..25491	? (FTL_0026) 7113..7421	? (FTL_0026) 16953..17261
FTL_0027	Query Genome Blast Search: No Hits	Gene was not found! (best match 486326..486356, E-value: 0.00327316, identity: 87.09677, overlap: 5.973025)	GenBank entry NC_008601	? (FTL_0027) 1734579..1735097	? (FTL_0027) 1810348..1810866	? (FTL_0027) 1831190..1831708	? (FTL_0027) 1734441..1734959	? (FTL_0027) 1667392..1667910	? (FTL_0027) 1734420..1734938	FTL_0027	? (FTL_0027) 25567..26084	? (FTL_0027) 25841..26359	? (FTL_0027) 25543..26061	? (FTL_0027) 7473..7991	? (FTL_0027) 17313..17831
FTL_0034	Query Genome Blast Search: No Hits	Gene was not found! (best match 1437403..1437435, E-value: 0.0611689, identity: 81.818184, overlap: 3.170029)	GenBank entry NC_008601	? (FTL_0034) 1724228..1725269	? (FTL_0034) 1799997..1801038	? (FTL_0034) 1840920..1841961	? (FTL_0034) 1724090..1725131	? (FTL_0034) 1657041..1658082	? (FTL_0034) 1724069..1725110	FTL_0034	FTA_0041	FTS_0032	? (FTL_0034) 35377..36417	? (FTL_0034) 17303..18344	? (FTL_0034) 29850..30891
FTL_0341	Query Genome Blast Search: No Hits	Gene was not found! (best match 363464..364069, E-value: 8.72635E-188, identity: 83.828384, overlap: 100.0)	GenBank entry NC_008601	? (FTL_0341) 859260..859865	? (FTL_0341) 935167..935772	? (FTL_0341) 1261378..1261983	? (FTL_0341) 859260..859865	? (FTL_0341) 859317..859922	? (FTL_0341) 859213..859818	FTL_0341	? (FTL_0341) 321891..322496	? (FTL_0341) 322125..322730	? (FTL_0341) 323763..324368	? (FTL_0341) 485737..486342	? (FTL_0341) 345762..346367
FTL_0410	Query Genome Blast Search: No Hits	Gene was not found! (best match 451476..452252, E-value: 0.0, identity: 96.52509, overlap: 93.840576)	GenBank entry NC_008601	? (FTL_0410) 1325079..1325906	FTU_1329	FTW_0744	FTV_1245	NE061598_09670	? (FTL_0410) 1324920..1325747	FTL_0410	FTA_0433	? (FTL_0410) 378610..379437	? (FTL_0410) 380256..381083	? (FTL_0410) 562741..563576	? (FTL_0410) 421533..422360
FTL_0461	Query Genome Blast Search: No Hits	Gene was not found! (best match 866062..866102, E-value: 0.345102, identity: 73.17073, overlap: 6.156156)	GenBank entry NC_008601	? (FTL_0461) 395636..396301	? (FTL_0461) 471577..472242	? (FTL_0461) 1596287..1596952	? (FTL_0461) 395670..396335	? (FTL_0461) 395705..396370	? (FTL_0461) 395589..396254	FTL_0461	? (FTL_0461) 436659..437324	? (FTL_0461) 436924..437589	? (FTL_0461) 438558..439223	? (FTL_0461) 596427..597092	? (FTL_0461) 454585..455250
FTL_0865	Query Genome Blast Search: No Hits	Gene was not found! (best match 1141286..1142134, E-value: 6.13726E-114, identity: 66.19883, overlap: 62.091503)	GenBank entry NC_008601	? (FTL_0865) 618715..620093	? (FTL_0865) 694645..696023	? (FTL_0865) 1070015..1071391	? (FTL_0865) 618738..620116	? (FTL_0865) 618772..620150	? (FTL_0865) 618668..620046	FTL_0865	? (FTL_0865) 847044..848420	? (FTL_0865) 847261..848637	? (FTL_0865) 848945..850321	? (FTL_0865) 739366..740742	FNFX1_1124
FTL_0867	Query Genome Blast Search: No Hits	Gene was not found! (best match 1802423..1802854, E-value: 2.67553E-43, identity: 63.425926, overlap: 29.423868)	GenBank entry NC_008601	? (FTL_0867) 620994..622451	FTU_0647	? (FTL_0867) 1067680..1069137	FTV_0563	NE061598_03440	? (FTL_0867) 620947..622404	FTL_0867	FTA_0919	FTS_0858	? (FTL_0867) 851199..852656	? (FTL_0867) 741619..743075	? (FTL_0867) 1139362..1140820
FTL_0869	Query Genome Blast Search: No Hits	Gene was not found! (best match 365850..365874, E-value: 0.0125381, identity: 92.0, overlap: 10.416667)	GenBank entry NC_008601	? (FTL_0869) 622733..622972	? (FTL_0869) 698640..698879	? (FTL_0869) 1067159..1067398	? (FTL_0869) 622733..622972	? (FTL_0869) 622790..623029	? (FTL_0869) 622686..622925	FTL_0869	FTA_0922	FTS_0860	? (FTL_0869) 853794..854033	? (FTL_0869) 743357..743596	FNFX1_1120
FTL_1125	Query Genome Blast Search: No Hits	Gene was not found! (best match 850945..851137, E-value: 1.80625E-72, identity: 93.78239, overlap: 15.354017)	GenBank entry NC_008601	? (FTL_1125) 1087334..1088590	FTU_1112	? (FTL_1125) 1295127..1296379	FTV_1028	NE061598_06210	? (FTL_1125) 1087287..1088543	FTL_1125	? (FTL_1125) 1070394..1071650	? (FTL_1125) 1071962..1073218	? (FTL_1125) 1073955..1075211	? (FTL_1125) 1308130..1309386	FNFX1_0806
FTL_1338	Query Genome Blast Search: No Hits	Gene was not found! (best match 799236..800333, E-value: 0.0, identity: 89.98179, overlap: 100.0)	GenBank entry NC_008601	FTT_0573	FTU_0618	FTW_1439	FTV_0534	NE061598_03265	FTF0573	FTL_1338	FTA_1414	FTS_1305	? (FTL_1338) 1276886..1277983	FTM_1271	FNFX1_0751
FTL_1513	Query Genome Blast Search: No Hits	Gene was not found! (best match 1483589..1483807, E-value: 3.27367E-18, identity: 64.38356, overlap: 23.151125)	GenBank entry NC_008601	FTT_0728	FTU_0769	FTW_1509	FTV_0685	NE061598_04160	FTF0728	FTL_1513	FTA_1597	FTS_1478	? (FTL_1513) 1443834..1444766	? (FTL_1513) 1454693..1455625	FNFX1_0636
FTL_1514	Query Genome Blast Search: No Hits	Gene was not found! (best match 1424324..1424384, E-value: 0.212539, identity: 65.57377, overlap: 14.420804)	GenBank entry NC_008601	? (FTL_1514) 752049..752470	? (FTL_1514) 827956..828377	? (FTL_1514) 1415157..1415578	? (FTL_1514) 752049..752470	? (FTL_1514) 752106..752527	? (FTL_1514) 752002..752423	FTL_1514	? (FTL_1514) 1440946..1441368	FTS_1479	? (FTL_1514) 1444763..1445185	? (FTL_1514) 1454275..1454696	? (FTL_1514) 641034..641455
FTL_1515	Query Genome Blast Search: No Hits	Gene was not found! (best match 1658035..1658065, E-value: 0.284846, identity: 80.645164, overlap: 5.5855856)	GenBank entry NC_008601	? (FTL_1515) 752613..753167	? (FTL_1515) 828520..829074	? (FTL_1515) 1414460..1415014	? (FTL_1515) 752613..753167	? (FTL_1515) 752670..753224	? (FTL_1515) 752566..753120	FTL_1515	? (FTL_1515) 1441507..1442061	? (FTL_1515) 1443824..1444378	? (FTL_1515) 1445324..1445878	? (FTL_1515) 1453578..1454132	? (FTL_1515) 641598..642152
FTL_1758	Query Genome Blast Search: No Hits	Gene was not found! (best match 1723401..1723671, E-value: 3.24679E-103, identity: 96.30996, overlap: 91.929825)	GenBank entry NC_008601	? (FTL_1758) 101852..102142	? (FTL_1758) 101870..102160	? (FTL_1758) 186487..186777	? (FTL_1758) 101870..102160	? (FTL_1758) 101948..102238	? (FTL_1758) 101868..102158	FTL_1758	? (FTL_1758) 1688603..1688887	? (FTL_1758) 1690906..1691190	? (FTL_1758) 1692350..1692634	? (FTL_1758) 174517..174807	? (FTL_1758) 1727695..1727988
FTL_0532	Stop Codon Percentage Filter: >10 query genomes with erroneous stop codons	Too many query genomes with stop codon: 12	Count query genomes containing erroneous stop codons	? (FTL_0532) 1640131..1640602	? (FTL_0532) 1715916..1716387	? (FTL_0532) 343759..344230	? (FTL_0532) 1640009..1640480	? (FTL_0532) 1572960..1573431	? (FTL_0532) 1639972..1640443	FTL_0532	? (FTL_0532) 515025..515496	? (FTL_0532) 515115..515586	? (FTL_0532) 516884..517355	? (FTL_0532) 358456..358927	? (FTL_0532) 1572901..1573372	? (FTL_0532) 1574734..1575205
FTL_1558	Stop Codon Percentage Filter: >10 query genomes with erroneous stop codons	Too many query genomes with stop codon: 11	Count query genomes containing erroneous stop codons	? (FTL_1558) 519199..519726	? (FTL_1558) 595140..595667	? (FTL_1558) 1472802..1473329	? (FTL_1558) 519233..519760	? (FTL_1558) 519267..519794	? (FTL_1558) 519152..519679	FTL_1558	? (FTL_1558) 1485251..1485778	? (FTL_1558) 1487571..1488095	? (FTL_1558) 1489074..1489601	? (FTL_1558) 1511530..1512057	? (FTL_1558) 583760..584290	? (FTL_1558) 620284..620814
FTL_0102	Stop Codon Percentage Filter: >10 query genomes with erroneous stop codons	Too many query genomes with stop codon: 12	Count query genomes containing erroneous stop codons	? (FTL_0102) 1866355..1866679	? (FTL_0102) 1942173..1942497	? (FTL_0102) 6085..6409	? (FTL_0102) 1866266..1866590	? (FTL_0102) 1866287..1866611	? (FTL_0102) 1866196..1866520	FTL_0102	? (FTL_0102) 97628..97952	? (FTL_0102) 97893..98217	? (FTL_0102) 97570..97894	? (FTL_0102) 58914..59238	? (FTL_0102) 1866117..1866441	? (FTL_0102) 1863157..1863481
FTL_1838	Stop Codon Percentage Filter: >10 query genomes with erroneous stop codons	Too many query genomes with stop codon: 11	Count query genomes containing erroneous stop codons	? (FTL_1838) 22060..22363	? (FTL_1838) 22078..22381	? (FTL_1838) 106953..107255	? (FTL_1838) 22078..22381	? (FTL_1838) 22156..22459	? (FTL_1838) 22076..22379	FTL_1838	? (FTL_1838) 1769336..1769639	? (FTL_1838) 1771601..1771903	? (FTL_1838) 1773069..1773372	? (FTL_1838) 93893..94196	? (FTL_1838) 1807491..1807794	? (FTL_1838) 1803989..1804292
FTL_1509	Stop Codon Percentage Filter: >10 query genomes with erroneous stop codons	Too many query genomes with stop codon: 11	Count query genomes containing erroneous stop codons	? (FTL_1509) 747023..747556	? (FTL_1509) 822930..823463	? (FTL_1509) 1420059..1420593	? (FTL_1509) 747023..747556	? (FTL_1509) 747080..747613	? (FTL_1509) 746976..747509	FTL_1509	? (FTL_1509) 1435908..1436442	? (FTL_1509) 1438229..1438759	? (FTL_1509) 1439727..1440261	? (FTL_1509) 1459204..1459736	? (FTL_1509) 635991..636525	? (FTL_1509) 670450..670984
FTL_1368	Stop Codon Percentage Filter: >10 query genomes with erroneous stop codons	Too many query genomes with stop codon: 11	Count query genomes containing erroneous stop codons	? (FTL_1368) 767816..768385	? (FTL_1368) 843723..844292	? (FTL_1368) 640362..640931	? (FTL_1368) 767816..768385	? (FTL_1368) 767873..768442	? (FTL_1368) 767769..768338	FTL_1368	? (FTL_1368) 1299702..1300268	? (FTL_1368) 1302014..1302580	? (FTL_1368) 1303483..1304048	? (FTL_1368) 826887..827456	? (FTL_1368) 743279..743848	? (FTL_1368) 772570..773139
FTL_0320	Stop Codon Percentage Filter: >10 query genomes with erroneous stop codons	Too many query genomes with stop codon: 11	Count query genomes containing erroneous stop codons	? (FTL_0320) 843552..845068	? (FTL_0320) 919459..920975	? (FTL_0320) 1276203..1277720	? (FTL_0320) 843552..845068	? (FTL_0320) 843609..845125	? (FTL_0320) 843505..845021	FTL_0320	? (FTL_0320) 305619..307136	FTS_0320	? (FTL_0320) 307564..309081	? (FTL_0320) 470023..471540	? (FTL_0320) 330032..331549	? (FTL_0320) 347722..349239
FTL_0390	Stop Codon Percentage Filter: >10 query genomes with erroneous stop codons	Too many query genomes with stop codon: 11	Count query genomes containing erroneous stop codons	? (FTL_0390) 896124..897210	? (FTL_0390) 972030..973116	? (FTL_0390) 1224199..1225284	? (FTL_0390) 896123..897209	? (FTL_0390) 896189..897275	? (FTL_0390) 896077..897163	FTL_0390	? (FTL_0390) 359684..360768	? (FTL_0390) 359914..360999	? (FTL_0390) 361559..362645	? (FTL_0390) 520964..522049	? (FTL_0390) 381831..382915	? (FTL_0390) 412118..413202
FTL_1053	Stop Codon Percentage Filter: >10 query genomes with erroneous stop codons	Too many query genomes with stop codon: 11	Count query genomes containing erroneous stop codons	? (FTL_1053) 1044293..1044745	? (FTL_1053) 1120199..1120651	? (FTL_1053) 905899..906351	? (FTL_1053) 1044292..1044744	? (FTL_1053) 1044357..1044809	? (FTL_1053) 1044246..1044698	FTL_1053	? (FTL_1053) 1010678..1011131	? (FTL_1053) 1010918..1011367	? (FTL_1053) 1012637..1013090	? (FTL_1053) 998990..999442	? (FTL_1053) 966321..966773	? (FTL_1053) 968526..968978
FTL_0053	Stop Codon Percentage Filter: >10 query genomes with erroneous stop codons	Too many query genomes with stop codon: 11	Count query genomes containing erroneous stop codons	? (FTL_0053) 1708779..1709721	? (FTL_0053) 1784548..1785490	? (FTL_0053) 1856483..1857425	? (FTL_0053) 1708641..1709583	? (FTL_0053) 1641592..1642534	? (FTL_0053) 1708620..1709562	FTL_0053	? (FTL_0053) 52996..53938	? (FTL_0053) 53271..54203	? (FTL_0053) 52982..53924	? (FTL_0053) 32849..33791	? (FTL_0053) 46485..47427	? (FTL_0053) 68450..69392
