# Supplementary material for: Rapid High Resolution Genotyping of Francisella tularensis by Whole Genome Sequence Comparison of Annotated Genes (“MLST+”)
Source: PLoS One. 2015 Apr 9;10(4):e0123298. doi: 10.1371/journal.pone.0123298 (PMC4391923; doi:10.1371/journal.pone.0123298)
Supplement: S1 Data Archive — Archive of Supplemental files are listing included and excluded targets of MLST+ analysis, overview of MLVA and canSNP results as well as nucleotide and allelic variants of all investigated strains.It also shows a comparing Minimum-Spanning Tree of MLST+ and wgSNP data. (ZIP) [file pone.0123298.s001.zip › Supplemental_MLSTplus_Francisella/Core_Genome_Definitions_MLSTplus_Ftul/mlstplustargets.csv]

GenBank entry NC_007880	alt. name	additional info	position	GenBank entry NC_006570	alt. name	additional info	position	GenBank entry NC_016933	alt. name	additional info	position	GenBank entry NC_009257	alt. name	additional info	position	GenBank entry NC_016937	alt. name	additional info	position	GenBank entry NC_017453	alt. name	additional info	position	GenBank entry NC_008245	alt. name	additional info	position	GenBank entry NC_007880	alt. name	additional info	position	GenBank entry NC_009749	alt. name	additional info	position	GenBank entry NC_019551	alt. name	additional info	position	GenBank entry BK006741	alt. name	additional info	position	GenBank entry NC_010677	alt. name	additional info	position	GenBank entry NC_017450	alt. name
FTL_0001	dnaA	chromosomal replication initiation protein	275...1750	? (FTL_0001) 47..1522			46...1521	? (FTL_0001) 47..1522			46...1521	FTW_0001	dnaA	chromosomal replication initiation protein	46...1521	? (FTL_0001) 47..1522			46...1521	? (FTL_0001) 47..1522			46...1521	? (FTL_0001) 47..1522			46...1521	FTL_0001	dnaA	chromosomal replication initiation protein	275...1750	FTA_0001	dnaA	chromosomal replication initiation protein	1...1476	FTS_0000	dnaA	chromosomal replication initiation protein	275...1750	? (FTL_0001) 2..1477			1...1476	? (FTL_0001) 47..1522			46...1521	? (FTL_0001) 146..1621
FTL_0002		DNA polymerase III subunit beta	1787...2890	FTT_0002	dnaN	DNA polymerase III subunit beta	1558...2661	FTU_0002	dnaN	DNA polymerase III subunit beta	1558...2661	FTW_0002	dnaN	DNA polymerase III subunit beta	1558...2661	FTV_0002	dnaN	DNA polymerase III subunit beta	1558...2661	NE061598_00010		DNA polymerase III subunit beta	1558...2661	FTF0002	dnaN	DNA polymerase III subunit beta	1558...2661	FTL_0002		DNA polymerase III subunit beta	1787...2890	FTA_0003	dnaN	DNA polymerase III subunit beta	1513...2616	FTS_0001	dnaN	DNA polymerase III subunit beta	1787...2890	? (FTL_0002) 1514..2617			1513...2616	FTM_0002	dnaN	DNA polymerase III subunit beta	1558...2661	FNFX1_0002
FTL_0003		hypothetical protein	2887...3324	? (FTL_0003) 2659..3097			2658...3096	? (FTL_0003) 2659..3097			2658...3096	? (FTL_0003) 2659..3097			2658...3096	? (FTL_0003) 2659..3097			2658...3096	? (FTL_0003) 2659..3097			2658...3096	? (FTL_0003) 2659..3097			2658...3096	FTL_0003		hypothetical protein	2887...3324	FTA_0002		putative MFS transporter protein	2613...3050	? (FTL_0003) 2888..3325			2887...3324	? (FTL_0003) 2614..3051			2613...3050	? (FTL_0003) 2659..3108			2658...3107	? (FTL_0003) 2758..3196
FTL_0005		Na+/H+ antiporter NHAP, fragment	4306...4944	? (FTL_0005) 1832725..1833362			1832724...1833361	? (FTL_0005) 1908495..1909132			1908494...1909131	? (FTL_0005) 1858289..1858928			1858288...1858927	? (FTL_0005) 1832588..1833225			1832587...1833224	? (FTL_0005) 1832657..1833294			1832656...1833293	? (FTL_0005) 1832566..1833203			1832565...1833202	FTL_0005		Na+/H+ antiporter NHAP, fragment	4306...4944	? (FTL_0005) 4033..4671			4032...4670	? (FTL_0005) 4307..4945			4306...4944	? (FTL_0005) 4033..4671			4032...4670	? (FTL_0005) 1869365..1869995			1869364...1869994	? (FTL_0005) 104685..105323
FTL_0006		indolepyruvate decarboxylase	4954...6354	? (FTL_0006) 1833372..1834772			1833371...1834771	? (FTL_0006) 1909142..1910542			1909141...1910541	? (FTL_0006) 1858938..1860338			1858937...1860337	? (FTL_0006) 1833235..1834635			1833234...1834634	? (FTL_0006) 1833304..1834704			1833303...1834703	? (FTL_0006) 1833213..1834613			1833212...1834612	FTL_0006		indolepyruvate decarboxylase	4954...6354	? (FTL_0006) 4681..6081			4680...6080	? (FTL_0006) 4955..6355			4954...6354	? (FTL_0006) 4681..6081			4680...6080	? (FTL_0006) 1867955..1869355			1867954...1869354	? (FTL_0006) 105333..106733
FTL_0007		hypothetical protein	6904...7107	? (FTL_0007) 1835323..1835526			1835322...1835525	? (FTL_0007) 1911093..1911296			1911092...1911295	? (FTL_0007) 1860889..1861092			1860888...1861091	? (FTL_0007) 1835186..1835389			1835185...1835388	NE061598_10160		ferredoxin 2fe-2s	1835254...1835457	? (FTL_0007) 1835164..1835367			1835163...1835366	FTL_0007		hypothetical protein	6904...7107	FTA_0009		hypothetical protein	6630...6833	? (FTL_0007) 6905..7108			6904...7107	? (FTL_0007) 6631..6834			6630...6833	? (FTL_0007) 1867201..1867404			1867200...1867403	? (FTL_0007) 107280..107484
FTL_0008		peptidase	7181...8104	FTT_1746		peptidase	1835599...1836522	FTU_1748		Signal peptide peptidase SppA 36K type	1911369...1912292	FTW_1984		signal peptidase	1861165...1862088	FTV_1663		Signal peptide peptidase SppA 36K type	1835462...1836385	NE061598_10165		Signal peptidase, S49 family protein	1835531...1836454	FTF1746		peptidase	1835440...1836363	FTL_0008		peptidase	7181...8104	FTA_0010		S49 family peptidase	6907...7830	FTS_0007		S49 family serine peptidase	7181...8104	? (FTL_0008) 6908..7831			6907...7830	FTM_1728		serine peptidase, S49 family	1866203...1867126	? (FTL_0008) 107558..108481
FTL_0009		outer membrane protein	8194...8733	? (FTL_0009) 1836613..1837152			1836612...1837151	FTU_1749		Outer membrane protein	1912382...1912921	? (FTL_0009) 1862179..1862718			1862178...1862717	FTV_1664		Outer membrane protein	1836475...1837014	NE061598_10170		hypothetical protein	1836544...1837083	? (FTL_0009) 1836454..1836993			1836453...1836992	FTL_0009		outer membrane protein	8194...8733	? (FTL_0009) 7921..8460			7920...8459	FTS_0008		hypothetical protein	8194...8733	? (FTL_0009) 7921..8460			7920...8459	FTM_1727		outer membrane protein	1865574...1866113	FNFX1_0111
FTL_0010		thiosulfate sulfurtransferase	8869...9291	FTT_1748	glpe	thiosulfate sulfurtransferase	1837287...1837709	FTU_1750	glpe	Rhodanese-like domain-containing protein	1913057...1913479	FTW_1986		rhodanese-like domain-containing protein	1862853...1863275	FTV_1665	glpe	Rhodanese-like domain-containing protein	1837150...1837572	NE061598_10175		thiosulfate sulfurtransferase	1837219...1837641	FTF1748	glpe	thiosulfate sulfurtransferase	1837128...1837550	FTL_0010		thiosulfate sulfurtransferase	8869...9291	FTA_0012		rhodanese-like domain-containing protein	8595...9017	FTS_0009	glpe	rhodanese-related sulfurtransferase	8869...9291	? (FTL_0010) 8596..9018			8595...9017	FTM_1726		rhodanese-related sulfurtransferase	1865016...1865438	FNFX1_0112
FTL_0011		preprotein translocase subunit SecB	9318...9767	FTT_1749	secB1	preprotein translocase subunit SecB	1837736...1838185	FTU_1751	secB1	Protein export cytoplasm chaperone protein (SecB maintains protein to be exported in unfolded state)	1913506...1913955	FTW_1987	secB2	preprotein translocase subunit SecB	1863302...1863751	FTV_1666	secB1	protein export cytoplasm chaperone protein (SecB maintains protein to be exported in unfolded state)	1837599...1838048	NE061598_10180		preprotein translocase subunit SecB	1837668...1838117	FTF1749	secB1	preprotein translocase subunit SecB	1837577...1838026	FTL_0011		preprotein translocase subunit SecB	9318...9767	FTA_0013	secB1	preprotein translocase subunit SecB	9044...9493	FTS_0010	secB1	preprotein translocase subunit SecB	9318...9767	? (FTL_0011) 9046..9495			9045...9494	FTM_1725	secB1	preprotein translocase subunit SecB	1864540...1864989	FNFX1_0113
FTL_0012	recA	recombinase A	9789...10868	FTT_1750	recA	recombinase A	1838207...1839286	FTU_1752	recA	recombinase A	1913977...1915056	FTW_1988	recA	recombinase A	1863773...1864852	FTV_1667	recA	recombinase A	1838070...1839149	NE061598_10185		recombinase A	1838139...1839218	FTF1750	recA	recombinase A	1838048...1839127	FTL_0012	recA	recombinase A	9789...10868	FTA_0014	recA	recombinase A	9515...10594	FTS_0011	recA	recombinase A	9789...10868	? (FTL_0012) 9517..10596			9516...10595	FTM_1724	recA	recombinase A	1863439...1864518	FNFX1_0114
FTL_0014		single-strand binding protein	11480...11956	FTT_1752	ssb	single-strand binding protein	1839898...1840374	FTU_1754	ssb	ssDNA-binding protein	1915668...1916144	FTW_1990	ssb	single-strand binding protein	1865465...1865941	FTV_1669	ssb	ssDNA-binding protein	1839761...1840237	NE061598_10195		single-strand binding protein	1839830...1840306	FTF1752	ssb	single-strand binding protein	1839739...1840215	FTL_0014		single-strand binding protein	11480...11956	FTA_0016		single-stranded DNA binding protein	11206...11682	FTS_0013	ssb	single-strand DNA binding protein	11480...11956	? (FTL_0014) 11208..11684			11207...11683	FTM_1722	ssb	single-strand DNA binding protein	1862350...1862826	FNFX1_0116
FTL_0015		propionate kinase	12062...13216	FTT_1753	tdcD	propionate kinase	1840480...1841634	FTU_1755	tdcD	acetate kinase	1916250...1917404	FTW_1991	ackA	acetate kinase	1866047...1867201	FTV_1670	tdcD	acetate kinase	1840343...1841497	NE061598_10200		propionate kinase	1840412...1841566	FTF1753	tdcD	propionate kinase	1840321...1841475	FTL_0015		propionate kinase	12062...13216	FTA_0017	ackA	acetate kinase	11788...12942	FTS_0014	ackA	propionate kinase 2 / acetate kinase A	12062...13216	? (FTL_0015) 11790..12947			11789...12946	FTM_1721	ackA	propionate kinase 2 / acetate kinase A	1861090...1862244	FNFX1_0118
FTL_0016		phosphate acetyltransferase	13226...15322	FTT_1754	pta	phosphate acetyltransferase	1841644...1843740	? (FTL_0016) 1917415..1919511			1917414...1919510	FTW_1992	pta	phosphate acetyltransferase	1867211...1869307	? (FTL_0016) 1841508..1843604			1841507...1843603	NE061598_10205		phosphate acetyltransferase	1841576...1843672	FTF1754	pta	phosphate acetyltransferase	1841485...1843581	FTL_0016		phosphate acetyltransferase	13226...15322	FTA_0018		phosphate acetyltransferase	12952...15048	FTS_0015	pta	phosphate acetyltransferase	13226...15322	? (FTL_0016) 12957..15053			12956...15052	FTM_1720	pta	phosphate acetyltransferase	1858984...1861080	FNFX1_0119
FTL_0019		sugar transferase	17176...17472	? (FTL_0019) 7960..8257			7959...8256	? (FTL_0019) 8008..8305			8007...8304	? (FTL_0019) 1871162..1871459			1871161...1871458	? (FTL_0019) 8008..8305			8007...8304	? (FTL_0019) 8040..8337			8039...8336	? (FTL_0019) 7960..8257			7959...8256	FTL_0019		sugar transferase	17176...17472	? (FTL_0019) 16903..17199			16902...17198	? (FTL_0019) 17177..17473			17176...17472	? (FTL_0019) 20724..21020			20723...21019	? (FTL_0019) 1856980..1857277			1856979...1857276	? (FTL_0019) 121064..121364
FTL_0020	aspS	aspartyl-tRNA synthetase	17609...19381	? (FTL_0020) 6051..7823			6050...7822	? (FTL_0020) 6099..7871			6098...7870	FTW_1997	aspS	aspartyl-tRNA synthetase	1871595...1873367	? (FTL_0020) 6099..7871			6098...7870	NE061598_00040	aspS	aspartyl-tRNA synthetase	6130...7902	? (FTL_0020) 6051..7823			6050...7822	FTL_0020	aspS	aspartyl-tRNA synthetase	17609...19381	FTA_0024	aspS	aspartyl-tRNA synthetase	17335...19107	? (FTL_0020) 17610..19382			17609...19381	? (FTL_0020) 18815..20587			18814...20586	? (FTL_0020) 1855071..1856843			1855070...1856842	FNFX1_0122
FTL_0024		serine transporter	23205...24428	FTT_1668	sdaC2	serine transporter	1736516...1737739	FTU_1673	sdaC2	Serine transporter	1812285...1813508	FTW_1951		amino acid transporter	1828546...1829769	FTV_1588	sdaC2	Serine transporter	1736378...1737601	NE061598_09390		serine transporter	1669329...1670552	FTF1668	sdaC2	serine transporter	1736357...1737580	FTL_0024		serine transporter	23205...24428	FTA_0031		amino acid transporter	22931...24154	FTS_0023	sdaC	serine permease	23205...24428	? (FTL_0024) 22908..24131			22907...24130	FTM_0004	sdaC	serine permease	4828...6051	? (FTL_0024) 13954..15177
FTL_0028		aspartate carbamoyltransferase	26372...27292	FTT_1665	pyrB	aspartate carbamoyltransferase	1733645...1734565	FTU_1670	pyrB	aspartate carbamoyltransferase	1809414...1810334	FTW_1954	pyrB	aspartate carbamoyltransferase	1831721...1832641	FTV_1585	pyrB	aspartate carbamoyltransferase	1733507...1734427	NE061598_09375		aspartate carbamoyltransferase	1666458...1667378	FTF1665	pyrB	aspartate carbamoyltransferase	1733486...1734406	FTL_0028		aspartate carbamoyltransferase	26372...27292	FTA_0035	pyrB	aspartate carbamoyltransferase	26097...27017	FTS_0026	pyrB	aspartate carbamoyltransferase	26372...27292	? (FTL_0028) 26075..26995			26074...26994	FTM_0007	pyrB	aspartate carbamoyltransferase	8004...8924	? (FTL_0028) 17845..18764
FTL_0029	carB	carbamoyl phosphate synthase large subunit	27434...30718	FTT_1664	carB	carbamoyl phosphate synthase large subunit	1730219...1733503	FTU_1669	carB	carbamoyl-phosphate synthase large chain	1805988...1809272	FTW_1955	carB	carbamoyl phosphate synthase large subunit	1832783...1836067	FTV_1584	carB	carbamoyl-phosphate synthase large chain	1730081...1733365	NE061598_09370	carB	carbamoyl phosphate synthase large subunit	1663032...1666316	FTF1664	carB	carbamoyl phosphate synthase large subunit	1730060...1733344	FTL_0029	carB	carbamoyl phosphate synthase large subunit	27434...30718	FTA_0036	carB	carbamoyl phosphate synthase large subunit	27159...30443	FTS_0027	carB	carbamoyl phosphate synthase large subunit	27434...30718	? (FTL_0029) 27137..30424			27136...30423	FTM_0008	carB	carbamoyl phosphate synthase large subunit	9066...12350	FNFX1_0026
FTL_0030		carbamoyl phosphate synthase small subunit	30723...31889	FTT_1663	carA	carbamoyl phosphate synthase small subunit	1729048...1730214	FTU_1668	carA	carbamoyl-phosphate synthase small chain	1804817...1805983	FTW_1956	carA	carbamoyl phosphate synthase small subunit	1836072...1837238	FTV_1583	carA	carbamoyl-phosphate synthase small chain	1728910...1730076	NE061598_09365		carbamoyl phosphate synthase small subunit	1661861...1663027	FTF1663	carA	carbamoyl phosphate synthase small subunit	1728889...1730055	FTL_0030		carbamoyl phosphate synthase small subunit	30723...31889	FTA_0037	carA	carbamoyl phosphate synthase small subunit	30448...31614	FTS_0028	carA	carbamoyl phosphate synthase small subunit	30723...31889	? (FTL_0030) 30429..31595			30428...31594	FTM_0009	carA	carbamoyl phosphate synthase small subunit	12355...13521	FNFX1_0027
FTL_0031		acid phosphatase	32306...33361	? (FTL_0031) 1727579..1728634			1727578...1728633	? (FTL_0031) 1803348..1804403			1803347...1804402	? (FTL_0031) 1837655..1838710			1837654...1838709	? (FTL_0031) 1727441..1728496			1727440...1728495	? (FTL_0031) 1660392..1661447			1660391...1661446	? (FTL_0031) 1727420..1728475			1727419...1728474	FTL_0031		acid phosphatase	32306...33361	FTA_0038		acid phosphatase	32031...33086	FTS_0029		histidine acid phosphatase	32306...33361	? (FTL_0031) 32012..33067			32011...33066	FTM_0010		histidine acid phosphatase	13937...14992	? (FTL_0031) 26488..27543
FTL_0033		dihydroorotase	34297...35643	FTT_1660c	pyrC	dihydroorotase	1725296...1726642	FTU_1665	pyrC	Dihydroorotase	1801065...1802411	FTW_1960		dihydroorotase	1839545...1840891	FTV_1580	pyrC	Dihydroorotase	1725158...1726504	NE061598_09345		dihydroorotase	1658109...1659455	FTF1660c	pyrC	dihydroorotase	1725137...1726483	FTL_0033		dihydroorotase	34297...35643	FTA_0040	pyrC	dihydroorotase	34022...35368	FTS_0031	pyrC	dihydroorotase	34297...35643	? (FTL_0033) 34003..35349			34002...35348	FTM_0012	pyrC	dihydroorotase	15928...17274	FNFX1_0031
FTL_0035		hypothetical protein	37248...37526	? (FTL_0035) 1723412..1723690			1723411...1723689	? (FTL_0035) 1799181..1799459			1799180...1799458	? (FTL_0035) 1842499..1842777			1842498...1842776	? (FTL_0035) 1723274..1723552			1723273...1723551	? (FTL_0035) 1656225..1656503			1656224...1656502	? (FTL_0035) 1723253..1723531			1723252...1723530	FTL_0035		hypothetical protein	37248...37526	? (FTL_0035) 36974..37252			36973...37251	? (FTL_0035) 37249..37527			37248...37526	? (FTL_0035) 36954..37232			36953...37231	FTM_0015		hypothetical protein	18881...19159	FNFX1_0034
FTL_0036		hypothetical protein	37915...38466	FTT_1656c		hypothetical protein	1722471...1723022	FTU_1661		hypothetical protein	1798240...1798791	FTW_1964		hypothetical protein	1843165...1843716	FTV_1576		hypothetical protein	1722333...1722884	NE061598_09325		hypothetical protein	1655284...1655835	FTF1656c		hypothetical protein	1722312...1722863	FTL_0036		hypothetical protein	37915...38466	FTA_0043		hypothetical protein	37640...38191	FTS_0034		hypothetical protein	37915...38466	? (FTL_0036) 37621..38172			37620...38171	? (FTL_0036) 19549..20100			19548...20099	FNFX1_0035
FTL_0037		hypothetical protein	38582...39634	? (FTL_0037) 1721304..1722356			1721303...1722355	FTU_1660		hypothetical protein	1797072...1798124	FTW_1965		hypothetical protein	1843832...1844884	FTV_1575		hypothetical protein	1721165...1722217	NE061598_09320		hypothetical protein	1654116...1655168	? (FTL_0037) 1721145..1722197			1721144...1722196	FTL_0037		hypothetical protein	38582...39634	FTA_0044		hypothetical protein	38307...39359	FTS_0035		hypothetical protein	38582...39634	? (FTL_0037) 38288..39340			38287...39339	FTM_0017		membrane protein	20215...21267	FNFX1_0036
FTL_0039		hypothetical protein	40675...41082	FTT_1653		hypothetical protein	1719855...1720262	FTU_1658		hypothetical protein	1795624...1796031	FTW_1967		hypothetical protein	1845925...1846332	FTV_1573		hypothetical protein	1719717...1720124	NE061598_09310		hypothetical protein	1652668...1653075	FTF1653		hypothetical protein	1719696...1720103	FTL_0039		hypothetical protein	40675...41082	FTA_0046		lipoprotein	40400...40807	FTS_0037		hypothetical protein	40675...41082	? (FTL_0039) 40381..40788			40380...40787	FTM_0019		membrane protein	22308...22715	FNFX1_0038
FTL_0040		LysR family transcriptional regulator	41208...42077	FTT_1652c		LysR family transcriptional regulator	1718860...1719729	FTU_1657		LysR family transcriptional regulator	1794629...1795498	FTW_1968		LysR family transcriptional regulator	1846458...1847327	FTV_1572		LysR family transcriptional regulator	1718722...1719591	NE061598_09305		LysR family transcriptional regulator	1651673...1652542	FTF1652c		LysR family transcriptional regulator	1718701...1719570	FTL_0040		LysR family transcriptional regulator	41208...42077	FTA_0047		LysR family transcriptional regulator	40933...41802	FTS_0038	lysR	LysR family transcriptional regulator	41208...42077	? (FTL_0040) 40914..41783			40913...41782	FTM_0020		transcriptional regulator, LysR family	22841...23710	FNFX1_0039
FTL_0041		hypothetical protein	42078...42449	? (FTL_0041) 1718489..1718860			1718488...1718859	? (FTL_0041) 1794258..1794629			1794257...1794628	? (FTL_0041) 1847329..1847700			1847328...1847699	? (FTL_0041) 1718351..1718722			1718350...1718721	? (FTL_0041) 1651302..1651673			1651301...1651672	? (FTL_0041) 1718330..1718701			1718329...1718700	FTL_0041		hypothetical protein	42078...42449	FTA_0048		SOUL heme-binding protein	41803...42174	? (FTL_0041) 42079..42450			42078...42449	? (FTL_0041) 41784..42156			41783...42155	? (FTL_0041) 23712..24083			23711...24082	? (FTL_0041) 36215..36586
FTL_0043		chorismate mutase	43704...44252	FTT_1650c		chorismate mutase	1717533...1718081	FTU_1655		Chorismate mutase I	1793302...1793850	FTW_1970		chorismate mutase	1848097...1848645	FTV_1570		Chorismate mutase I	1717395...1717943	NE061598_09295		chorismate mutase	1650346...1650894	FTF1650c		chorismate mutase	1717374...1717922	FTL_0043		chorismate mutase	43704...44252	FTA_0051		chorismate mutase	43429...43977	FTS_0041		chorismate mutase	43704...44252	? (FTL_0043) 43411..43959			43410...43958	FTM_0022		chorismate mutase	24480...25028	FNFX1_0041
FTL_0044		transglutaminase	44307...47540	? (FTL_0044) 1714250..1717479			1714249...1717478	? (FTL_0044) 1790019..1793248			1790018...1793247	? (FTL_0044) 1848701..1851933			1848700...1851932	? (FTL_0044) 1714112..1717341			1714111...1717340	? (FTL_0044) 1647063..1650292			1647062...1650291	? (FTL_0044) 1714091..1717320			1714090...1717319	FTL_0044		transglutaminase	44307...47540	FTA_0052		transglutaminase-like superfamily protein	44032...47265	? (FTL_0044) 44308..47541			44307...47540	? (FTL_0044) 44014..47247			44013...47246	? (FTL_0044) 25083..28317			25082...28316	? (FTL_0044) 37587..40820
FTL_0045		orotidine 5'-phosphate decarboxylase	47960...48592	? (FTL_0045) 1713198..1713830			1713197...1713829	FTU_1653	pyrF	Orotidine 5'-phosphate decarboxylase	1788966...1789598	? (FTL_0045) 1852353..1852985			1852352...1852984	FTV_1568	pyrF	Orotidine 5'-phosphate decarboxylase	1713059...1713691	NE061598_09280		Orotidine 5'-phosphate decarboxylase	1646010...1646642	? (FTL_0045) 1713039..1713671			1713038...1713670	FTL_0045		orotidine 5'-phosphate decarboxylase	47960...48592	FTA_0053	pyrF	orotidine 5'-phosphate decarboxylase	47685...48317	? (FTL_0045) 47961..48593			47960...48592	? (FTL_0045) 47667..48299			47666...48298	? (FTL_0045) 28740..29372			28739...29371	FNFX1_0043
FTL_0046		diyroorotate dehydrogenase	48594...49340	FTT_1647c	pyrD	diyroorotate dehydrogenase	1712449...1713195	FTU_1652	pyrD	Dihydroorotate dehydrogenase	1788218...1788964	? (FTL_0046) 1852987..1853733			1852986...1853732	FTV_1567	pyrD	Dihydroorotate dehydrogenase	1712311...1713057	? (FTL_0046) 1645263..1646009			1645262...1646008	FTF1647c	pyrD	diyroorotate dehydrogenase	1712290...1713036	FTL_0046		diyroorotate dehydrogenase	48594...49340	? (FTL_0046) 48320..49066			48319...49065	FTS_0044	pyrD	dihydroorotate oxidase	48594...49340	? (FTL_0046) 48301..49047			48300...49046	FTM_0025	pyrD	diyroorotate dehydrogenase	29373...30119	FNFX1_0044
FTL_0049		D-tyrosyl-tRNA(Tyr) deacylase	50803...51240	? (FTL_0049) 1711750..1712188			1711749...1712187	? (FTL_0049) 1787519..1787957			1787518...1787956	FTW_1975	dtd	D-tyrosyl-tRNA(Tyr) deacylase	1854014...1854451	? (FTL_0049) 1711612..1712050			1711611...1712049	? (FTL_0049) 1644563..1645001			1644562...1645000	? (FTL_0049) 1711591..1712029			1711590...1712028	FTL_0049		D-tyrosyl-tRNA(Tyr) deacylase	50803...51240	FTA_0057	dtd	D-tyrosyl-tRNA(Tyr) deacylase	50528...50965	FTS_0046	dtd	D-tyrosyl-tRNA(Tyr) deacylase	50803...51240	? (FTL_0049) 50515..50952			50514...50951	? (FTL_0049) 30382..30819			30381...30818	? (FTL_0049) 43987..44424
FTL_0050		hypothetical protein	51483...52169	? (FTL_0050) 1710822..1711508			1710821...1711507	? (FTL_0050) 1786591..1787277			1786590...1787276	? (FTL_0050) 1854696..1855382			1854695...1855381	? (FTL_0050) 1710684..1711370			1710683...1711369	? (FTL_0050) 1643635..1644321			1643634...1644320	? (FTL_0050) 1710663..1711349			1710662...1711348	FTL_0050		hypothetical protein	51483...52169	? (FTL_0050) 51209..51895			51208...51894	? (FTL_0050) 51484..52170			51483...52169	? (FTL_0050) 51195..51881			51194...51880	? (FTL_0050) 31061..31747			31060...31746	? (FTL_0050) 44698..45384
FTL_0051		hypothetical protein	52317...52715	? (FTL_0051) 1710276..1710674			1710275...1710673	? (FTL_0051) 1786045..1786443			1786044...1786442	? (FTL_0051) 1855530..1855928			1855529...1855927	? (FTL_0051) 1710138..1710536			1710137...1710535	? (FTL_0051) 1643089..1643487			1643088...1643486	? (FTL_0051) 1710117..1710515			1710116...1710514	FTL_0051		hypothetical protein	52317...52715	? (FTL_0051) 52043..52441			52042...52440	? (FTL_0051) 52318..52716			52317...52715	? (FTL_0051) 52029..52427			52028...52426	? (FTL_0051) 31895..32293			31894...32292	? (FTL_0051) 45532..45930
FTL_0056		NADH dehydrogenase	56134...56799	FTT_1690		NADH dehydrogenase	1759436...1760101	FTU_1695		Nitroreductase	1835206...1835871	FTW_1924		nitroreductase family protein	1806235...1806900	FTV_1610		Nitroreductase	1759299...1759964	NE061598_09535		NADH dehydrogenase	1692249...1692914	FTF1690		NADH dehydrogenase	1759277...1759942	FTL_0056		NADH dehydrogenase	56134...56799	FTA_0064		nitroreductase family protein	55868...56533	FTS_0051		nitroreductase	56134...56799	? (FTL_0056) 55856..56521			55855...56520	FTM_0030		nitroreductase	35592...36257	FNFX1_0085
FTL_0057		hypothetical protein	57202...57894	FTT_1689c		hypothetical protein	1758340...1759032	FTU_1694		membrane protein	1834110...1834802	FTW_1926		hypothetical protein	1807303...1807995	FTV_1609		membrane protein	1758203...1758895	NE061598_09525		hypothetical protein	1691153...1691845	FTF1689c		hypothetical protein	1758181...1758873	FTL_0057		hypothetical protein	57202...57894	FTA_0066		hypothetical protein	56936...57628	FTS_0052		hypothetical protein	57202...57894	? (FTL_0057) 56924..57616			56923...57615	FTM_0031		hypothetical protein	36660...37352	? (FTL_0057) 85236..85928
FTL_0058		aromatic amino acid HAAP transporter	57891...59096	FTT_1688		aromatic amino acid HAAP transporter	1757138...1758343	FTU_1693		tyrosine-specific transporter	1832908...1834113	FTW_1927		aromatic amino acid transporter family protein	1807992...1809197	FTV_1608		tyrosine-specific transporter	1757001...1758206	NE061598_09520		aromatic amino acid transporter of the HAAAP family protein	1689951...1691156	FTF1688		aromatic amino acid HAAP transporter	1756979...1758184	FTL_0058		aromatic amino acid HAAP transporter	57891...59096	FTA_0065		tryptophan/tyrosine permease family protein	57625...58830	FTS_0053		hydroxy/aromatic amino acid permease (HAAAP) family protein	57891...59096	? (FTL_0058) 57613..58818			57612...58817	FTM_0032		hydroxy/aromatic amino acid permease	37349...38554	FNFX1_0088
FTL_0059	gidB	16S rRNA methyltransferase GidB	59196...59813	FTT_1687c	gidB	16S rRNA methyltransferase GidB	1756421...1757038	FTU_1692	gidB	rRNA small subunit methyltransferase glucose inhibited division protein GidB	1832191...1832808	FTW_1928	gidB	16S rRNA methyltransferase GidB	1809297...1809914	FTV_1607	gidB	rRNA small subunit methyltransferase glucose inhibited division protein GidB	1756284...1756901	NE061598_09515		methyltransferase glucose-inhibited cell division protein	1689234...1689851	FTF1687c	gidB	16S rRNA methyltransferase GidB	1756262...1756879	FTL_0059	gidB	16S rRNA methyltransferase GidB	59196...59813	FTA_0067	gidB	16S rRNA methyltransferase GidB	58930...59547	FTS_0054	gidB	16S rRNA methyltransferase GidB	59196...59813	? (FTL_0059) 58918..59535			58917...59534	? (FTL_0059) 38655..39272			38654...39271	? (FTL_0059) 87230..87847
FTL_0061		hypothetical protein	60471...61355	? (FTL_0061) 1754878..1755764			1754877...1755763	? (FTL_0061) 1830648..1831534			1830647...1831533	FTW_1930		hypothetical protein	1810572...1811456	? (FTL_0061) 1754741..1755627			1754740...1755626	? (FTL_0061) 1687691..1688577			1687690...1688576	? (FTL_0061) 1754719..1755605			1754718...1755604	FTL_0061		hypothetical protein	60471...61355	FTA_0068		hypothetical protein	60205...61089	? (FTL_0061) 60472..61356			60471...61355	? (FTL_0061) 60193..61077			60192...61076	FTM_0035		membrane protein	39929...40813	? (FTL_0061) 88505..89389
FTL_0062		transcriptional regulator	61557...62048	? (FTL_0062) 1754185..1754676			1754184...1754675	? (FTL_0062) 1829955..1830446			1829954...1830445	? (FTL_0062) 1811659..1812150			1811658...1812149	? (FTL_0062) 1754048..1754539			1754047...1754538	? (FTL_0062) 1686998..1687489			1686997...1687488	? (FTL_0062) 1754026..1754517			1754025...1754516	FTL_0062		transcriptional regulator	61557...62048	? (FTL_0062) 61292..61783			61291...61782	? (FTL_0062) 61558..62049			61557...62048	? (FTL_0062) 61279..61770			61278...61769	? (FTL_0062) 41016..41507			41015...41506	? (FTL_0062) 89592..90083
FTL_0068		phosphoheptose isomerase	66214...66810	FTT_1681c	lpcA	phosphoheptose isomerase	1749380...1749976	FTU_1685	lpcA	Phosphoheptose isomerase 1	1825165...1825761	FTW_1936	gmhA	phosphoheptose isomerase	1816356...1816952	FTV_1600	lpcA	phosphoheptose isomerase 1	1749258...1749854	NE061598_09470		phosphoheptose isomerase	1682193...1682789	FTF1681c	lpcA	phosphoheptose isomerase	1749221...1749817	FTL_0068		phosphoheptose isomerase	66214...66810	FTA_0076	gmhA	phosphoheptose isomerase	65949...66545	FTS_0060	gmhA	phosphoheptose isomerase	66214...66810	? (FTL_0068) 65895..66491			65894...66490	FTM_0039		phosphoheptose isomerase	45699...46295	FNFX1_0096
FTL_0069		outer membrane lipoprotein	66818...67174	FTT_1680c	olmA	outer membrane lipoprotein	1749016...1749372	FTU_1684	olmA	outer membrane lipoprotein	1824801...1825157	FTW_1937		outer membrane lipoprotein	1816960...1817316	FTV_1599	olmA	outer membrane lipoprotein	1748894...1749250	NE061598_09465		SmpA/OmlA family lipoprotein	1681829...1682185	FTF1680c	olmA	outer membrane lipoprotein	1748857...1749213	FTL_0069		outer membrane lipoprotein	66818...67174	FTA_0077		Smp A/Oml family membrane lipoprotein	66553...66909	FTS_0061	omlA	outer membrane lipoprotein	66818...67174	? (FTL_0069) 66499..66855			66498...66854	FTM_0040		outer membrane lipoprotein	46303...46659	FNFX1_0097
FTL_0070	rpsT	30S ribosomal protein S20	67248...67520	FTT_1679	rpsT	30S ribosomal protein S20	1748670...1748942	FTU_1683	rpsT	30S ribosomal protein S20	1824455...1824727	FTW_1938	rpsT	30S ribosomal protein S20	1817390...1817662	FTV_1598	rpsT	30S ribosomal protein S20	1748548...1748820	NE061598_09460	rpsT	30S ribosomal protein S20	1681483...1681755	FTF1679	rpsT	30S ribosomal protein S20	1748511...1748783	FTL_0070	rpsT	30S ribosomal protein S20	67248...67520	FTA_0078	rpsT	30S ribosomal protein S20	66983...67255	FTS_0062	rpsT	30S ribosomal protein S20	67248...67520	? (FTL_0070) 66929..67201			66928...67200	FTM_0041	rpsT	30S ribosomal protein S20	46733...47005	FNFX1_0098
FTL_0071		GTP-binding protein LepA	67790...69574	FTT_1678c	lepA	GTP-binding protein LepA	1746616...1748400	FTU_1682	lepA	Translation elongation factor LepA	1822401...1824185	FTW_1939	lepA	GTP-binding protein LepA	1817932...1819716	FTV_1597	lepA	translation elongation factor LepA	1746494...1748278	NE061598_09455		GTP-binding protein LepA	1679429...1681213	FTF1678c	lepA	GTP-binding protein LepA	1746457...1748241	FTL_0071		GTP-binding protein LepA	67790...69574	FTA_0079	lepA	GTP-binding protein LepA	67525...69309	FTS_0063	lepA	GTP-binding protein LepA	67790...69574	? (FTL_0071) 67471..69255			67470...69254	? (FTL_0071) 47276..49061			47275...49060	FNFX1_0099
FTL_0072	mnmA	tRNA-specific 2-thiouridylase MnmA	69588...70667	? (FTL_0072) 1745524..1746603			1745523...1746602	FTU_1681	mnmA	tRNA (5-methyl aminomethyl-2-thiouridylate)-methyltransferase	1821308...1822387	FTW_1940	mnmA	tRNA-specific 2-thiouridylase MnmA	1819730...1820809	FTV_1596	mnmA	tRNA (5-methyl aminomethyl-2-thiouridylate)-methyltransferase	1745401...1746480	? (FTL_0072) 1678337..1679416			1678336...1679415	? (FTL_0072) 1745365..1746444			1745364...1746443	FTL_0072	mnmA	tRNA-specific 2-thiouridylase MnmA	69588...70667	FTA_0080	mnmA	tRNA-specific 2-thiouridylase MnmA	69323...70402	FTS_0064	mnmA	tRNA-specific 2-thiouridylase MnmA	69588...70667	? (FTL_0072) 69269..70348			69268...70347	FTM_0043	mnmA	tRNA-specific 2-thiouridylase MnmA	49074...50153	FNFX1_0100
FTL_0074		peptide deformylase	71761...72279	? (FTL_0074) 1743912..1744430			1743911...1744429	FTU_1679	def3	Peptide deformylase	1819696...1820214	? (FTL_0074) 1821856..1822374			1821855...1822373	FTV_1594	def3	peptide deformylase	1743789...1744307	NE061598_09440		peptide deformylase	1676724...1677242	? (FTL_0074) 1743753..1744271			1743752...1744270	FTL_0074		peptide deformylase	71761...72279	? (FTL_0074) 71497..72015			71496...72014	? (FTL_0074) 71762..72280			71761...72279	? (FTL_0074) 71442..71960			71441...71959	FTM_0045		peptide deformylase	51244...51762	FNFX1_0102
FTL_0075		riboflavin synthase beta subunit (6,7-dimethl-8-ribityllumazine synthase)	72282...72725	FTT_1674	ribH	riboflavin synthase beta subunit (6,7-dimethl-8-ribityllumazine synthase)	1743465...1743908	FTU_1678	ribH	6 7-dimethyl-8-ribityllumazine synthase	1819250...1819693	FTW_1943	ribH	6,7-dimethyl-8-ribityllumazine synthase	1822376...1822819	FTV_1593	ribH	6 7-dimethyl-8-ribityllumazine synthase	1743343...1743786	NE061598_09435		6,7-dimethyl-8-ribityllumazine synthase	1676278...1676721	FTF1674	ribH	riboflavin synthase beta subunit (6,7-dimethl-8-ribityllumazine synthase)	1743306...1743749	FTL_0075		riboflavin synthase beta subunit (6,7-dimethl-8-ribityllumazine synthase)	72282...72725	FTA_0083	ribH	6,7-dimethyl-8-ribityllumazine synthase	72017...72460	FTS_0067	ribH	riboflavin synthase subunit beta	72282...72725	? (FTL_0075) 71963..72406			71962...72405	FTM_0046	ribH	6,7-dimethyl-8-ribityllumazine synthase	51765...52208	FNFX1_0103
FTL_0076		riboflavin biosynthesis protein ribA/GTP-cyclohydrolase II	72735...73946	FTT_1673	ribA	riboflavin biosynthesis protein ribA/GTP-cyclohydrolase II	1742244...1743455	FTU_1677	ribA	3 4-dihydroxy-2-butanone 4-phosphate synthase	1818029...1819240	FTW_1944	ribAB	3,4-dihydroxy-2-butanone 4-phosphate synthase	1822829...1824040	FTV_1592	ribA	3 4-dihydroxy-2-butanone 4-phosphate synthase	1742122...1743333	NE061598_09430		riboflavin biosynthesis protein ribA/GTP-cyclohydrolase II	1675057...1676268	FTF1673	ribA	riboflavin biosynthesis protein ribA/GTP-cyclohydrolase II	1742085...1743296	FTL_0076		riboflavin biosynthesis protein ribA/GTP-cyclohydrolase II	72735...73946	FTA_0084	ribAB	bifunctional riboflavin biosynthesis protein	72470...73681	FTS_0068	ribAB	3,4-dihydroxy-2-butanone 4-phosphate synthase	72735...73946	? (FTL_0076) 72416..73627			72415...73626	FTM_0047		riboflavin biosynthesis protein ribAB	52218...53429	FNFX1_0104
FTL_0078		riboflavin biosynthesis protein ribD	74537...75604	FTT_1671	ribD	riboflavin biosynthesis protein ribD	1740586...1741653	FTU_1675	ribD	5-amino-6-(5-phosphoribosylamino)uracil reductase	1816371...1817438	FTW_1946	ribD	riboflavin biosynthesis protein RibD	1824631...1825698	FTV_1590	ribD	5-amino-6-(5-phosphoribosylamino)uracil reductase	1740464...1741531	NE061598_09420		Riboflavin biosynthesis protein RibD	1673399...1674466	FTF1671	ribD	riboflavin biosynthesis protein ribD	1740427...1741494	FTL_0078		riboflavin biosynthesis protein ribD	74537...75604	FTA_0086	ribD	riboflavin biosynthesis protein	74272...75339	FTS_0070	ribD	pyrimidine reductase/pyrimidine deaminase	74537...75604	? (FTL_0078) 74218..75285			74217...75284	FTM_0049	ribD	riboflavin biosynthesis protein RibD	54020...55087	FNFX1_0106
FTL_0082		B-type cytochrome	78577...79092	? (FTL_0082) 1846970..1847485			1846969...1847484	? (FTL_0082) 1922788..1923303			1922787...1923302	? (FTL_0082) 25285..25800			25284...25799	? (FTL_0082) 1846881..1847396			1846880...1847395	? (FTL_0082) 1846902..1847417			1846901...1847416	? (FTL_0082) 1846811..1847326			1846810...1847325	FTL_0082		B-type cytochrome	78577...79092	FTA_0091		B-type cytochrome subunit	78312...78827	? (FTL_0082) 78578..79093			78577...79092	? (FTL_0082) 78256..78771			78255...78770	? (FTL_0082) 78065..78580			78064...78579	? (FTL_0082) 1885315..1885830
FTL_0085	nhaA	pH-dependent sodium/proton antiporter	80142...81293	FTT_1760	nhaA	pH-dependent sodium/proton antiporter	1848530...1849681	FTU_1761	nhaA	Na+ H+ antiporter NhaA type	1924348...1925499	FTW_0027	nhaA	pH-dependent sodium/proton antiporter	23083...24234	FTV_1676	nhaA	Na+ H+ antiporter NhaA type	1848441...1849592	NE061598_10255		Na(+)/H(+) antiporter 1	1848462...1849613	FTF1760	nhaA	pH-dependent sodium/proton antiporter	1848371...1849522	FTL_0085	nhaA	pH-dependent sodium/proton antiporter	80142...81293	FTA_0094	nhaA	pH-dependent sodium/proton antiporter	79877...81028	FTS_0076	nhaA	pH-dependent sodium/proton antiporter	80142...81293	? (FTL_0085) 79821..80972			79820...80971	FTM_0070	nhaA	pH-dependent sodium/proton antiporter	75863...77014	FNFX1_1788
FTL_0086		hypothetical protein	81358...82077	FTT_1761		hypothetical protein	1849746...1850465	FTU_1762		hypothetical protein	1925564...1926283	FTW_0026		hypothetical protein	22299...23018	FTV_1677		hypothetical protein	1849657...1850376	NE061598_10260		hypothetical protein	1849678...1850397	FTF1761		hypothetical protein	1849587...1850306	FTL_0086		hypothetical protein	81358...82077	FTA_0095		hypothetical protein	81093...81812	FTS_0077		hypothetical protein	81358...82077	? (FTL_0086) 81037..81756			81036...81755	FTM_0069		hypothetical protein	75079...75798	FNFX1_1787
FTL_0087		acetyltransferase protein	82083...82823	FTT_1762c		acetyltransferase protein	1850471...1851211	? (FTL_0087) 1926290..1927030			1926289...1927029	FTW_0025		acetyltransferase protein	21553...22293	? (FTL_0087) 1850383..1851123			1850382...1851122	NE061598_10265		Acetyltransferase protein	1850403...1851143	FTF1762c		acetyltransferase protein	1850312...1851052	FTL_0087		acetyltransferase protein	82083...82823	FTA_0096		acetyltransferase	81818...82558	FTS_0078		acyltransferase	82083...82823	? (FTL_0087) 81762..82502			81761...82501	FTM_0068		acyltransferase	74333...75073	? (FTL_0087) 1881583..1882323
FTL_0088		acetyltransferase protein	82837...83589	FTT_1763c		acetyltransferase protein	1851225...1851977	FTU_1764		HdtS protein	1927043...1927795	FTW_0024		acetyltransferase protein	20787...21539	FTV_1679		HdtS protein	1851136...1851888	NE061598_10270		Acetyltransferase protein	1851157...1851909	FTF1763c		acetyltransferase protein	1851066...1851818	FTL_0088		acetyltransferase protein	82837...83589	FTA_0097		acetyltransferase	82572...83324	FTS_0079		acyltransferase	82837...83589	? (FTL_0088) 82516..83268			82515...83267	FTM_0067		acyltransferase	73567...74319	? (FTL_0088) 1880817..1881569
FTL_0089		ferredoxin	83752...84075	FTT_1764c		ferredoxin	1852140...1852463	FTU_1765		Ferredoxin	1927958...1928281	FTW_0023		4Fe-4S ferredoxin	20301...20624	FTV_1680		Ferredoxin	1852051...1852374	NE061598_10275		4Fe-4S binding protein	1852072...1852395	FTF1764c		ferredoxin	1851981...1852304	FTL_0089		ferredoxin	83752...84075	FTA_0098		4Fe-4S ferredoxin	83487...83810	FTS_0080		4Fe-4S ferredoxin	83752...84075	? (FTL_0089) 83431..83754			83430...83753	FTM_0066		ferredoxin-1	73081...73404	FNFX1_1784
FTL_0090		hypothetical protein	84308...84949	? (FTL_0090) 1852696..1853337			1852695...1853336	FTU_1766		hypothetical protein	1928513...1929154	FTW_0022		hypothetical protein	19428...20069	FTV_1681		hypothetical protein	1852606...1853247	NE061598_10280		membrane protein	1852627...1853268	? (FTL_0090) 1852537..1853178			1852536...1853177	FTL_0090		hypothetical protein	84308...84949	FTA_0099		hypothetical protein	84042...84683	FTS_0081		hypothetical protein	84307...84948	? (FTL_0090) 83985..84626			83984...84625	FTM_0065		membrane protein	72203...72844	FNFX1_1783
FTL_0091		O-methyltransferase	85149...85565	? (FTL_0091) 1853538..1853956			1853537...1853955	? (FTL_0091) 1929356..1929774			1929355...1929773	? (FTL_0091) 18810..19228			18809...19227	? (FTL_0091) 1853449..1853867			1853448...1853866	? (FTL_0091) 1853470..1853888			1853469...1853887	? (FTL_0091) 1853379..1853797			1853378...1853796	FTL_0091		O-methyltransferase	85149...85565	? (FTL_0091) 84884..85300			84883...85299	? (FTL_0091) 85149..85565			85148...85564	? (FTL_0091) 84826..85242			84825...85241	? (FTL_0091) 71580..72000			71579...71999	? (FTL_0091) 1878840..1879258
FTL_0092	purT	phosphoribosylglycinamide formyltransferase 2	85682...86842	FTT_1767c	purT	phosphoribosylglycinamide formyltransferase 2	1854072...1855232	FTU_1768	purT	Phosphoribosylglycinamide formyltransferase 2	1929890...1931050	FTW_0020	purT	phosphoribosylglycinamide formyltransferase 2	17532...18692	FTV_1683	purT	phosphoribosylglycinamide formyltransferase 2	1853983...1855143	? (FTL_0092) 1854005..1855165			1854004...1855164	FTF1767c	purT	phosphoribosylglycinamide formyltransferase 2	1853913...1855073	FTL_0092	purT	phosphoribosylglycinamide formyltransferase 2	85682...86842	FTA_0101	purT	phosphoribosylglycinamide formyltransferase 2	85416...86576	FTS_0082	purT	phosphoribosylglycinamide formyltransferase 2	85681...86841	? (FTL_0092) 85359..86519			85358...86518	FTM_0063	purT	phosphoribosylglycinamide formyltransferase 2	70354...71514	FNFX1_1781
FTL_0093		chitinase	86896...89088	? (FTL_0093) 1855287..1857478			1855286...1857477	? (FTL_0093) 1931105..1933296			1931104...1933295	? (FTL_0093) 15286..17479			15285...17478	? (FTL_0093) 1855198..1857389			1855197...1857388	? (FTL_0093) 1855219..1857410			1855218...1857409	? (FTL_0093) 1855128..1857319			1855127...1857318	FTL_0093		chitinase	86896...89088	FTA_0102		putative chitinase	86630...88822	FTS_0083	chiB	chitinase	86895...89087	? (FTL_0093) 86573..88765			86572...88764	FTM_0062	chiB	chitinase	68108...70300	FNFX1_1780
FTL_0094		ClpB protein	89339...91918	FTT_1769c	clpB	ClpB protein	1857728...1860307	FTU_1770	clpB	ClpB protein	1933546...1936125	FTW_0017	clpB	AAA ATPase	12455...15034	FTV_1685	clpB	ClpB protein	1857639...1860218	NE061598_10305		ClpB protein	1857660...1860239	FTF1769c	clpB	ClpB protein	1857569...1860148	FTL_0094		ClpB protein	89339...91918	FTA_0103		AAA ATPase	89073...91652	FTS_0084	clpB	chaperone clpB	89338...91917	? (FTL_0094) 89016..91595			89015...91594	FTM_0061	clpB	chaperone ClpB	65278...67857	FNFX1_1779
FTL_0097		hypothetical protein	92864...93217	FTT_1771		hypothetical protein	1861326...1861679	FTU_1772		hypothetical protein	1937144...1937497	FTW_0014		hypothetical protein	11084...11437	FTV_1687		hypothetical protein	1861237...1861590	NE061598_10320		hypothetical protein	1861258...1861611	FTF1771		hypothetical protein	1861167...1861520	FTL_0097		hypothetical protein	92864...93217	FTA_0105		hypothetical protein	92598...92951	FTS_0086		hypothetical protein	92863...93216	? (FTL_0097) 92541..92894			92540...92893	? (FTL_0097) 63908..64261			63907...64260	FNFX1_1777
FTL_0098	trpA	tryptophan synthase subunit alpha	93272...94081	FTT_1772c	trpA	tryptophan synthase subunit alpha	1861734...1862543	FTU_1773	trpA	tryptophan synthase subunit alpha	1937552...1938361	FTW_0013	trpA	tryptophan synthase subunit alpha	10220...11029	FTV_1688	trpA	tryptophan synthase subunit alpha	1861645...1862454	NE061598_10325	trpA	tryptophan synthase subunit alpha	1861666...1862475	FTF1772c	trpA	tryptophan synthase subunit alpha	1861575...1862384	FTL_0098	trpA	tryptophan synthase subunit alpha	93272...94081	FTA_0106	trpA	tryptophan synthase subunit alpha	93006...93815	FTS_0087	trpA	tryptophan synthase subunit alpha	93271...94080	? (FTL_0098) 92949..93758			92948...93757	FTM_0058	trpA	tryptophan synthase subunit alpha	63043...63852	FNFX1_1776
FTL_0099		tryptophan synthase subunit beta	94081...95271	FTT_1773c	trpB	tryptophan synthase subunit beta	1862543...1863733	FTU_1774	trpB	tryptophan synthase subunit beta	1938361...1939551	FTW_0012	trpB	tryptophan synthase subunit beta	9030...10220	FTV_1689	trpB	tryptophan synthase subunit beta	1862454...1863644	NE061598_10330		tryptophan synthase beta chain	1862475...1863665	FTF1773c	trpB	tryptophan synthase subunit beta	1862384...1863574	FTL_0099		tryptophan synthase subunit beta	94081...95271	FTA_0107	trpB	tryptophan synthase subunit beta	93815...95005	FTS_0088	trpB	tryptophan synthase subunit beta	94080...95270	? (FTL_0099) 93758..94948			93757...94947	FTM_0057	trpB	tryptophan synthase subunit beta	61853...63043	FNFX1_1775
FTL_0100		carboxypeptidase,fragment	95358...96863	? (FTL_0100) 1863821..1865326			1863820...1865325	? (FTL_0100) 1939639..1941144			1939638...1941143	? (FTL_0100) 7439..8944			7438...8943	? (FTL_0100) 1863732..1865237			1863731...1865236	? (FTL_0100) 1863753..1865258			1863752...1865257	? (FTL_0100) 1863662..1865167			1863661...1865166	FTL_0100		carboxypeptidase,fragment	95358...96863	FTA_0108		M32 family metallocarboxypeptidase	95092...96597	FTS_0089		metallocarboxypeptidase	95357...96862	? (FTL_0100) 95035..96540			95034...96539	? (FTL_0100) 60268..61767			60267...61766	? (FTL_0100) 1867471..1868976
FTL_0103		hypothetical protein	98400...98684	? (FTL_0103) 1866863..1867148			1866862...1867147	? (FTL_0103) 1942681..1942966			1942680...1942965	? (FTL_0103) 5616..5901			5615...5900	? (FTL_0103) 1866774..1867059			1866773...1867058	? (FTL_0103) 1866795..1867080			1866794...1867079	? (FTL_0103) 1866704..1866989			1866703...1866988	FTL_0103		hypothetical protein	98400...98684	? (FTL_0103) 98136..98420			98135...98419	? (FTL_0103) 98401..98685			98400...98684	? (FTL_0103) 98078..98362			98077...98361	? (FTL_0103) 58447..58730			58446...58729	? (FTL_0103) 1865648..1865933
FTL_0104		hypothetical protein	98687...99097	FTT_1777c		hypothetical protein	1867150...1867560	FTU_1777		hypothetical protein	1942968...1943378	FTW_0008		hypothetical protein	5202...5612	FTV_1692		hypothetical protein	1867061...1867471	NE061598_10345		hypothetical protein	1867082...1867492	FTF1777c		hypothetical protein	1866991...1867401	FTL_0104		hypothetical protein	98687...99097	FTA_0111		hypothetical protein	98422...98832	FTS_0092		hypothetical protein	98687...99097	? (FTL_0104) 98365..98775			98364...98774	FTM_0053		membrane protein	58033...58443	FNFX1_1771
FTL_0105		hypothetical protein	99118...99510	FTT_1778c		hypothetical protein	1867581...1867973	FTU_1778		hypothetical protein	1943399...1943791	FTW_0007		lipoprotein	4789...5181	FTV_1693		hypothetical protein	1867492...1867884	NE061598_10350		membrane protein	1867513...1867905	FTF1778c		hypothetical protein	1867422...1867814	FTL_0105		hypothetical protein	99118...99510	FTA_0112		lipoprotein	98853...99245	FTS_0093		hypothetical protein	99118...99510	? (FTL_0105) 98796..99188			98795...99187	FTM_0052		membrane protein	57620...58012	FNFX1_1770
FTL_0129		2-isopropylmalate synthase	131814...132632	? (FTL_0129) 268263..269081			268262...269080	? (FTL_0129) 268281..269099			268280...269098	? (FTL_0129) 1755130..1755948			1755129...1755947	? (FTL_0129) 268281..269099			268280...269098	? (FTL_0129) 268359..269177			268358...269176	? (FTL_0129) 268279..269097			268278...269096	FTL_0129		2-isopropylmalate synthase	131814...132632	? (FTL_0129) 131550..132368			131549...132367	? (FTL_0129) 131815..132633			131814...132632	? (FTL_0129) 131492..132310			131491...132309	? (FTL_0129) 1732130..1732948			1732129...1732947	? (FTL_0129) 51299..52117
FTL_0130		isopropylmalate/homocitrate/citramalate synthase family protein	132640...132894	? (FTL_0130) 267996..268255			267995...268254	? (FTL_0130) 268014..268273			268013...268272	? (FTL_0130) 1754863..1755122			1754862...1755121	? (FTL_0130) 268014..268273			268013...268272	? (FTL_0130) 268092..268351			268091...268350	? (FTL_0130) 268012..268271			268011...268270	FTL_0130		isopropylmalate/homocitrate/citramalate synthase family protein	132640...132894	? (FTL_0130) 132376..132630			132375...132629	? (FTL_0130) 132641..132895			132640...132894	? (FTL_0130) 132318..132572			132317...132571	? (FTL_0130) 1732956..1733215			1732955...1733214	? (FTL_0130) 52125..52384
FTL_0131		branched-chain amino acid aminotransferase	132905...133792	FTT_0251	ilvE	branched-chain amino acid aminotransferase	267097...267984	FTU_0234	ilvE	Branched-chain amino acid aminotransferase	267115...268002	FTW_1868	ilvE	branched-chain amino acid aminotransferase	1753964...1754851	FTV_0234	ilvE	Branched-chain amino acid aminotransferase	267115...268002	NE061598_01430		branched-chain amino acid aminotransferase	267193...268080	FTF0251	ilvE	branched-chain amino acid aminotransferase	267113...268000	FTL_0131		branched-chain amino acid aminotransferase	132905...133792	FTA_0142	ilvE	branched-chain amino acid aminotransferase	132640...133527	FTS_0122	ilvE	branched-chain amino acid aminotransferase	132905...133792	? (FTL_0131) 132583..133470			132582...133469	? (FTL_0131) 1733226..1734114			1733225...1734113	FNFX1_0053
FTL_0132		pyruvate phosphate dikinase	134193...136826	? (FTL_0132) 264065..266698			264064...266697	? (FTL_0132) 264083..266716			264082...266715	FTW_1867	ppdK	pyruvate phosphate dikinase	1750931...1753564	? (FTL_0132) 264083..266716			264082...266715	NE061598_01425		pyruvate phosphate dikinase	264160...266793	? (FTL_0132) 264081..266714			264080...266713	FTL_0132		pyruvate phosphate dikinase	134193...136826	? (FTL_0132) 133929..136562			133928...136561	FTS_0123	ppdK	pyruvate phosphate dikinase	134193...136826	? (FTL_0132) 133871..136504			133870...136503	FTM_1625	ppdK	pyruvate phosphate dikinase	1734512...1737145	FNFX1_0054
FTL_0133		ferrous iron transport protein	137653...139896	FTT_0249	feoB	ferrous iron transport protein	260994...263237	FTU_0232	feoB	Ferrous iron transport protein B	261012...263255	FTW_1866	feoB	ferrous iron transport protein B	1747861...1750104	FTV_0232	feoB	Ferrous iron transport protein B	261012...263255	NE061598_01420		ferrous iron transport protein B	261090...263333	FTF0249	feoB	ferrous iron transport protein	261010...263253	FTL_0133		ferrous iron transport protein	137653...139896	FTA_0144	feoB	ferrous iron transport protein B	137388...139631	FTS_0125	feoB	ferrous iron transport protein B	137653...139896	? (FTL_0133) 137331..139574			137330...139573	FTM_1626	feoB	ferrous iron transport protein B	1737972...1740215	FNFX1_0056
FTL_0136		hypothetical protein	141811...142443	? (FTL_0136) 270740..271374			270739...271373	? (FTL_0136) 270758..271392			270757...271391	? (FTL_0136) 1704600..1705235			1704599...1705234	? (FTL_0136) 270758..271392			270757...271391	? (FTL_0136) 270836..271470			270835...271469	? (FTL_0136) 270756..271390			270755...271389	FTL_0136		hypothetical protein	141811...142443	FTA_0148		hypothetical protein	141513...142145	? (FTL_0136) 141811..142443			141810...142442	? (FTL_0136) 141489..142121			141488...142120	? (FTL_0136) 1689009..1689644			1689008...1689643	? (FTL_0136) 122532..123168
FTL_0137		lipopolysaccharide protein	143094...144062	FTT_0256c		lipopolysaccharide protein	272034...273002	FTU_0238		LpsA protein	272052...273020	FTW_1815	lpsA	lipopolysaccharide core biosynthesis protein	1705895...1706863	FTV_0238		LpsA protein	272052...273020	NE061598_01460		lipopolysaccharide core biosynthesis protein	272130...273098	FTF0256c		lipopolysaccharide protein	272050...273018	FTL_0137		lipopolysaccharide protein	143094...144062	FTA_0149		hypothetical protein	142796...143764	FTS_0129		hypothetical protein	143093...144061	? (FTL_0137) 142772..143740			142771...143739	FTM_1578		hypothetical protein	1690304...1691272	FNFX1_0125
FTL_0138		ribonuclease II family protein	144251...146101	? (FTL_0138) 273192..275042			273191...275041	? (FTL_0138) 273210..275060			273209...275059	? (FTL_0138) 1707053..1708903			1707052...1708902	? (FTL_0138) 273210..275060			273209...275059	? (FTL_0138) 273288..275138			273287...275137	? (FTL_0138) 273208..275058			273207...275057	FTL_0138		ribonuclease II family protein	144251...146101	FTA_0150		ribonuclease II (RNB-like) family protein	143953...145803	FTS_0130		ribonuclease II family protein	144250...146100	? (FTL_0138) 143929..145779			143928...145778	? (FTL_0138) 1691463..1693313			1691462...1693312	? (FTL_0138) 124987..126837
FTL_0139		carboxylesterase/phospholipase family protein	146438...147106	FTT_0258		carboxylesterase/phospholipase family protein	275378...276046	FTU_0240		Carboxylesterase	275396...276064	? (FTL_0139) 1709240..1709908			1709239...1709907	FTV_0240		Carboxylesterase	275396...276064	? (FTL_0139) 275475..276143			275474...276142	FTF0258		carboxylesterase/phospholipase family protein	275394...276062	FTL_0139		carboxylesterase/phospholipase family protein	146438...147106	FTA_0151		carboxylesterase/phospholipase family protein	146140...146808	FTS_0131		carboxylesterase/phospholipase family protein	146437...147105	? (FTL_0139) 146116..146784			146115...146783	? (FTL_0139) 1693650..1694318			1693649...1694317	FNFX1_0128
FTL_0140	hemC	porphobilinogen deaminase	147103...148005	FTT_0259	hemC	porphobilinogen deaminase	276043...276945	FTU_0241	hemC	porphobilinogen deaminase	276061...276963	FTW_1818	hemC	porphobilinogen deaminase	1709904...1710806	FTV_0241	hemC	porphobilinogen deaminase	276061...276963	NE061598_01475		hydroxymethylbilane synthase (porphobilinogen deaminase)	276139...277041	FTF0259	hemC	porphobilinogen deaminase	276059...276961	FTL_0140	hemC	porphobilinogen deaminase	147103...148005	FTA_0152	hemC	porphobilinogen deaminase	146805...147707	FTS_0132	hemC	porphobilinogen deaminase	147102...148004	? (FTL_0140) 146781..147683			146780...147682	FTM_1581	hemC	porphobilinogen deaminase	1694314...1695216	FNFX1_0129
FTL_0141		camphor resistance protein CrcB	148006...148341	? (FTL_0141) 276947..277283			276946...277282	? (FTL_0141) 276965..277301			276964...277300	? (FTL_0141) 1710808..1711147			1710807...1711146	? (FTL_0141) 276965..277301			276964...277300	? (FTL_0141) 277043..277379			277042...277378	? (FTL_0141) 276963..277299			276962...277298	FTL_0141		camphor resistance protein CrcB	148006...148341	FTA_0153	crcB	camphor resistance protein CrcB	147708...148043	? (FTL_0141) 148006..148341			148005...148340	? (FTL_0141) 147684..148019			147683...148018	? (FTL_0141) 1695218..1695554			1695217...1695553	? (FTL_0141) 128742..129078
FTL_0142		hypothetical protein	148394...148801	FTT_0261		hypothetical protein	277335...277742	FTU_0243		hypothetical protein	277353...277760	? (FTL_0142) 1711200..1711607			1711199...1711606	FTV_0243		hypothetical protein	277353...277760	NE061598_01485		membrane protein	277431...277838	FTF0261		hypothetical protein	277351...277758	FTL_0142		hypothetical protein	148394...148801	FTA_0154		lipoprotein	148096...148503	FTS_0134		hypothetical protein	148393...148800	? (FTL_0142) 148072..148479			148071...148478	FTM_1583		membrane protein	1695606...1696013	? (FTL_0142) 129131..129538
FTL_0144		hypothetical protein	149528...149701	FTT_0264c		hypothetical protein	278449...278622	FTU_0246		hypothetical protein	278467...278640	FTW_1823		hypothetical protein	1712238...1712411	FTV_0246		hypothetical protein	278467...278640	NE061598_01495		hypothetical protein	278545...278718	FTF0264c		hypothetical protein	278465...278638	FTL_0144		hypothetical protein	149528...149701	FTA_0156		hypothetical protein	149230...149403	FTS_0137		hypothetical protein	149527...149700	? (FTL_0144) 149207..149380			149206...149379	FTM_1585		hypothetical protein	1696722...1696895	FNFX1_0133
FTL_0145		ABC transporter membrane protein	149830...151629	FTT_0265		ABC transporter membrane protein	278751...280550	FTU_0247		ABC transporter permease	278769...280568	FTW_1824		ABC transporter membrane protein	1712541...1714340	FTV_0247		ABC transporter permease	278769...280568	NE061598_01500		ABC transporter membrane protein	278847...280646	FTF0265		ABC transporter membrane protein	278767...280566	FTL_0145		ABC transporter membrane protein	149830...151629	FTA_0158		ABC transporter membrane protein	149532...151331	FTS_0138		anion ABC transporter permease	149829...151628	? (FTL_0145) 149509..151308			149508...151307	FTM_1586		anion ABC transporter permease	1697025...1698824	? (FTL_0145) 130596..132395
FTL_0146		ABC transporter ATP-binding protein	151648...152964	FTT_0266		ABC transporter ATP-binding protein	280569...281885	FTU_0248		ABC-type nitrate sulfonate bicarbonate transport system ATPase component	280587...281903	FTW_1825		ABC transporter ATP-binding protein	1714359...1715675	FTV_0248		ABC-type nitrate sulfonate bicarbonate transport system ATPase component	280587...281903	NE061598_01505		ABC transporter ATP-binding protein	280665...281981	FTF0266		ABC transporter ATP-binding protein	280585...281901	FTL_0146		ABC transporter ATP-binding protein	151648...152964	FTA_0159		ABC transporter ATP-binding protein	151350...152666	FTS_0139		ABC transporter ATP-binding protein	151647...152963	? (FTL_0146) 151327..152643			151326...152642	FTM_1587		ABC transporter ATP-binding protein	1698843...1700159	FNFX1_0135
FTL_0148		Sodium/hydrogen exchanger (antiporter) family protein	154695...156569	? (FTL_0148) 283235..285109			283234...285108	FTU_0250		NhaP-type Na+ H+ and K+ H+ antiporter	283252...285126	FTW_1827		monovalent cation:proton antiporter-2 (CPA2) family protein	1717406...1719280	FTV_0250		NhaP-type Na+ H+ and K+ H+ antiporter	283252...285126	NE061598_01515		Sodium/hydrogen exchanger (antiporter) family protein	283330...285204	? (FTL_0148) 283251..285125			283250...285124	FTL_0148		Sodium/hydrogen exchanger (antiporter) family protein	154695...156569	FTA_0161		monovalent cation:proton antiporter-2 (CPA2) family protein	154397...156271	? (FTL_0148) 154695..156569			154694...156568	? (FTL_0148) 154364..156238			154363...156237	? (FTL_0148) 1701885..1703759			1701884...1703758	? (FTL_0148) 135464..137338
FTL_0151	ipk	4-diphosphocytidyl-2-C-methyl-D-erythritol kinase	157676...158503	FTT_0271	ipk	4-diphosphocytidyl-2-C-methyl-D-erythritol kinase	286206...287033	FTU_0253	ipk	4-diphosphocytidyl-2-C-methyl-D-erythritol kinase	286224...287051	FTW_1830	ipk	4-diphosphocytidyl-2-C-methyl-D-erythritol kinase	1720378...1721205	FTV_0253	ipk	4-diphosphocytidyl-2-C-methyl-D-erythritol kinase	286224...287051	NE061598_01530		4-diphosphocytidyl-2-C-methyl-D-erythritol kinase	286302...287129	FTF0271	ipk	4-diphosphocytidyl-2-C-methyl-D-erythritol kinase	286222...287049	FTL_0151	ipk	4-diphosphocytidyl-2-C-methyl-D-erythritol kinase	157676...158503	FTA_0164	ipk	4-diphosphocytidyl-2-C-methyl-D-erythritol kinase	157378...158205	FTS_0144	ipk	4-diphosphocytidyl-2-C-methyl-D-erythritol kinase	157675...158502	? (FTL_0151) 157345..158172			157344...158171	FTM_1592	ipk	4-diphosphocytidyl-2-C-methyl-D-erythritol kinase	1704865...1705692	FNFX1_0141
FTL_0156		phosphate transport protein	160758...161753	FTT_0219c		phosphate transport protein	235980...236975	FTU_0205		putative low-affinity inorganic phosphate transporter	235998...236993	FTW_1836		phosphate transporter family protein	1723150...1724145	FTV_0205		putative low-affinity inorganic phosphate transporter	235998...236993	NE061598_01255		phosphate transport protein	236076...237071	FTF0219c		phosphate transport protein	235996...236991	FTL_0156		phosphate transport protein	160758...161753	FTA_0170		phosphate transporter family protein	160460...161455	FTS_0151		inorganic phosphate transporter (PiT) family protein	160757...161752	? (FTL_0156) 160427..161422			160426...161421	FTM_1597		inorganic phosphate transporter (PiT) family protein	1707819...1708814	FNFX1_0082
FTL_0157		hypothetical protein	161771...162427	FTT_0220c		hypothetical protein	236993...237649	FTU_0206		Phosphate transport regulator (distant-like protein of PhoU)	237011...237667	FTW_1837		hypothetical protein	1724163...1724819	FTV_0206		phosphate transport regulator (distant-like protein of PhoU)	237011...237667	NE061598_01260		hypothetical protein	237089...237745	FTF0220c		hypothetical protein	237009...237665	FTL_0157		hypothetical protein	161771...162427	FTA_0171		hypothetical protein	161473...162129	FTS_0152		hypothetical protein	161770...162426	? (FTL_0157) 161440..162096			161439...162095	FTM_1598		hypothetical protein	1708832...1709488	FNFX1_0081
FTL_0158		acid phosphatase	162734...164209	? (FTL_0158) 237956..239431			237955...239430	? (FTL_0158) 237974..239449			237973...239448	? (FTL_0158) 1725127..1726602			1725126...1726601	? (FTL_0158) 237974..239449			237973...239448	? (FTL_0158) 238052..239527			238051...239526	? (FTL_0158) 237972..239447			237971...239446	FTL_0158		acid phosphatase	162734...164209	FTA_0172		phosphoesterase family protein	162436...163911	? (FTL_0158) 162734..164209			162733...164208	? (FTL_0158) 162403..163878			162402...163877	? (FTL_0158) 1709795..1711270			1709794...1711269	? (FTL_0158) 79025..80500
FTL_0160		LamB/YcsF family protein	165112...165729	? (FTL_0160) 240335..240954			240334...240953	? (FTL_0160) 240353..240972			240352...240971	? (FTL_0160) 1727505..1728124			1727504...1728123	? (FTL_0160) 240353..240972			240352...240971	? (FTL_0160) 240431..241050			240430...241049	? (FTL_0160) 240351..240970			240350...240969	FTL_0160		LamB/YcsF family protein	165112...165729	? (FTL_0160) 164815..165432			164814...165431	FTS_0156	ybgL	LamB/YcsF family protein	165111...165728	? (FTL_0160) 164782..165399			164781...165398	? (FTL_0160) 1712154..1712772			1712153...1712771	? (FTL_0160) 77503..78122
FTL_0165		dicarboxylate MFS transporter	168385...168546	? (FTL_0165) 259325..259486			259324...259485	? (FTL_0165) 259343..259504			259342...259503	? (FTL_0165) 1730784..1730945			1730783...1730944	? (FTL_0165) 259343..259504			259342...259503	? (FTL_0165) 259421..259582			259420...259581	? (FTL_0165) 259341..259502			259340...259501	FTL_0165		dicarboxylate MFS transporter	168385...168546	? (FTL_0165) 168088..168249			168087...168248	? (FTL_0165) 168385..168546			168384...168545	? (FTL_0165) 183808..183969			183807...183968	? (FTL_0165) 1715126..1715287			1715125...1715286	? (FTL_0165) 75625..75789
FTL_0166		universal stress protein	168662...169498	FTT_0245	usp	universal stress protein	258372...259208	FTU_0229	usp	Universal stress protein	258390...259226	FTW_1846	uspA	universal stress protein	1731060...1731896	FTV_0229	usp	Universal stress protein	258390...259226	NE061598_01395		universal stress protein	258468...259304	FTF0245	usp	universal stress protein	258388...259224	FTL_0166		universal stress protein	168662...169498	FTA_0181	uspA	universal stress protein	168364...169200	FTS_0161	uspA	universal stress protein	168661...169497	? (FTL_0166) 182856..183692			182855...183691	FTM_1604	uspA	universal stress protein	1715402...1716238	FNFX1_0075
FTL_0167		DNA/RNA helicase	169574...172315	FTT_0244		DNA/RNA helicase	255555...258296	FTU_0228		DNA repair helicase rad25	255573...258314	FTW_1847		DNA/RNA helicase	1731972...1734713	FTV_0228		DNA repair helicase rad25	255573...258314	NE061598_01390		DNA/RNA helicase	255651...258392	FTF0244		DNA/RNA helicase	255571...258312	FTL_0167		DNA/RNA helicase	169574...172315	FTA_0182		DNA/RNA helicase	169276...172017	FTS_0162		DNA/RNA helicase	169573...172314	? (FTL_0167) 180039..182780			180038...182779	FTM_1605		DNA/RNA helicase	1716314...1719055	FNFX1_0074
FTL_0169		hypothetical protein	173151...173714	FTT_0242		hypothetical protein	254156...254719	FTU_0226		Hydrolase HAD subfamily IIIA	254174...254737	FTW_1849		hypothetical protein	1735549...1736112	FTV_0226		Hydrolase HAD subfamily IIIA	254174...254737	NE061598_01380		putative HAD superfamily phosphatase	254252...254815	FTF0242		hypothetical protein	254172...254735	FTL_0169		hypothetical protein	173151...173714	FTA_0184		HAD superfamily phosphatase	172852...173415	FTS_0164		HAD superfamily hydrolase	173149...173712	? (FTL_0169) 178641..179204			178640...179203	FTM_1607		HAD superfamily hydrolase	1719891...1720454	FNFX1_0072
FTL_0170		hypothetical protein	174113...174526	? (FTL_0170) 253347..253760			253346...253759	? (FTL_0170) 253365..253778			253364...253777	FTW_1850		hypothetical protein	1736509...1736922	? (FTL_0170) 253365..253778			253364...253777	? (FTL_0170) 253443..253856			253442...253855	? (FTL_0170) 253363..253776			253362...253775	FTL_0170		hypothetical protein	174113...174526	? (FTL_0170) 173814..174227			173813...174226	? (FTL_0170) 174112..174525			174111...174524	? (FTL_0170) 177829..178242			177828...178241	? (FTL_0170) 1720854..1721267			1720853...1721266	? (FTL_0170) 69648..70061
FTL_0173		shikimate 5-dehydrogenase	176824...177597	FTT_0238	aroE1	shikimate 5-dehydrogenase	250275...251048	FTU_0222	aroE1	shikimate 5-dehydrogenase	250293...251066	FTW_1853		putative shikimate 5-dehydrogenase	1739220...1739993	FTV_0222	aroE1	shikimate 5-dehydrogenase	250293...251066	NE061598_01355		shikimate 5-dehydrogenase	250371...251144	FTF0238	aroE1	shikimate 5-dehydrogenase	250291...251064	FTL_0173		shikimate 5-dehydrogenase	176824...177597	FTA_0189	aroE	shikimate 5-dehydrogenase	176524...177297	FTS_0169	aroE	shikimate 5-dehydrogenase	176822...177595	? (FTL_0173) 174733..175506			174732...175505	FTM_1611		shikimate 5-dehydrogenase	1723564...1724337	FNFX1_0068
FTL_0174		hypothetical protein	177724...178182	FTT_0237c		hypothetical protein	249690...250148	FTU_0221		hypothetical protein	249708...250166	FTW_1854		hypothetical protein	1740120...1740578	FTV_0221		hypothetical protein	249708...250166	? (FTL_0174) 249787..250245			249786...250244	FTF0237c		hypothetical protein	249706...250164	FTL_0174		hypothetical protein	177724...178182	FTA_0190		hypothetical protein	177424...177882	FTS_0170		hypothetical protein	177722...178180	? (FTL_0174) 174148..174606			174147...174605	FTM_1612		hypothetical protein	1724464...1724922	FNFX1_0067
FTL_0176		ribonuclease P protein component	178398...178751	? (FTL_0176) 249122..249475			249121...249474	? (FTL_0176) 249140..249493			249139...249492	? (FTL_0176) 1740795..1741148			1740794...1741147	? (FTL_0176) 249140..249493			249139...249492	NE061598_01340		Ribonuclease P protein component	249217...249570	? (FTL_0176) 249138..249491			249137...249490	FTL_0176		ribonuclease P protein component	178398...178751	? (FTL_0176) 178099..178452			178098...178451	FTS_0172	rnpA	ribonuclease P protein component	178396...178749	? (FTL_0176) 173574..173927			173573...173926	FTM_1614	rnpA	ribonuclease P protein component	1725138...1725491	? (FTL_0176) 65418..65771
FTL_0178		inner-membrane protein	178984...180639	FTT_0233c	yidC	inner-membrane protein	247233...248888	FTU_0218	yidC	Inner membrane protein translocase component YidC long form	247251...248906	FTW_1856		hypothetical protein	1741380...1743035	FTV_0218	yidC	inner membrane protein translocase component YidC long form	247251...248906	NE061598_01330		hypothetical protein	247329...248984	FTF0233c	yidC	inner-membrane protein	247249...248904	FTL_0178		inner-membrane protein	178984...180639	FTA_0192		inner-membrane protein	178684...180339	FTS_0174	yidC	hypothetical protein	178982...180637	? (FTL_0178) 171686..173341			171685...173340	FTM_1616		membrane protein	1725724...1727379	FNFX1_0063
FTL_0179		acyltransferase	180646...181545	FTT_0232c	ddg	acyltransferase	246327...247226	FTU_0217	ddg	Lipid A biosynthesis lauroyl acyltransferase	246345...247244	FTW_1857		putative lipid A biosynthesis acyltransferase	1743042...1743941	FTV_0217	ddg	lipid A biosynthesis lauroyl acyltransferase	246345...247244	NE061598_01325		Acyltransferase	246423...247322	FTF0232c	ddg	acyltransferase	246343...247242	FTL_0179		acyltransferase	180646...181545	FTA_0193		lipid A biosynthesis acyltransferase	180346...181245	FTS_0175	ddg	LPS fatty acid acyltransferase	180644...181543	? (FTL_0179) 170780..171679			170779...171678	FTM_1617		LPS fatty acid acyltransferase	1727386...1728285	FNFX1_0062
FTL_0180		acyltransferase	181606...182529	FTT_0231c	htrB	acyltransferase	245343...246266	FTU_0216	htrB	Lipid A biosynthesis lauroyl acyltransferase	245361...246284	FTW_1858		putative lipid A biosynthesis acyltransferase	1744002...1744925	FTV_0216	htrB	lipid A biosynthesis lauroyl acyltransferase	245361...246284	NE061598_01320		putative lipid A biosynthesis acyltransferase	245439...246362	FTF0231c	htrB	acyltransferase	245359...246282	FTL_0180		acyltransferase	181606...182529	FTA_0194		lipid A biosysnthsis acyltransferase	181306...182229	FTS_0176	htrB	LPS fatty acid acyltransferase	181604...182527	? (FTL_0180) 169796..170719			169795...170718	FTM_1618		LPS fatty acid acyltransferase	1728346...1729269	FNFX1_0061
FTL_0181		Type IV pili fiber building block protein	182542...182949	FTT_0230c		Type IV pili fiber building block protein	244923...245330	FTU_0215		Type IV pili fiber building block protein	244941...245348	FTW_1859		type IV pili fiber building block protein	1744938...1745345	FTV_0215		Type IV pili fiber building block protein	244941...245348	NE061598_01315		type IV pili fiber building block protein/prepilin-type N-terminal cleavage/methylation domain protein	245019...245426	FTF0230c		Type IV pili fiber building block protein	244939...245346	FTL_0181		Type IV pili fiber building block protein	182542...182949	FTA_0195		prepilin-type N-terminal cleavage/methylation domain-containing protein	182242...182649	FTS_0177	pilE	Type IV pili, pilus assembly protein	182540...182947	? (FTL_0181) 169376..169783			169375...169782	FTM_1619	pilE	Type IV pili, pilus assembly protein	1729281...1729688	FNFX1_0060
FTL_0182		elongation factor P	182989...183558	FTT_0229c	efp	elongation factor P	244314...244883	FTU_0214	efp	translation elongation factor P	244332...244901	FTW_1860	efp	elongation factor P	1745385...1745954	FTV_0214	efp	translation elongation factor P	244332...244901	NE061598_01310		translation elongation factor P	244410...244979	FTF0229c	efp	elongation factor P	244330...244899	FTL_0182		elongation factor P	182989...183558	FTA_0196	efp	elongation factor P	182689...183258	FTS_0178	efp	elongation factor P	182987...183556	? (FTL_0182) 168767..169336			168766...169335	FTM_1620	efp	elongation factor P	1729728...1730297	FNFX1_0059
FTL_0183		oligoribonuclease	183561...184097	FTT_0228c	orn	oligoribonuclease	243775...244311	FTU_0213	orn	3'-to-5' oligoribonuclease	243793...244329	FTW_1861		oligoribonuclease	1745957...1746493	FTV_0213	orn	3'-to-5' oligoribonuclease	243793...244329	NE061598_01305		oligoribonuclease	243871...244407	FTF0228c	orn	oligoribonuclease	243791...244327	FTL_0183		oligoribonuclease	183561...184097	FTA_0197		oligoribonuclease	183261...183797	FTS_0179	orn	oligoribonuclease	183559...184095	? (FTL_0183) 168228..168764			168227...168763	FTM_1621	orn	oligoribonuclease	1730300...1730836	FNFX1_0058
FTL_0269		glutamate dehydrogenase	254991...256340	FTT_0380c	gdh	glutamate dehydrogenase	382014...383363	FTU_0435	gdh	NADP-specific glutamate dehydrogenase	457955...459304	FTW_0766		glutamate dehydrogenase	744509...745858	FTV_0351	gdh	NADP-specific glutamate dehydrogenase	382048...383397	NE061598_02125		glutamate dehydrogenase	382083...383432	FTF0380c	gdh	glutamate dehydrogenase	381967...383316	FTL_0269		glutamate dehydrogenase	254991...256340	FTA_0286		glutamate dehydrogenase	254628...255977	FTS_0265	gdhA	glutamate dehydrogenase	254934...256283	? (FTL_0269) 256601..257950			256600...257949	FTM_1499	gdhA	glutamate dehydrogenase	1618968...1620317	FNFX1_1570
FTL_0271		hypothetical protein	257786...258376	FTT_1522c		hypothetical protein	1575272...1575862	FTU_1538		hypothetical protein	1651057...1651647	? (FTL_0271) 747310..747900			747309...747899	FTV_1453		hypothetical protein	1575150...1575740	NE061598_08515		hypothetical protein	1508101...1508691	FTF1522c		hypothetical protein	1575113...1575703	FTL_0271		hypothetical protein	257786...258376	FTA_0288		hypothetical protein	257423...258013	? (FTL_0271) 257730..258320			257729...258319	? (FTL_0271) 259398..259988			259397...259987	? (FTL_0271) 422503..423093			422502...423092	? (FTL_0271) 1633820..1634410
FTL_0273		glutamate/gamma-aminobutyrate anti-porter	259570...260949	? (FTL_0273) 1572685..1574063			1572684...1574062	? (FTL_0273) 1648470..1649848			1648469...1649847	FTW_0771		amino acid transporter	749108...750487	? (FTL_0273) 1572563..1573941			1572562...1573940	? (FTL_0273) 1505514..1506892			1505513...1506891	? (FTL_0273) 1572526..1573904			1572525...1573903	FTL_0273		glutamate/gamma-aminobutyrate anti-porter	259570...260949	FTA_0290		amino acid permease	259207...260586	FTS_0269	gabP	APC family gamma-glutamate:GABA antiporter	259513...260892	? (FTL_0273) 261182..262561			261181...262560	? (FTL_0273) 424301..425679			424300...425678	? (FTL_0273) 1631232..1632611
FTL_0276		hypothetical protein	262028...262747	FTT_1517c		hypothetical protein	1570879...1571598	FTU_1533		hypothetical protein	1646664...1647383	? (FTL_0276) 751574..752293			751573...752292	FTV_1448		hypothetical protein	1570757...1571476	NE061598_08480		hypothetical protein	1503701...1504420	FTF1517c		hypothetical protein	1570720...1571439	FTL_0276		hypothetical protein	262028...262747	FTA_0293		hypothetical protein	261665...262384	FTS_0272		hypothetical protein	261971...262690	? (FTL_0276) 263640..264359			263639...264358	FTM_0380		hypothetical protein	426757...427476	FNFX1_1565
FTL_0277		mercuric reductase protein	262750...264168	? (FTL_0277) 1569459..1570877			1569458...1570876	? (FTL_0277) 1645244..1646662			1645243...1646661	? (FTL_0277) 752296..753714			752295...753713	? (FTL_0277) 1569337..1570755			1569336...1570754	? (FTL_0277) 1502281..1503699			1502280...1503698	? (FTL_0277) 1569300..1570718			1569299...1570717	FTL_0277		mercuric reductase protein	262750...264168	FTA_0294		pyridine nucleotide-disulfide oxidoreductase	262387...263805	FTS_0273		dihydrolipoamide dehydrogenase	262693...264111	? (FTL_0277) 264362..265780			264361...265779	FTM_0381		dihydrolipoamide dehydrogenase	427479...428897	FNFX1_1564
FTL_0281		heat shock protein, hsp40	266075...267001	FTT_1512c	dnaJ2	heat shock protein, hsp40	1566627...1567553	FTU_1527	dnaJ2	DnaJ-class molecular chaperone CbpA	1642412...1643338	FTW_0779		chaperone protein DNA J	755618...756544	FTV_1443	dnaJ2	DnaJ-class molecular chaperone CbpA	1566505...1567431	NE061598_08450		heat shock protein, Hsp40	1499449...1500375	FTF1512c	dnaJ2	heat shock protein, hsp40	1566468...1567394	FTL_0281		heat shock protein, hsp40	266075...267001	FTA_0299		chaperone DnaJ domain-containing protein	265712...266638	FTS_0277		heat shock DnaJ domain-containing protein	266018...266944	? (FTL_0281) 267657..268583			267656...268582	FTM_0385		subunit of DnaJ/DnaK/GrpE	430639...431565	FNFX1_1551
FTL_0284		hypothetical protein	269296...269652	FTT_1509c		hypothetical protein	1563976...1564332	FTU_1524		hypothetical protein	1639761...1640117	FTW_0782		hypothetical protein	758839...759195	FTV_1440		hypothetical protein	1563854...1564210	NE061598_08435		hypothetical protein	1496798...1497154	FTF1509c		hypothetical protein	1563817...1564173	FTL_0284		hypothetical protein	269296...269652	? (FTL_0284) 268934..269291			268933...269290	FTS_0280		hypothetical protein	269239...269595	? (FTL_0284) 270878..271234			270877...271233	FTM_0388		hypothetical protein	433532...433888	FNFX1_1548
FTL_0285		GTP pyrophosphokinase	270021...271964	FTT_1508c	relA	GTP pyrophosphokinase	1561664...1563607	FTU_1523	relA	GTP pyrophosphokinase (p)ppGpp synthetase I	1637449...1639392	FTW_0783		putative GTP pyrophosphokinase	759564...761507	FTV_1439	relA	GTP pyrophosphokinase (p)ppGpp synthetase I	1561542...1563485	NE061598_08430		putative GTP pyrophosphokinase	1494486...1496429	FTF1508c	relA	GTP pyrophosphokinase	1561505...1563448	FTL_0285		GTP pyrophosphokinase	270021...271964	FTA_0303		putative GTP pyrophosphokinase	269659...271602	? (FTL_0285) 269965..271908			269964...271907	? (FTL_0285) 271603..273546			271602...273545	? (FTL_0285) 434259..436202			434258...436201	FNFX1_1547
FTL_0286		hypothetical protein	272080...272712	FTT_1507		hypothetical protein	1560916...1561548	FTU_1522		hypothetical protein	1636701...1637333	FTW_0784		hypothetical protein	761623...762255	FTV_1438		hypothetical protein	1560794...1561426	NE061598_08425		hypothetical protein	1493738...1494370	FTF1507		hypothetical protein	1560757...1561389	FTL_0286		hypothetical protein	272080...272712	FTA_0304		hypothetical protein	271718...272350	FTS_0282		hypothetical protein	272023...272655	? (FTL_0286) 273662..274294			273661...274293	FTM_0390		hypothetical protein	436317...436949	? (FTL_0286) 1603461..1604093
FTL_0287		hypothetical protein	272789...273367	FTT_1506		hypothetical protein	1560261...1560839	FTU_1521		hypothetical protein	1636046...1636624	FTW_0785		hypothetical protein	762332...762910	FTV_1437		hypothetical protein	1560139...1560717	NE061598_08420		hypothetical protein	1493083...1493661	FTF1506		hypothetical protein	1560102...1560680	FTL_0287		hypothetical protein	272789...273367	FTA_0305		hypothetical protein	272427...273005	FTS_0283		hypothetical protein	272732...273310	? (FTL_0287) 274371..274949			274370...274948	? (FTL_0287) 437030..437608			437029...437607	FNFX1_1545
FTL_0288		hypothetical protein	273455...274069	FTT_1505c		hypothetical protein	1559559...1560173	FTU_1520		hypothetical protein	1635344...1635958	? (FTL_0288) 762999..763612			762998...763611	FTV_1436		hypothetical protein	1559437...1560051	NE061598_08415		membrane protein	1492381...1492995	FTF1505c		hypothetical protein	1559400...1560014	FTL_0288		hypothetical protein	273455...274069	FTA_0306		hypothetical protein	273093...273707	FTS_0284		hypothetical protein	273398...274012	? (FTL_0288) 275037..275651			275036...275650	FTM_0392		membrane protein	437695...438309	FNFX1_1544
FTL_0289		hypothetical protein	274076...274801	FTT_1504		hypothetical protein	1558827...1559552	FTU_1519		hypothetical protein	1634612...1635337	FTW_0787		hypothetical protein	763618...764343	FTV_1435		hypothetical protein	1558705...1559430	NE061598_08410		hypothetical protein	1491649...1492374	FTF1504		hypothetical protein	1558668...1559393	FTL_0289		hypothetical protein	274076...274801	FTA_0307		hypothetical protein	273714...274439	FTS_0285		hypothetical protein	274019...274744	? (FTL_0289) 275658..276383			275657...276382	FTM_0393		hypothetical protein	438316...439041	FNFX1_1543
FTL_0290		integrase/recombinase XerC	274801...275679	FTT_1503	xerC	integrase/recombinase XerC	1557949...1558827	FTU_1518	xerC	tyrosine recombinase XerC	1633734...1634612	FTW_0788		phage integrase family protein	764343...765221	FTV_1434	xerC	tyrosine recombinase XerC	1557827...1558705	NE061598_08405		integrase/recombinase XerC	1490771...1491649	FTF1503	xerC	integrase/recombinase XerC	1557790...1558668	FTL_0290		integrase/recombinase XerC	274801...275679	FTA_0308		phage integrase family protein	274439...275317	FTS_0286	xerC	site-specific recombinase	274744...275622	? (FTL_0290) 276383..277261			276382...277260	FTM_0394	xerC	site-specific recombinase	439041...439919	FNFX1_1542
FTL_0291		aromatic amino acid HAAP transporter	275689...276900	? (FTL_0291) 1556727..1557940			1556726...1557939	? (FTL_0291) 1632512..1633725			1632511...1633724	FTW_0789		aromatic amino acid transporter family protein	765231...766442	? (FTL_0291) 1556605..1557818			1556604...1557817	? (FTL_0291) 1489549..1490762			1489548...1490761	? (FTL_0291) 1556568..1557781			1556567...1557780	FTL_0291		aromatic amino acid HAAP transporter	275689...276900	FTA_0309		aromatic amino acid transporter	275327...276538	? (FTL_0291) 275633..276844			275632...276843	? (FTL_0291) 277271..278482			277270...278481	? (FTL_0291) 439930..441141			439929...441140	FNFX1_1541
FTL_0293		preprotein translocase subunit SecB	278340...278783	FTT_1500	secB2	preprotein translocase subunit SecB	1554838...1555281	FTU_1515	secB2	Protein export cytoplasm chaperone protein (SecB maintains protein to be exported in unfolded state)	1630623...1631066	FTW_0791	secB1	preprotein translocase subunit SecB	767883...768326	FTV_1431	secB2	protein export cytoplasm chaperone protein (SecB maintains protein to be exported in unfolded state)	1554716...1555159	NE061598_08390		preprotein translocase subunit SecB	1487660...1488103	FTF1500	secB2	preprotein translocase subunit SecB	1554679...1555122	FTL_0293		preprotein translocase subunit SecB	278340...278783	FTA_0311	secB2	preprotein translocase subunit SecB	277978...278421	FTS_0290	secB2	preprotein translocase subunit SecB	278283...278726	? (FTL_0293) 279922..280365			279921...280364	FTM_0397	secB2	preprotein translocase subunit SecB	442579...443022	FNFX1_1539
FTL_0294		DNA mismatch repair protein MutS	278860...281394	? (FTL_0294) 1552227..1554762			1552226...1554761	? (FTL_0294) 1628012..1630547			1628011...1630546	FTW_0792	mutS	DNA mismatch repair protein MutS	768403...770937	? (FTL_0294) 1552105..1554640			1552104...1554639	? (FTL_0294) 1485049..1487584			1485048...1487583	? (FTL_0294) 1552068..1554603			1552067...1554602	FTL_0294		DNA mismatch repair protein MutS	278860...281394	FTA_0312	mutS	DNA mismatch repair protein MutS	278498...281032	FTS_0291	mutS	DNA mismatch repair protein MutS	278803...281337	? (FTL_0294) 280442..282976			280441...282975	FTM_0398	mutS	DNA mismatch repair protein MutS	443099...445633	FNFX1_1538
FTL_0295		acetyl-CoA carboxylase carboxyltransferase subunit alpha	281561...282508	FTT_1498c	accA	acetyl-CoA carboxylase carboxyltransferase subunit alpha	1551112...1552059	FTU_1513	accA	Acetyl-coenzyme A carboxyl transferase alpha chain	1626897...1627844	FTW_0793	accA	acetyl-CoA carboxylase carboxyltransferase subunit alpha	771104...772051	FTV_1429	accA	Acetyl-coenzyme A carboxyl transferase alpha chain	1550990...1551937	NE061598_08380		Acetyl-coenzyme A carboxylase carboxyl transferase subunit alpha	1483934...1484881	FTF1498c	accA	acetyl-CoA carboxylase carboxyltransferase subunit alpha	1550953...1551900	FTL_0295		acetyl-CoA carboxylase carboxyltransferase subunit alpha	281561...282508	FTA_0313	accA	acetyl-CoA carboxylase carboxyltransferase subunit alpha	281199...282146	FTS_0292	accA	acetyl-CoA carboxylase carboxyltransferase subunit alpha	281504...282451	? (FTL_0295) 283143..284090			283142...284089	FTM_0399	accA	acetyl-CoA carboxylase carboxyltransferase subunit alpha	445800...446747	FNFX1_1537
FTL_0297		hypothetical protein	283012...284025	FTT_1496c		hypothetical protein	1549595...1550608	FTU_1511		Type IV fimbrial biogenesis protein PilW	1625380...1626393	FTW_0795		prepilin-type N-terminal cleavage/methylation domain-containing protein	772555...773568	FTV_1427		Type IV fimbrial biogenesis protein PilW	1549473...1550486	NE061598_08370		membrane protein	1482417...1483430	FTF1496c		hypothetical protein	1549436...1550449	FTL_0297		hypothetical protein	283012...284025	FTA_0315		hypothetical protein	282650...283663	FTS_0294		hypothetical protein	282955...283968	? (FTL_0297) 284594..285607			284593...285606	FTM_0401		pilus assembly protein	447251...448264	FNFX1_1535
FTL_0298		hypothetical protein	284034...285995	FTT_1495c		hypothetical protein	1547622...1549586	FTU_1510		hypothetical protein	1623407...1625371	FTW_0796		hypothetical protein	773577...775541	FTV_1426		hypothetical protein	1547500...1549464	NE061598_08365		membrane protein	1480444...1482408	FTF1495c		hypothetical protein	1547463...1549427	FTL_0298		hypothetical protein	284034...285995	FTA_0316		hypothetical protein	283672...285633	FTS_0295		hypothetical protein	283977...285938	? (FTL_0298) 285616..287577			285615...287576	FTM_0402		membrane protein	448273...450237	FNFX1_1534
FTL_0299	murQ	N-acetylmuramic acid 6-phosphate etherase	285992...286876	FTT_1494c	murQ	N-acetylmuramic acid 6-phosphate etherase	1546741...1547625	FTU_1509	murQ	N-acetylmuramic acid 6-phosphate etherase	1622526...1623410	FTW_0797	murQ	N-acetylmuramic acid 6-phosphate etherase	775538...776422	FTV_1425	murQ	N-acetylmuramic acid 6-phosphate etherase	1546619...1547503	NE061598_08360	murQ	N-acetylmuramic acid 6-phosphate etherase	1479563...1480447	FTF1494c	murQ	N-acetylmuramic acid 6-phosphate etherase	1546582...1547466	FTL_0299	murQ	N-acetylmuramic acid 6-phosphate etherase	285992...286876	FTA_0317	murQ	N-acetylmuramic acid 6-phosphate etherase	285630...286514	FTS_0296	murQ	N-acetylmuramic acid 6-phosphate etherase	285935...286819	? (FTL_0299) 287574..288458			287573...288457	FTM_0403	murQ	N-acetylmuramic acid 6-phosphate etherase	450234...451118	FNFX1_1533
FTL_0300		hypothetical protein	286878...287273	FTT_1493c		hypothetical protein	1546344...1546739	FTU_1508		hypothetical protein	1622129...1622524	FTW_0798		hypothetical protein	776424...776819	FTV_1424		hypothetical protein	1546222...1546617	NE061598_08355		hypothetical protein	1479166...1479561	FTF1493c		hypothetical protein	1546185...1546580	FTL_0300		hypothetical protein	286878...287273	FTA_0318		hypothetical protein	286516...286911	FTS_0297		hypothetical protein	286821...287216	? (FTL_0300) 288460..288855			288459...288854	FTM_0404		hypothetical protein	451120...451512	FNFX1_1532
FTL_0304		Na+/H+ antiporter	290059...291357	FTT_1490		Na+/H+ antiporter	1543121...1544419	FTU_1505		H+ antiporter NhaP	1618906...1620204	FTW_0803		monovalent cation:proton antiporter family protein	778733...780031	FTV_1421		H+ antiporter NhaP	1542999...1544297	NE061598_08325		monovalent cation:proton antiporter family protein	1475943...1477241	FTF1490		Na+/H+ antiporter	1542962...1544260	FTL_0304		Na+/H+ antiporter	290059...291357	FTA_0322		monovalent cation:proton antiporter family protein	289695...290993	FTS_0302	nhaP	monovalent cation:proton antiporter-1	290002...291300	? (FTL_0304) 291641..292939			291640...292938	FTM_0406		monovalent cation:proton antiporter-1	454242...455540	FNFX1_1530
FTL_0305		hypothetical protein	291367...292092	FTT_1489		hypothetical protein	1542386...1543111	FTU_1504		hypothetical protein	1618171...1618896	FTW_0804		hypothetical protein	780041...780766	FTV_1420		hypothetical protein	1542264...1542989	NE061598_08320		hypothetical protein	1475208...1475933	FTF1489		hypothetical protein	1542227...1542952	FTL_0305		hypothetical protein	291367...292092	FTA_0324		hypothetical protein	291003...291728	FTS_0303		hypothetical protein	291310...292035	? (FTL_0305) 292949..293674			292948...293673	FTM_0407		hypothetical protein	455550...456275	FNFX1_1529
FTL_0306		tryptophanyl-tRNA synthetase	292094...293098	FTT_1488	trpS	tryptophanyl-tRNA synthetase	1541380...1542384	FTU_1503	trpS	tryptophanyl-tRNA synthetase	1617165...1618169	FTW_0805	trpS	tryptophanyl-tRNA synthetase	780768...781772	FTV_1419	trpS	tryptophanyl-tRNA synthetase	1541258...1542262	NE061598_08315		tryptophanyl-tRNA synthetase	1474202...1475206	FTF1488	trpS	tryptophanyl-tRNA synthetase	1541221...1542225	FTL_0306		tryptophanyl-tRNA synthetase	292094...293098	FTA_0325	trpS	tryptophanyl-tRNA synthetase	291730...292734	FTS_0304	trpS	tryptophanyl-tRNA synthetase	292037...293041	? (FTL_0306) 293676..294680			293675...294679	FTM_0408	trpS	tryptophanyl-tRNA synthetase	456277...457281	FNFX1_1528
FTL_0307	coaE	dephospho-CoA kinase	293395...294009	FTT_1487	coaE	dephospho-CoA kinase	1540469...1541083	FTU_1502	coaE	dephospho-CoA kinase	1616254...1616868	FTW_0806	coaE	dephospho-CoA kinase	782069...782683	FTV_1418	coaE	dephospho-CoA kinase	1540347...1540961	NE061598_08310		dephospho-CoA kinase	1473291...1473905	FTF1487	coaE	dephospho-CoA kinase	1540310...1540924	FTL_0307	coaE	dephospho-CoA kinase	293395...294009	FTA_0326	coaE	dephospho-CoA kinase	293031...293645	FTS_0307	coaE	dephospho-CoA kinase	293338...293952	? (FTL_0307) 294977..295591			294976...295590	FTM_0411	coaE	dephospho-CoA kinase	457578...458192	FNFX1_1527
FTL_0308		hypothetical protein	294207...295274	? (FTL_0308) 1539206..1540273			1539205...1540272	? (FTL_0308) 1614991..1616058			1614990...1616057	? (FTL_0308) 782882..783949			782881...783948	? (FTL_0308) 1539084..1540151			1539083...1540150	? (FTL_0308) 1472027..1473094			1472026...1473093	? (FTL_0308) 1539047..1540114			1539046...1540113	FTL_0308		hypothetical protein	294207...295274	? (FTL_0308) 293844..294911			293843...294910	? (FTL_0308) 294151..295218			294150...295217	? (FTL_0308) 295789..296856			295788...296855	? (FTL_0308) 458391..459458			458390...459457	? (FTL_0308) 1581754..1582821
FTL_0309	aceE	pyruvate dehydrogenase subunit E1	295558...298239	FTT_1485c	aceE	pyruvate dehydrogenase subunit E1	1536224...1538905	FTU_1500	aceE	Pyruvate dehydrogenase E1 component	1612009...1614690	FTW_0808	aceE	pyruvate dehydrogenase subunit E1	784248...786929	FTV_1416	aceE	Pyruvate dehydrogenase E1 component	1536102...1538783	NE061598_08300	aceE	pyruvate dehydrogenase subunit E1	1469045...1471726	FTF1485c	aceE	pyruvate dehydrogenase subunit E1	1536065...1538746	FTL_0309	aceE	pyruvate dehydrogenase subunit E1	295558...298239	FTA_0328	aceE	pyruvate dehydrogenase subunit E1	295194...297875	FTS_0309	aceE	pyruvate dehydrogenase subunit E1	295501...298182	? (FTL_0309) 297140..299821			297139...299820	FTM_0413	aceE	pyruvate dehydrogenase subunit E1	459757...462438	FNFX1_1525
FTL_0311		dihydrolipoamide dehydrogenase	299866...301278	FTT_1483c	lpd	dihydrolipoamide dehydrogenase	1532885...1534297	FTU_1498	lpd	Dihydrolipoamide dehydrogenase	1608670...1610082	FTW_0810	lpdA	dihydrolipoamide dehydrogenase	788856...790268	FTV_1414	lpd	Dihydrolipoamide dehydrogenase	1532763...1534175	NE061598_08290		dihydrolipoamide dehydrogenase	1465706...1467118	FTF1483c	lpd	dihydrolipoamide dehydrogenase	1532726...1534138	FTL_0311		dihydrolipoamide dehydrogenase	299866...301278	FTA_0330	lpdA	dihydrolipoamide dehydrogenase	299502...300914	FTS_0311	lpdA	dihydrolipoamide dehydrogenase	299809...301221	? (FTL_0311) 301448..302860			301447...302859	? (FTL_0311) 464054..465465			464053...465464	FNFX1_1523
FTL_0315		MutT protein	302656...303303	FTT_0823		MutT protein	840225...840872	? (FTL_0315) 916133..916780			916132...916779	? (FTL_0315) 1280398..1281045			1280397...1281044	? (FTL_0315) 840226..840873			840225...840872	NE061598_04710		MutT protein	840282...840929	FTF0823		MutT protein	840178...840825	FTL_0315		MutT protein	302656...303303	FTA_0334		NUDIX family hydrolase	302292...302939	FTS_0315		MutT/nudix family protein	302599...303246	? (FTL_0315) 304238..304885			304237...304884	FTM_0416		MutT/nudix family protein	466696...467343	? (FTL_0315) 326707..327354
FTL_0316		arsenate reductase	303321...303674	FTT_0824	arsC1	arsenate reductase	840890...841243	FTU_0862	arsC1	ArsC family protein	916797...917150	FTW_1362		arsenate reductase	1280026...1280379	FTV_0778	arsC1	ArsC family protein	840890...841243	NE061598_04715		arsenate reductase	840947...841300	FTF0824	arsC1	arsenate reductase	840843...841196	FTL_0316		arsenate reductase	303321...303674	FTA_0335		arsenate reductase	302957...303310	FTS_0316	arsC1	arsenate reductase	303264...303617	? (FTL_0316) 304903..305256			304902...305255	FTM_0417		arsenate reductase	467361...467714	FNFX1_0344
FTL_0317		hypothetical protein	303698...304033	FTT_0825c		hypothetical protein	841267...841602	FTU_0863		hypothetical protein	917174...917509	FTW_1361		hypothetical protein	1279667...1280002	FTV_0779		hypothetical protein	841267...841602	NE061598_04720		hypothetical protein	841324...841659	FTF0825c		hypothetical protein	841220...841555	FTL_0317		hypothetical protein	303698...304033	FTA_0336		hypothetical protein	303334...303669	FTS_0317		hypothetical protein	303641...303976	? (FTL_0317) 305280..305615			305279...305614	FTM_0418		lipoprotein	467738...468073	FNFX1_0345
FTL_0318		lipoprotein	304210...304455	FTT_0826c		lipoprotein	841779...842024	FTU_0864		hypothetical protein	917686...917931	FTW_1360		hypothetical protein	1279245...1279490	FTV_0780		hypothetical protein	841779...842024	NE061598_04725		hypothetical protein	841836...842081	FTF0826c		lipoprotein	841732...841977	FTL_0318		lipoprotein	304210...304455	? (FTL_0318) 303847..304092			303846...304091	FTS_0318		hypothetical protein	304153...304398	? (FTL_0318) 305792..306037			305791...306036	? (FTL_0318) 468251..468497			468250...468496	? (FTL_0318) 328261..328506
FTL_0319		hypothetical protein	304533...305846	FTT_0827c		hypothetical protein	842102...843415	FTU_0865		Xanthine or uracil or thiamine or ascorbate permease family protein	918009...919322	FTW_1359		xanthine/uracil permease family/inorganic anion transporter, sulfate permease (SulP) family protein	1277855...1279168	FTV_0781		Xanthine or uracil or thiamine or ascorbate permease family protein	842102...843415	NE061598_04735		hypothetical protein	842159...843472	FTF0827c		hypothetical protein	842055...843368	FTL_0319		hypothetical protein	304533...305846	FTA_0338		xanthine/uracil permease family protein	304169...305482	FTS_0319		permease	304476...305789	? (FTL_0319) 306115..307428			306114...307427	FTM_0419		permease	468573...469886	FNFX1_0346
FTL_0325		OmpA family protein	310408...311661	FTT_0831c		OmpA family protein	847950...849203	FTU_0869		Outer membrane lipoprotein omp16	923857...925110	FTW_1355		ompA family protein	1272040...1273293	FTV_0785		Outer membrane lipoprotein omp16	847950...849203	NE061598_04765		OmpA family protein	848007...849260	FTF0831c		OmpA family protein	847903...849156	FTL_0325		OmpA family protein	310408...311661	FTA_0346		OmpA family protein	310117...311370	FTS_0323		OmpA family protein	310351...311604	? (FTL_0325) 311990..313243			311989...313242	FTM_0423		OmpA family protein	474447...475700	FNFX1_0352
FTL_0327	ispH	4-hydroxy-3-methylbut-2-enyl diphosphate reductase	312298...313254	FTT_0833	ispH	4-hydroxy-3-methylbut-2-enyl diphosphate reductase	849840...850796	FTU_0871	ispH	4-hydroxy-3-methylbut-2-enyl diphosphate reductase	925747...926703	FTW_1353	ispH	4-hydroxy-3-methylbut-2-enyl diphosphate reductase	1270447...1271403	FTV_0787	ispH	4-hydroxy-3-methylbut-2-enyl diphosphate reductase	849840...850796	NE061598_04775		4-hydroxy-3-methylbut-2-enyl diphosphate reductase	849897...850853	FTF0833	ispH	4-hydroxy-3-methylbut-2-enyl diphosphate reductase	849793...850749	FTL_0327	ispH	4-hydroxy-3-methylbut-2-enyl diphosphate reductase	312298...313254	FTA_0348	ispH	4-hydroxy-3-methylbut-2-enyl diphosphate reductase	312007...312963	FTS_0325	ispH	4-hydroxy-3-methylbut-2-enyl diphosphate reductase	312241...313197	? (FTL_0327) 313880..314836			313879...314835	FTM_0425	ispH	4-hydroxy-3-methylbut-2-enyl diphosphate reductase	476337...477293	FNFX1_0354
FTL_0328		chorismate mutase	313256...313618	FTT_0834	aroQ	chorismate mutase	850798...851160	FTU_0872	aroQ	Chorismate mutase II	926705...927067	FTW_1352	aroH	chorismate mutase	1270083...1270445	FTV_0788	aroQ	Chorismate mutase II	850798...851160	NE061598_04780		chorismate mutase	850855...851217	FTF0834	aroQ	chorismate mutase	850751...851113	FTL_0328		chorismate mutase	313256...313618	FTA_0349	aroH	chorismate mutase	312965...313327	FTS_0326	aroH	chorismate mutase	313199...313561	? (FTL_0328) 314838..315200			314837...315199	FTM_0426	aroH	chorismate mutase	477295...477657	FNFX1_0355
FTL_0329		CDP-alcohol phosphatidyltransferase	313633...314448	? (FTL_0329) 851176..851991			851175...851990	FTU_0873		CDP-diacylglycerol--serine O-phosphatidyltransferase	927082...927897	? (FTL_0329) 1269254..1270069			1269253...1270068	FTV_0789		CDP-diacylglycerol--serine O-phosphatidyltransferase	851175...851990	NE061598_04785		CDP-alcohol phosphatidyltransferase	851232...852047	? (FTL_0329) 851129..851944			851128...851943	FTL_0329		CDP-alcohol phosphatidyltransferase	313633...314448	? (FTL_0329) 313343..314158			313342...314157	? (FTL_0329) 313577..314392			313576...314391	? (FTL_0329) 315215..316030			315214...316029	? (FTL_0329) 477673..478488			477672...478487	FNFX1_0356
FTL_0330		hypothetical protein	314453...314659	? (FTL_0330) 851996..852202			851995...852201	? (FTL_0330) 927903..928109			927902...928108	? (FTL_0330) 1269043..1269249			1269042...1269248	? (FTL_0330) 851996..852202			851995...852201	? (FTL_0330) 852053..852259			852052...852258	? (FTL_0330) 851949..852155			851948...852154	FTL_0330		hypothetical protein	314453...314659	FTA_0351		hypothetical protein	314162...314368	FTS_0328		hypothetical protein	314396...314602	? (FTL_0330) 316035..316241			316034...316240	? (FTL_0330) 478493..478699			478492...478698	? (FTL_0330) 338509..338715
FTL_0331		TolQ protein	314829...315536	? (FTL_0331) 852373..853080			852372...853079	FTU_0875	tolQ	TolQ proton channel family protein	928279...928986	? (FTL_0331) 1268165..1268872			1268164...1268871	FTV_0791	tolQ	TolQ proton channel family protein	852372...853079	NE061598_04795		TolQ protein	852429...853136	? (FTL_0331) 852326..853033			852325...853032	FTL_0331		TolQ protein	314829...315536	FTA_0352	tolQ	TolQ protein	314538...315245	FTS_0329	tolQ	TolQ protein	314772...315479	? (FTL_0331) 316411..317118			316410...317117	FTM_0429	tolQ	group A colicin translocation protein TolQ	478869...479576	FNFX1_0358
FTL_0334		TolB protein precursor	316902...318209	? (FTL_0334) 854446..855753			854445...855752	FTU_0878	tolB	tolB protein precursor periplasmic protein involved in the tonb-independent uptake of group A colicins	930352...931659	FTW_1346	tolB	beta propeller repeat-containing outer membrane protein	1265491...1266798	FTV_0794	tolB	tolB protein precursor periplasmic protein involved in the tonb-independent uptake of group A colicins	854445...855752	NE061598_04810		TolB protein	854502...855809	? (FTL_0334) 854399..855706			854398...855705	FTL_0334		TolB protein precursor	316902...318209	? (FTL_0334) 316612..317919			316611...317918	FTS_0332	tolB	group A colicin translocation tolB protein	316845...318152	? (FTL_0334) 318484..319791			318483...319790	FTM_0432	tolB	group A colicin translocation protein TolB	480918...482225	FNFX1_0361
FTL_0335		lipoprotein	318219...318464	? (FTL_0335) 855763..856008			855762...856007	FTU_0879		putative lipoprotein	931669...931914	FTW_1345		lipoprotein	1265236...1265481	FTV_0795		putative lipoprotein	855762...856007	NE061598_04815		hypothetical protein	855819...856064	? (FTL_0335) 855716..855961			855715...855960	FTL_0335		lipoprotein	318219...318464	? (FTL_0335) 317929..318174			317928...318173	FTS_0333		hypothetical protein	318162...318407	? (FTL_0335) 319801..320046			319800...320045	FTM_0433		lipoprotein	482235...482480	FNFX1_0362
FTL_0336		peptidoglycan-associated lipoprotein	318483...319106	FTT_0842		peptidoglycan-associated lipoprotein	856026...856649	FTU_0880		18K peptidoglycan-associated outer membrane lipoprotein	931933...932556	FTW_1344		OmpA family protein	1264594...1265217	FTV_0796		18K peptidoglycan-associated outer membrane lipoprotein	856026...856649	? (FTL_0336) 856084..856707			856083...856706	FTF0842		peptidoglycan-associated lipoprotein	855979...856602	FTL_0336		peptidoglycan-associated lipoprotein	318483...319106	FTA_0357	pal	OmpA family peptidoglycan-associated lipoprotein	318192...318815	FTS_0334	pal	OmpA family peptidoglycan-associated lipoprotein	318426...319049	? (FTL_0336) 320065..320688			320064...320687	FTM_0434	pal	peptidoglycan-associated lipoprotein	482499...483122	FNFX1_0363
FTL_0342		deoxyribodipyrimidine photolyase	322844...323338	? (FTL_0342) 859923..860417			859922...860416	? (FTL_0342) 935830..936324			935829...936323	? (FTL_0342) 1260826..1261320			1260825...1261319	? (FTL_0342) 859923..860417			859922...860416	? (FTL_0342) 859980..860474			859979...860473	? (FTL_0342) 859876..860370			859875...860369	FTL_0342		deoxyribodipyrimidine photolyase	322844...323338	? (FTL_0342) 322554..323048			322553...323047	? (FTL_0342) 322788..323282			322787...323281	? (FTL_0342) 324426..324920			324425...324919	? (FTL_0342) 486400..486894			486399...486893	? (FTL_0342) 346425..346919
FTL_0343		hypothetical protein	323554...325083	? (FTL_0343) 860633..862162			860632...862161	? (FTL_0343) 936540..938069			936539...938068	? (FTL_0343) 1259080..1260610			1259079...1260609	? (FTL_0343) 860633..862162			860632...862161	? (FTL_0343) 860690..862219			860689...862218	? (FTL_0343) 860586..862115			860585...862114	FTL_0343		hypothetical protein	323554...325083	FTA_0364		deoxyribodipyrimidine photolyase-like protein	323263...324792	? (FTL_0343) 323498..325027			323497...325026	? (FTL_0343) 325136..326665			325135...326664	? (FTL_0343) 487110..488637			487109...488636	FNFX1_0368
FTL_0344		hypothetical protein	325080...325217	FTT_0848		hypothetical protein	862158...862295	FTU_0886		hypothetical protein	938065...938202	? (FTL_0344) 1258946..1259083			1258945...1259082	FTV_0802		hypothetical protein	862158...862295	NE061598_04865		hypothetical protein	862215...862352	FTF0848		hypothetical protein	862111...862248	FTL_0344		hypothetical protein	325080...325217	? (FTL_0344) 324790..324927			324789...324926	? (FTL_0344) 325024..325161			325023...325160	? (FTL_0344) 326662..326799			326661...326798	? (FTL_0344) 488634..488771			488633...488770	FNFX1_0369
FTL_0346		hypothetical protein	326342...326839	? (FTL_0346) 863419..863917			863418...863916	? (FTL_0346) 939326..939824			939325...939823	? (FTL_0346) 1257443..1257941			1257442...1257940	? (FTL_0346) 863419..863917			863418...863916	? (FTL_0346) 863476..863974			863475...863973	? (FTL_0346) 863372..863870			863371...863869	FTL_0346		hypothetical protein	326342...326839	? (FTL_0346) 326052..326549			326051...326548	? (FTL_0346) 326286..326783			326285...326782	? (FTL_0346) 327924..328421			327923...328420	? (FTL_0346) 489893..490396			489892...490395	? (FTL_0346) 349920..350418
FTL_0347		hypothetical protein	326969...327547	? (FTL_0347) 864048..864628			864047...864627	? (FTL_0347) 939955..940534			939954...940533	? (FTL_0347) 1256732..1257312			1256731...1257311	? (FTL_0347) 864048..864627			864047...864626	? (FTL_0347) 864105..864685			864104...864684	? (FTL_0347) 864001..864581			864000...864580	FTL_0347		hypothetical protein	326969...327547	? (FTL_0347) 326680..327258			326679...327257	? (FTL_0347) 326913..327491			326912...327490	? (FTL_0347) 328552..329130			328551...329129	? (FTL_0347) 490520..491100			490519...491099	? (FTL_0347) 350549..351129
FTL_0354		hypothetical protein	332031...332390	FTT_0855c		hypothetical protein	868158...868517	FTU_0893		hypothetical protein	944064...944423	FTW_1329		hypothetical protein	1252887...1253246	FTV_0809		hypothetical protein	868157...868516	NE061598_04905		hypothetical protein	868215...868574	FTF0855c		hypothetical protein	868111...868470	FTL_0354		hypothetical protein	332031...332390	FTA_0375		hypothetical protein	331741...332100	FTS_0348		hypothetical protein	331974...332333	? (FTL_0354) 333614..333973			333613...333972	FTM_0447		hypothetical protein	494630...494989	FNFX1_0376
FTL_0355	ubiA	4-hydroxybenzoate polyprenyltransferase	332404...333258	FTT_0856c	ubiA	4-hydroxybenzoate polyprenyltransferase	868531...869385	FTU_0894	ubiA	4-hydroxybenzoate polyprenyltransferase	944437...945291	? (FTL_0355) 1252022..1252878			1252021...1252877	FTV_0810	ubiA	4-hydroxybenzoate polyprenyltransferase	868530...869384	NE061598_04910	ubiA	prenyltransferase	868588...869442	FTF0856c	ubiA	4-hydroxybenzoate polyprenyltransferase	868484...869338	FTL_0355	ubiA	4-hydroxybenzoate polyprenyltransferase	332404...333258	? (FTL_0355) 332111..332967			332110...332966	FTS_0349	ubiA	4-hydroxybenzoate polyprenyltransferase	332347...333201	? (FTL_0355) 333987..334841			333986...334840	FTM_0448	ubiA	4-hydroxybenzoate polyprenyltransferase	495003...495857	FNFX1_0377
FTL_0356		hypothetical protein	333261...333767	FTT_0857c		hypothetical protein	869388...869894	FTU_0895		chorismate--pyruvate lyase	945294...945800	FTW_1327		chorismate lyase	1251512...1252018	FTV_0811		chorismate--pyruvate lyase	869387...869893	NE061598_04915		chorismate lyase	869445...869951	FTF0857c		hypothetical protein	869341...869847	FTL_0356		hypothetical protein	333261...333767	FTA_0377	ubiC	chorismate pyruvate lyase	332969...333475	FTS_0350	ubiC	chorismate pyruvate lyase	333204...333710	? (FTL_0356) 334844..335350			334843...335349	FTM_0449	ubiC	chorismate pyruvate lyase	495860...496366	FNFX1_0378
FTL_0357	rph	ribonuclease PH	333866...334573	FTT_0858	rph	ribonuclease PH	869993...870700	FTU_0896	rph	Ribonuclease PH	945899...946606	FTW_1326	rph	ribonuclease PH	1250706...1251413	FTV_0812	rph	ribonuclease PH	869992...870699	NE061598_04920		ribonuclease PH	870050...870757	FTF0858	rph	ribonuclease PH	869946...870653	FTL_0357	rph	ribonuclease PH	333866...334573	FTA_0378	rph	ribonuclease PH	333574...334281	FTS_0351	rph	ribonuclease PH	333809...334516	? (FTL_0357) 335449..336156			335448...336155	FTM_0450	rph	ribonuclease PH	496465...497172	FNFX1_0379
FTL_0358		hypothetical protein	334627...334950	FTT_0859c		hypothetical protein	870754...871077	FTU_0897		hypothetical protein	946660...946983	FTW_1325		hypothetical protein	1250329...1250652	FTV_0813		hypothetical protein	870753...871076	NE061598_04925		hypothetical protein	870811...871134	FTF0859c		hypothetical protein	870707...871030	FTL_0358		hypothetical protein	334627...334950	FTA_0379		hypothetical protein	334335...334658	FTS_0352		hypothetical protein	334570...334893	? (FTL_0358) 336210..336533			336209...336532	FTM_0451		hypothetical protein	497226...497549	FNFX1_0380
FTL_0360		heat shock protein HtpX	336062...337135	FTT_0862c	htpX	heat shock protein HtpX	872194...873267	FTU_0900		Heat shock protein HtpX	948100...949173	FTW_1322		heat shock protein HtpX	1248139...1249212	FTV_0816		Heat shock protein HtpX	872193...873266	NE061598_04940		heat shock protein HtpX	872251...873324	FTF0862c	htpX	heat shock protein HtpX	872147...873220	FTL_0360		heat shock protein HtpX	336062...337135	FTA_0382		heat shock protein HtpX	335775...336848	FTS_0354	htpX	heat shock protein HtpX	336005...337078	? (FTL_0360) 337650..338726			337649...338725	FTM_0453	htpX	heat shock protein HtpX	498666...499739	FNFX1_0382
FTL_0361		LemA-like protein	337139...337714	FTT_0863c		LemA-like protein	873271...873846	FTU_0901		LemA protein	949177...949752	FTW_1321		LemA-like protein	1247560...1248135	FTV_0817		LemA protein	873270...873845	NE061598_04945		LemA family protein	873328...873903	FTF0863c		LemA-like protein	873224...873799	FTL_0361		LemA-like protein	337139...337714	FTA_0383		LemA-like protein	336852...337427	FTS_0355	lemA	LemA-like protein	337082...337657	? (FTL_0361) 338730..339305			338729...339304	FTM_0454		LemA-like protein	499743...500318	FNFX1_0383
FTL_0370		arsenical restistance operon repressor	342870...343169	? (FTL_0370) 879014..879313			879013...879312	? (FTL_0370) 954920..955219			954919...955218	? (FTL_0370) 1242097..1242396			1242096...1242395	? (FTL_0370) 879013..879312			879012...879311	? (FTL_0370) 879071..879370			879070...879369	? (FTL_0370) 878967..879266			878966...879265	FTL_0370		arsenical restistance operon repressor	342870...343169	? (FTL_0370) 342584..342883			342583...342882	? (FTL_0370) 342814..343113			342813...343112	? (FTL_0370) 344459..344758			344458...344757	? (FTL_0370) 503854..504153			503853...504152	? (FTL_0370) 364718..365017
FTL_0371		hypothetical protein	343378...344031	FTT_0869		hypothetical protein	879521...880174	FTU_0908		hypothetical protein	955427...956080	? (FTL_0371) 1241235..1241888			1241234...1241887	FTV_0824		hypothetical protein	879520...880173	NE061598_04990		hypothetical protein	879578...880231	FTF0869		hypothetical protein	879474...880127	FTL_0371		hypothetical protein	343378...344031	FTA_0392		hypothetical protein	343091...343744	FTS_0362		hypothetical protein	343321...343974	? (FTL_0371) 344967..345620			344966...345619	? (FTL_0371) 504362..505015			504361...505014	FNFX1_0388
FTL_0372	gpsA	NAD(P)H-dependent glycerol-3-phosphate dehydrogenase	344351...345349	FTT_0871	gpsA	NAD(P)H-dependent glycerol-3-phosphate dehydrogenase	880494...881492	FTU_0910	gpsA	glycerol-3-phosphate dehydrogenase	956400...957398	FTW_1309	gpsA	NAD(P)H-dependent glycerol-3-phosphate dehydrogenase	1239916...1240914	FTV_0826	gpsA	glycerol-3-phosphate dehydrogenase	880493...881491	NE061598_05005		NAD-dependent glycerol-3-phosphate dehydrogenase	880551...881549	FTF0871	gpsA	NAD(P)H-dependent glycerol-3-phosphate dehydrogenase	880447...881445	FTL_0372	gpsA	NAD(P)H-dependent glycerol-3-phosphate dehydrogenase	344351...345349	FTA_0395	gpsA	NAD(P)H-dependent glycerol-3-phosphate dehydrogenase	344064...345062	FTS_0363	gpsA	NAD(P)H-dependent glycerol-3-phosphate dehydrogenase	344294...345292	? (FTL_0372) 345940..346938			345939...346937	FTM_0460	gpsA	NAD(P)H-dependent glycerol-3-phosphate dehydrogenase	505334...506332	FNFX1_0390
FTL_0373		hypothetical protein	345350...345886	FTT_0872c		hypothetical protein	881493...882029	FTU_0911		hypothetical protein	957399...957935	FTW_1308		colicin V production (cvpA ) family protein	1239379...1239915	FTV_0827		hypothetical protein	881492...882028	NE061598_05010		colicin V production (cvpA ) family protein	881550...882086	FTF0872c		hypothetical protein	881446...881982	FTL_0373		hypothetical protein	345350...345886	FTA_0396		colicin V production (CvpA) family protein	345063...345599	FTS_0364		hypothetical protein	345293...345829	? (FTL_0373) 346939..347475			346938...347474	FTM_0461		hypothetical protein	506333...506869	FNFX1_0391
FTL_0374		DNA repair protein RadA	345891...347261	FTT_0873c	radA	DNA repair protein RadA	882034...883404	FTU_0912	radA	DNA repair protein RadA	957940...959310	FTW_1307	radA	DNA repair protein RadA	1238004...1239374	FTV_0828	radA	DNA repair protein RadA	882033...883403	NE061598_05015		DNA repair protein RadA	882091...883461	FTF0873c	radA	DNA repair protein RadA	881987...883357	FTL_0374		DNA repair protein RadA	345891...347261	FTA_0397	radA	DNA repair protein RadA	345604...346974	FTS_0365	radA	DNA repair protein RadA	345834...347204	? (FTL_0374) 347480..348850			347479...348849	FTM_0462	radA	DNA repair protein RadA	506874...508244	FNFX1_0392
FTL_0375		hypothetical protein	347269...348039	FTT_0874c		hypothetical protein	883412...884182	FTU_0913		hypothetical protein	959318...960088	FTW_1306		hypothetical protein	1237226...1237996	FTV_0829		hypothetical protein	883411...884181	NE061598_05020		hypothetical protein	883469...884239	FTF0874c		hypothetical protein	883365...884135	FTL_0375		hypothetical protein	347269...348039	FTA_0398		hypothetical protein	346982...347752	FTS_0366		hypothetical protein	347212...347982	? (FTL_0375) 348858..349628			348857...349627	FTM_0463		hypothetical protein	508252...509022	FNFX1_0393
FTL_0376		hypothetical protein	348036...348635	FTT_0875c		hypothetical protein	884179...884778	FTU_0914		Putative DedA family membrane protein	960085...960684	FTW_1305		hypothetical protein	1236630...1237229	FTV_0830		putative DedA family membrane protein	884178...884777	NE061598_05025		membrane protein	884236...884835	FTF0875c		hypothetical protein	884132...884731	FTL_0376		hypothetical protein	348036...348635	FTA_0399		hypothetical protein	347749...348348	FTS_0367		hypothetical protein	347979...348578	? (FTL_0376) 349625..350224			349624...350223	FTM_0464		membrane protein	509019...509618	FNFX1_0394
FTL_0377		chorismate synthase	348638...349696	FTT_0876c	aroC	chorismate synthase	884781...885839	FTU_0915	aroC	Chorismate synthase	960687...961745	FTW_1304	aroC	chorismate synthase	1235569...1236627	FTV_0831	aroC	Chorismate synthase	884780...885838	NE061598_05030		chorismate synthase	884838...885896	FTF0876c	aroC	chorismate synthase	884734...885792	FTL_0377		chorismate synthase	348638...349696	FTA_0400	aroC	chorismate synthase	348351...349409	FTS_0368	aroC	chorismate synthase	348581...349639	? (FTL_0377) 350227..351285			350226...351284	FTM_0465	aroC	chorismate synthase	509621...510679	FNFX1_0395
FTL_0378		hypothetical protein	349837...350490	? (FTL_0378) 885981..886634			885980...886633	? (FTL_0378) 961887..962540			961886...962539	FTW_1303		hypothetical protein	1234775...1235428	? (FTL_0378) 885980..886633			885979...886632	? (FTL_0378) 886038..886699			886037...886698	? (FTL_0378) 885934..886587			885933...886586	FTL_0378		hypothetical protein	349837...350490	FTA_0401		PQ loop repeat-containing membrane protein	349550...350203	FTS_0369		hypothetical protein	349780...350433	? (FTL_0378) 351426..352079			351425...352078	FTM_0466		membrane protein	510819...511472	FNFX1_0396
FTL_0379		methionine sulfoxide reductase B	350509...351021	FTT_0878c	msrB	methionine sulfoxide reductase B	886652...887164	FTU_0917	msrB	Peptide methionine sulfoxide reductase MsrB	962558...963070	? (FTL_0379) 1234246..1234757			1234245...1234756	FTV_0833	msrB	peptide methionine sulfoxide reductase MsrB	886651...887163	NE061598_05045		methionine sulfoxide reductase B	886717...887229	FTF0878c	msrB	methionine sulfoxide reductase B	886605...887117	FTL_0379		methionine sulfoxide reductase B	350509...351021	FTA_0402	msrB	methionine sulfoxide reductase B	350222...350734	FTS_0370	msrB	methionine sulfoxide reductase B	350452...350964	? (FTL_0379) 352098..352610			352097...352609	FTM_0467		methionine sulfoxide reductase B	511487...511999	FNFX1_0397
FTL_0380		superoxide dismuate (Cu-Zn) precusor	351182...351739	FTT_0879	sodC	superoxide dismuate (Cu-Zn) precusor	887325...887882	FTU_0918	sodC	Superoxide dismutase (Cu-Zn) precursor	963231...963788	FTW_1301	sodC	copper/zinc superoxide dismutase	1233527...1234084	FTV_0834	sodC	Superoxide dismutase (Cu-Zn) precursor	887324...887881	NE061598_05050		copper/zinc superoxide dismutase	887390...887947	FTF0879	sodC	superoxide dismuate (Cu-Zn) precusor	887278...887835	FTL_0380		superoxide dismuate (Cu-Zn) precusor	351182...351739	FTA_0403	sodC	copper/zinc superoxide dismutase	350895...351452	FTS_0371	sodC	superoxide dismutase	351125...351682	? (FTL_0380) 352771..353328			352770...353327	FTM_0468	sodC	copper/zinc superoxide dismutase	512160...512717	FNFX1_0398
FTL_0382		amino acid permease	352509...353903	FTT_0881c		amino acid permease	888650...890044	FTU_0920		amino acid permease	964556...965950	FTW_1299		amino acid permease	1231363...1232757	FTV_0836		amino acid permease	888649...890043	NE061598_05060		amino acid permease	888715...890109	FTF0881c		amino acid permease	888603...889997	FTL_0382		amino acid permease	352509...353903	FTA_0404		amino acid permease	352222...353616	FTS_0373		amino acid ABC transporter permease	352452...353846	? (FTL_0382) 354098..355492			354097...355491	FTM_0470		amino acid transporter (AAT) family protein	513487...514881	FNFX1_0400
FTL_0383		mannose-6-phosphate isomerase, fragment	354053...354415	? (FTL_0383) 890195..890557			890194...890556	? (FTL_0383) 966101..966463			966100...966462	FTW_1298		mannose-6-phosphate isomerase	1230851...1231213	? (FTL_0383) 890194..890556			890193...890555	NE061598_05065		mannose-6-phosphate isomerase	890259...890621	? (FTL_0383) 890148..890510			890147...890509	FTL_0383		mannose-6-phosphate isomerase, fragment	354053...354415	FTA_0406		mannose-6-phosphate isomerase	353766...354128	FTS_0374	manA	mannose-6-phosphate isomerase	353996...354358	? (FTL_0383) 355642..356004			355641...356003	? (FTL_0383) 515031..515394			515030...515393	FNFX1_0401
FTL_0387		aspartate aminotransferase	355654...356844	FTT_0884c	aspC1	aspartate aminotransferase	891809...892999	FTU_0923	aspC1	Aspartate aminotransferase	967715...968905	FTW_1295		aspartate aminotransferase	1228409...1229599	FTV_0839	aspC1	Aspartate aminotransferase	891808...892998	NE061598_05080		aspartate aminotransferase	891874...893064	FTF0884c	aspC1	aspartate aminotransferase	891762...892952	FTL_0387		aspartate aminotransferase	355654...356844	FTA_0410		aspartate aminotransferase	355367...356557	FTS_0376	aspC1	aspartate aminotransferase	355597...356787	? (FTL_0387) 357243..358433			357242...358432	FTM_0473		aspartate aminotransferase	516647...517837	FNFX1_0403
FTL_0388		cation transporter	357047...357934	? (FTL_0388) 893203..894088			893202...894087	? (FTL_0388) 969109..969994			969108...969993	FTW_1294		cation diffusion facilitator family transporter	1227319...1228206	? (FTL_0388) 893202..894087			893201...894086	? (FTL_0388) 893268..894153			893267...894152	? (FTL_0388) 893156..894041			893155...894040	FTL_0388		cation transporter	357047...357934	FTA_0411		cation transporter	356760...357647	FTS_0377		cation transporter	356990...357877	? (FTL_0388) 358636..359523			358635...359522	FTM_0474		cation diffusion facilitator (CDF) family protein	518040...518927	FNFX1_0404
FTL_0389		DNA repair protein recN	358020...359669	FTT_0886		DNA repair protein recN	894173...895822	FTU_0925		DNA repair protein RecN	970079...971728	FTW_1293	recN	DNA repair protein RecN	1225584...1227233	FTV_0841		DNA repair protein RecN	894172...895821	NE061598_05090		DNA repair protein RecN	894238...895887	FTF0886		DNA repair protein recN	894126...895775	FTL_0389		DNA repair protein recN	358020...359669	FTA_0412	recN	DNA repair protein RecN	357733...359382	FTS_0378	recN	DNA repair protein	357963...359612	? (FTL_0389) 359609..361258			359608...361257	FTM_0475	recN	DNA repair protein RecN	519013...520662	FNFX1_0405
FTL_0393		hypothetical protein	362697...363416	FTT_0891		hypothetical protein	899389...900108	FTU_0930		Phosphatidylglycerophosphatase B	975295...976014	FTW_1288		lipid A 1-phosphatase	1221299...1222018	FTV_0846		phosphatidylglycerophosphatase B	899388...900107	NE061598_05120		lipid A 1-phosphatase	899454...900173	FTF0891		hypothetical protein	899342...900061	FTL_0393		hypothetical protein	362697...363416	FTA_0416		PAP2 (2 phosphatidic acid phosphatase) family protein	362935...363654	FTS_0382	lpxE	lipid A 1-phosphatase	363166...363885	? (FTL_0393) 364813..365532			364812...365531	FTM_0479	lpxE	lipid A 1-phosphatase	524226...524945	FNFX1_0409
FTL_0394		bifunctional 5,10-methylene-tetrahydrofolate dehydrogenase/ 5,10-methylene-tetrahydrofolate cyclohydrolase	363556...364404	FTT_0892	folD	bifunctional 5,10-methylene-tetrahydrofolate dehydrogenase/ 5,10-methylene-tetrahydrofolate cyclohydrolase	900247...901095	FTU_0931	folD	Methenyltetrahydrofolate cyclohydrolase	976153...977001	FTW_1287	folD	bifunctional 5,10-methylene-tetrahydrofolate dehydrogenase/ 5,10-methylene-tetrahydrofolate cyclohydrolase	1220311...1221159	FTV_0847	folD	Methenyltetrahydrofolate cyclohydrolase	900246...901094	NE061598_05125		tetrahydrofolate dehydrogenase/Methenyl tetrahydrofolate cyclohydrolase	900312...901160	FTF0892	folD	bifunctional 5,10-methylene-tetrahydrofolate dehydrogenase/ 5,10-methylene-tetrahydrofolate cyclohydrolase	900200...901048	FTL_0394		bifunctional 5,10-methylene-tetrahydrofolate dehydrogenase/ 5,10-methylene-tetrahydrofolate cyclohydrolase	363556...364404	FTA_0417		bifunctional 5,10-methylene-tetrahydrofolate dehydrogenase/ 5,10-methylene-tetrahydrofolate cyclohydrolase	363794...364642	FTS_0383	folD	bifunctional 5,10-methylene-tetrahydrofolate dehydrogenase/ 5,10-methylene-tetrahydrofolate cyclohydrolase	364025...364873	? (FTL_0394) 365672..366520			365671...366519	FTM_0480	folD	bifunctional 5,10-methylene-tetrahydrofolate dehydrogenase/ 5,10-methylene-tetrahydrofolate cyclohydrolase	525084...525932	FNFX1_0410
FTL_0395		phosphoribosylaminoimidazole synthetase	364624...365667	FTT_0893	purM	phosphoribosylaminoimidazole synthetase	901329...902372	FTU_0932	purM	Phosphoribosylformylglycinamidine cyclo-ligase	977235...978278	FTW_1286	purM	phosphoribosylaminoimidazole synthetase	1219034...1220077	FTV_0848	purM	phosphoribosylformylglycinamidine cyclo-ligase	901328...902371	NE061598_05130		phosphoribosylaminoimidazole synthetase	901394...902437	FTF0893	purM	phosphoribosylaminoimidazole synthetase	901282...902325	FTL_0395		phosphoribosylaminoimidazole synthetase	364624...365667	FTA_0418	purM	phosphoribosylaminoimidazole synthetase	364862...365905	FTS_0384	purM	phosphoribosylaminoimidazole synthetase	365093...366136	? (FTL_0395) 366740..367783			366739...367782	FTM_0481	purM	phosphoribosylaminoimidazole synthetase	526166...527209	FNFX1_0412
FTL_0396		fusion protein PurC/PurD	365667...367979	FTT_0894	purCD	fusion protein PurC/PurD	902372...904684	FTU_0933	purCD	Phosphoribosylamine--glycine ligase	978278...980590	FTW_1285	purCD	fusion protein PurC/PurD	1216722...1219034	FTV_0849	purCD	phosphoribosylaminoimidazole-succinocarboxamide synthase	902371...904683	NE061598_05135		Fusion protein PurC/PurD	902437...904749	FTF0894	purCD	fusion protein PurC/PurD	902325...904637	FTL_0396		fusion protein PurC/PurD	365667...367979	FTA_0419	purCD	phosphoribosylaminoimidazole-succinocarboxamide synthase/phosphoribosylamine-glycine ligase	365905...368217	FTS_0385	purCD	SAICAR synthetase/phosphoribosylamine-glycine ligase	366136...368448	? (FTL_0396) 367783..370095			367782...370094	FTM_0482		saicar synthetase/phosphoribosylamine-glycine ligase	527209...529521	FNFX1_0413
FTL_0397		phosphoribosylglycinamide formyltransferase	367983...368558	FTT_0895	purN	phosphoribosylglycinamide formyltransferase	904688...905263	FTU_0934	purN	Phosphoribosylglycinamide formyltransferase	980594...981169	FTW_1284	purN	phosphoribosylglycinamide formyltransferase	1216143...1216718	FTV_0850	purN	phosphoribosylglycinamide formyltransferase	904687...905262	NE061598_05140		phosphoribosylglycinamide formyltransferase	904753...905328	FTF0895	purN	phosphoribosylglycinamide formyltransferase	904641...905216	FTL_0397		phosphoribosylglycinamide formyltransferase	367983...368558	FTA_0420	purN	phosphoribosylglycinamide formyltransferase	368221...368796	FTS_0386	purN	phosphoribosylglycinamide formyltransferase	368452...369027	? (FTL_0397) 370099..370674			370098...370673	FTM_0483	purN	phosphoribosylglycinamide formyltransferase	529525...530100	FNFX1_0414
FTL_0398		phosphoribosylaminoimidazole carboxylase,catalyic subunit	368675...369166	FTT_0896	purE	phosphoribosylaminoimidazole carboxylase,catalyic subunit	905380...905871	FTU_0935	purE	phosphoribosylaminoimidazole carboxylase catalytic subunit	981286...981777	FTW_1283	purE	phosphoribosylaminoimidazole carboxylase catalytic subunit	1215535...1216026	FTV_0851	purE	phosphoribosylaminoimidazole carboxylase catalytic subunit	905379...905870	NE061598_05145		phosphoribosylaminoimidazole carboxylase,catalyic subunit	905445...905936	FTF0896	purE	phosphoribosylaminoimidazole carboxylase,catalyic subunit	905333...905824	FTL_0398		phosphoribosylaminoimidazole carboxylase,catalyic subunit	368675...369166	FTA_0421	purE	phosphoribosylaminoimidazole carboxylase catalytic subunit	368913...369404	FTS_0387	purE	N5-carboxyaminoimidazole ribonucleotide mutase	369144...369635	? (FTL_0398) 370791..371282			370790...371281	FTM_0484	purE	N5-carboxyaminoimidazole ribonucleotide mutase	530217...530708	FNFX1_0415
FTL_0399		phosphoribosylaminoimidazole carboxylase ATPase subunit	369170...370267	FTT_0897	purK	phosphoribosylaminoimidazole carboxylase ATPase subunit	905875...906972	FTU_0936	purK	Phosphoribosylaminoimidazole carboxylase ATPase subunit	981781...982878	FTW_1282	purK	phosphoribosylaminoimidazole carboxylase ATPase subunit	1214434...1215531	FTV_0852	purK	phosphoribosylaminoimidazole carboxylase ATPase subunit	905874...906971	NE061598_05150		phosphoribosylaminoimidazole carboxylase ATPase subunit	905940...907037	FTF0897	purK	phosphoribosylaminoimidazole carboxylase ATPase subunit	905828...906925	FTL_0399		phosphoribosylaminoimidazole carboxylase ATPase subunit	369170...370267	FTA_0422	purK	phosphoribosylaminoimidazole carboxylase ATPase subunit	369408...370505	FTS_0388	purK	phosphoribosylaminoimidazole carboxylase ATPase subunit	369639...370736	? (FTL_0399) 371286..372383			371285...372382	FTM_0485	purK	phosphoribosylaminoimidazole carboxylase ATPase subunit	530712...531809	FNFX1_0416
FTL_0402		intracellular septation protein A family protein	371704...372234	FTT_1294	ispZ	intracellular septation protein A family protein	1318613...1319143	FTU_1321	ispZ	Intracellular septation protein A	1394420...1394950	FTW_0754		intracellular septation protein A family protein	728480...729010	FTV_1237	ispZ	intracellular septation protein A	1318513...1319043	NE061598_09625		intracellular septation protein A family protein	1711880...1712410	FTF1294	ispZ	intracellular septation protein A family protein	1318454...1318984	FTL_0402		intracellular septation protein A family protein	371704...372234	FTA_0425	ispZ	intracellular septation protein A family protein	371942...372472	FTS_0393	ispZ	intracellular septation protein A family protein	372173...372703	? (FTL_0402) 373820..374350			373819...374349	FTM_0521	ispZ	intracellular septation protein A family protein	569467...569997	FNFX1_0452
FTL_0404		glucose kinase	372548...373564	FTT_1295c	glk1	glucose kinase	1319482...1320498	FTU_1322	glk1	putative kinase	1395289...1396305	FTW_0752	glk	glucokinase	727125...728141	FTV_1238	glk1	putative kinase	1319382...1320398	NE061598_09635		glucokinase	1712749...1713765	FTF1295c	glk1	glucose kinase	1319323...1320339	FTL_0404		glucose kinase	372548...373564	FTA_0426	glk	glucokinase	372786...373802	FTS_0395	glk	glucose kinase	373017...374033	? (FTL_0404) 374664..375680			374663...375679	FTM_0520	glk	glucokinase	568137...569153	FNFX1_0450
FTL_0405		menaquinone biosynthesis methyltransferase	373658...374410	FTT_1296	ubiE	menaquinone biosynthesis methyltransferase	1320592...1321344	FTU_1323	ubiE	Ubiquinone	1396399...1397151	FTW_0751	ubiE	menaquinone biosynthesis methyltransferase	726279...727031	FTV_1239	ubiE	Ubiquinone	1320492...1321244	NE061598_09640		menaquinone biosynthesis methyltransferase	1713859...1714611	FTF1296	ubiE	menaquinone biosynthesis methyltransferase	1320433...1321185	FTL_0405		menaquinone biosynthesis methyltransferase	373658...374410	FTA_0427	ubiE	menaquinone biosynthesis methyltransferase	373896...374648	FTS_0396	ubiE	menaquinone biosynthesis methyltransferase	374127...374879	? (FTL_0405) 375774..376526			375773...376525	FTM_0519	ubiE	ubiquinone/menaquinone biosynthesis methyltransferase UbiE	567291...568043	FNFX1_0449
FTL_0407		2-polyprenylphenol 6-hydroxylase	374992...376650	FTT_1298	ubiB	2-polyprenylphenol 6-hydroxylase	1321926...1323584	? (FTL_0407) 1397734..1399392			1397733...1399391	FTW_0749	ubiB	2-polyprenylphenol 6-hydroxylase	724039...725697	? (FTL_0407) 1321827..1323485			1321826...1323484	NE061598_09650		2-polyprenylphenol 6-hydroxylase	1715193...1716851	FTF1298	ubiB	2-polyprenylphenol 6-hydroxylase	1321767...1323425	FTL_0407		2-polyprenylphenol 6-hydroxylase	374992...376650	FTA_0429	ubiB	2-polyprenylphenol 6-hydroxylase	375230...376888	FTS_0398	ubiB	2-octaprenylphenol hydroxylase	375461...377119	? (FTL_0407) 377108..378766			377107...378765	FTM_0517	ubiB	2-octaprenylphenol hydroxylase	565051...566709	? (FTL_0407) 423857..425515
FTL_0408		histidine triad (HIT) family protein	376656...376994	FTT_1299	hitA	histidine triad (HIT) family protein	1323590...1323928	FTU_1326	hitA	HIT family hydrolase	1399397...1399735	FTW_0748		histidine triad (HIT) family protein	723695...724033	FTV_1242	hitA	HIT family hydrolase	1323490...1323828	NE061598_09655		histidine triad (HIT) protein	1716857...1717195	FTF1299	hitA	histidine triad (HIT) family protein	1323431...1323769	FTL_0408		histidine triad (HIT) family protein	376656...376994	FTA_0430		histidine triad domain-containing protein	376894...377232	FTS_0399	hitA	histidine triad (HIT) family protein	377125...377463	? (FTL_0408) 378772..379110			378771...379109	FTM_0516	hitA	histidine triad (HIT) family protein	564707...565045	FNFX1_0446
FTL_0411		hypothetical protein	378969...379844	FTT_1303c		hypothetical protein	1325907...1326782	FTU_1330		hypothetical protein	1401714...1402589	FTW_0743		hypothetical protein	720844...721719	FTV_1246		hypothetical protein	1325807...1326682	NE061598_09675		hypothetical protein	1719174...1720049	FTF1303c		hypothetical protein	1325748...1326623	FTL_0411		hypothetical protein	378969...379844	FTA_0434		hypothetical protein	379207...380082	FTS_0402		hypothetical protein	379438...380313	? (FTL_0411) 381085..381960			381084...381959	FTM_0513		hypothetical protein	561863...562738	FNFX1_0442
FTL_0412		UDP-N-acetylenolpyruvoylglucosamine reductase	379923...380771	FTT_1304c	murB	UDP-N-acetylenolpyruvoylglucosamine reductase	1326861...1327709	FTU_1331	murB	UDP-N-acetylenolpyruvoylglucosamine reductase	1402668...1403516	FTW_0742	murB	UDP-N-acetylenolpyruvoylglucosamine reductase	719917...720765	FTV_1247	murB	UDP-N-acetylenolpyruvoylglucosamine reductase	1326761...1327609	NE061598_09680		UDP-N-acetylenolpyruvoylglucosamine reductase	1720128...1720976	FTF1304c	murB	UDP-N-acetylenolpyruvoylglucosamine reductase	1326702...1327550	FTL_0412		UDP-N-acetylenolpyruvoylglucosamine reductase	379923...380771	FTA_0435	murB	UDP-N-acetylenolpyruvoylglucosamine reductase	380161...381009	FTS_0403	murB	UDP-N-acetylenolpyruvoylglucosamine reductase	380392...381240	? (FTL_0412) 382039..382887			382038...382886	FTM_0512	murB	UDP-N-acetylmuramate dehydrogenase	560936...561784	FNFX1_0441
FTL_0414	engA	GTP-binding protein EngA	382052...383449	FTT_1306c	engA	GTP-binding protein EngA	1328990...1330387	FTU_1333	engA	GTP-binding protein EngA	1404797...1406194	FTW_0740	engA	GTP-binding protein EngA	717239...718636	FTV_1249	engA	GTP-binding protein EngA	1328890...1330287	NE061598_09690	engA	GTP-binding protein EngA	1722257...1723654	FTF1306c	engA	GTP-binding protein EngA	1328831...1330228	FTL_0414	engA	GTP-binding protein EngA	382052...383449	FTA_0437	engA	GTP-binding protein EngA	382290...383687	FTS_0405	engA	GTP-binding protein EngA	382521...383918	? (FTL_0414) 384168..385565			384167...385564	FTM_0510	engA	GTP-binding protein EngA	558258...559655	FNFX1_0439
FTL_0418		hypothetical protein	385938...386186	? (FTL_0418) 907064..907323			907063...907322	? (FTL_0418) 982970..983229			982969...983228	? (FTL_0418) 1214085..1214344			1214084...1214343	? (FTL_0418) 907063..907322			907062...907321	? (FTL_0418) 907129..907388			907128...907387	? (FTL_0418) 907017..907276			907016...907275	FTL_0418		hypothetical protein	385938...386186	? (FTL_0418) 386177..386425			386176...386424	? (FTL_0418) 386408..386656			386407...386655	? (FTL_0418) 388054..388302			388053...388301	? (FTL_0418) 531901..532160			531900...532159	? (FTL_0418) 393101..393360
FTL_0419		oligopeptidase A	386267...388273	? (FTL_0419) 907404..909411			907403...909410	? (FTL_0419) 983310..985317			983309...985316	? (FTL_0419) 1211997..1214004			1211996...1214003	? (FTL_0419) 907403..909410			907402...909409	? (FTL_0419) 907469..909476			907468...909475	? (FTL_0419) 907357..909364			907356...909363	FTL_0419		oligopeptidase A	386267...388273	FTA_0442		M3 family oligopeptidase	386505...388511	FTS_0410	prlC	oligopeptidase A	386736...388742	? (FTL_0419) 388383..390389			388382...390388	? (FTL_0419) 532241..534248			532240...534247	FNFX1_0418
FTL_0420		hypothetical protein	388365...388736	FTT_0900		hypothetical protein	909502...909873	FTU_0939		membrane protein	985408...985779	FTW_1279		hypothetical protein	1211533...1211904	FTV_0855		membrane protein	909501...909872	? (FTL_0420) 909568..909939			909567...909938	FTF0900		hypothetical protein	909455...909826	FTL_0420		hypothetical protein	388365...388736	FTA_0443		hypothetical protein	388603...388974	FTS_0411		hypothetical protein	388834...389205	? (FTL_0420) 390481..390852			390480...390851	FTM_0488		membrane protein	534339...534710	FNFX1_0419
FTL_0421		lipoprotein	388817...389266	FTT_0901	lpnA	lipoprotein	909954...910403	FTU_0940	lpnA	17 kDa lipoprotein TUL4	985860...986309	FTW_1278		lipoprotein	1211003...1211452	FTV_0856	lpnA	17 kDa lipoprotein TUL4	909953...910402	NE061598_05170		hypothetical protein	910019...910468	FTF0901	lpnA	lipoprotein	909907...910356	FTL_0421		lipoprotein	388817...389266	FTA_0444		lipoprotein	389055...389504	FTS_0412	lpnA	hypothetical protein	389286...389735	? (FTL_0421) 390933..391382			390932...391381	FTM_0489		hypothetical protein	534786...535235	FNFX1_0420
FTL_0423		hypothetical protein	389927...390430	FTT_0903		hypothetical protein	911141...911644	? (FTL_0423) 987048..987551			987047...987550	? (FTL_0423) 1209764..1210267			1209763...1210266	? (FTL_0423) 911141..911644			911140...911643	? (FTL_0423) 911207..911710			911206...911709	FTF0903		hypothetical protein	911094...911597	FTL_0423		hypothetical protein	389927...390430	FTA_0445		hypothetical protein	390165...390668	FTS_0414		hypothetical protein	390395...390898	? (FTL_0423) 392043..392546			392042...392545	? (FTL_0423) 535972..536475			535971...536474	? (FTL_0423) 397179..397682
FTL_0424		lipoprotein	390463...390930	FTT_0904	lpnB	lipoprotein	911677...912144	FTU_0943	lpnB	17 kDa major membrane protein precursor	987583...988050	FTW_1275		lipoprotein	1209263...1209730	FTV_0859	lpnB	17 kDa major membrane protein precursor	911676...912143	NE061598_05185		hypothetical protein	911742...912209	FTF0904	lpnB	lipoprotein	911630...912097	FTL_0424		lipoprotein	390463...390930	FTA_0446		lipoprotein	390701...391168	FTS_0415		hypothetical protein	390931...391398	? (FTL_0424) 392579..393046			392578...393045	FTM_0492		hypothetical protein	536507...536974	FNFX1_0423
FTL_0425		Type IV pili glycosylation protein	391093...392445	? (FTL_0425) 912308..913660			912307...913659	? (FTL_0425) 988214..989566			988213...989565	? (FTL_0425) 1207749..1209101			1207748...1209100	? (FTL_0425) 912307..913659			912306...913658	NE061598_05190		Type IV pili glycosylation protein	912372...913724	? (FTL_0425) 912261..913613			912260...913612	FTL_0425		Type IV pili glycosylation protein	391093...392445	? (FTL_0425) 391332..392684			391331...392683	? (FTL_0425) 391562..392914			391561...392913	? (FTL_0425) 393209..394561			393208...394560	? (FTL_0425) 537138..538490			537137...538489	? (FTL_0425) 398342..399694
FTL_0426		DNA topoisomerase I	392499...394793	FTT_0906c	topA	DNA topoisomerase I	913713...916007	FTU_0945	topA	DNA topoisomerase I	989619...991913	FTW_1273	topA	DNA topoisomerase I	1205400...1207694	FTV_0861	topA	DNA topoisomerase I	913712...916006	NE061598_05195		DNA topoisomerase I	913778...916072	FTF0906c	topA	DNA topoisomerase I	913666...915960	FTL_0426		DNA topoisomerase I	392499...394793	FTA_0448	topA	DNA topoisomerase I	392737...395031	FTS_0417	topA	DNA topoisomerase I	392967...395261	? (FTL_0426) 394615..396909			394614...396908	FTM_0494	topA	DNA topoisomerase I	538543...540837	FNFX1_0425
FTL_0428		chromosome partition protein B	395626...396540	FTT_0908	parB	chromosome partition protein B	916840...917754	FTU_0947	parB	Stage 0 sporulation protein J	992746...993660	FTW_1271		ParB-like nuclease	1203653...1204567	FTV_0863	parB	Stage 0 sporulation protein J	916839...917753	NE061598_05205		parB-like nuclease domain protein	916905...917819	FTF0908	parB	chromosome partition protein B	916793...917707	FTL_0428		chromosome partition protein B	395626...396540	FTA_0450		parB-like nuclease domain-containing protein	395864...396778	FTS_0419	parB	chromosome partition protein B	396094...397008	? (FTL_0428) 397742..398656			397741...398655	FTM_0496	parB	chromosome partition protein B	541670...542584	FNFX1_0427
FTL_0429		glutamine amidotransferase	396554...397261	FTT_0909		glutamine amidotransferase	917768...918475	FTU_0948		Glutamine amidotransferase class I	993674...994381	FTW_1270		glutamine amidotransferase	1202932...1203639	FTV_0864		glutamine amidotransferase class I	917767...918474	NE061598_05210		glutamine amidotransferase	917833...918540	FTF0909		glutamine amidotransferase	917721...918428	FTL_0429		glutamine amidotransferase	396554...397261	FTA_0451		glutamine amidotransferase	396792...397499	FTS_0420	guaA1	glutamine amidotransferase	397022...397729	? (FTL_0429) 398670..399377			398669...399376	FTM_0497		glutamine amidotransferase	542598...543305	? (FTL_0429) 403803..404510
FTL_0430		hypothetical protein	397264...398145	FTT_0910		hypothetical protein	918478...919359	FTU_0949		Phospholipase	994384...995265	FTW_1269		hypothetical protein	1202048...1202929	FTV_0865		hemolysin	918477...919358	NE061598_05215		hypothetical protein	918543...919424	FTF0910		hypothetical protein	918431...919312	FTL_0430		hypothetical protein	397264...398145	FTA_0452		hypothetical protein	397502...398383	FTS_0421		hypothetical protein	397732...398613	? (FTL_0430) 399380..400261			399379...400260	FTM_0498		lipolytic protein	543308...544189	FNFX1_0429
FTL_0431		hypothetical protein	398142...398417	? (FTL_0431) 919357..919634			919356...919633	? (FTL_0431) 995263..995540			995262...995539	? (FTL_0431) 1201775..1202052			1201774...1202051	? (FTL_0431) 919356..919633			919355...919632	? (FTL_0431) 919422..919699			919421...919698	? (FTL_0431) 919310..919587			919309...919586	FTL_0431		hypothetical protein	398142...398417	? (FTL_0431) 398381..398656			398380...398655	? (FTL_0431) 398611..398886			398610...398885	? (FTL_0431) 400258..400533			400257...400532	? (FTL_0431) 544187..544464			544186...544463	? (FTL_0431) 405391..405668
FTL_0432		hypothetical protein	398559...398732	? (FTL_0432) 919774..919947			919773...919946	? (FTL_0432) 995680..995853			995679...995852	? (FTL_0432) 1201462..1201635			1201461...1201634	? (FTL_0432) 919773..919946			919772...919945	? (FTL_0432) 919839..920012			919838...920011	? (FTL_0432) 919727..919900			919726...919899	FTL_0432		hypothetical protein	398559...398732	? (FTL_0432) 398798..398971			398797...398970	? (FTL_0432) 399028..399201			399027...399200	? (FTL_0432) 400675..400848			400674...400847	? (FTL_0432) 544604..544776			544603...544775	? (FTL_0432) 405808..405981
FTL_0433		ribosomal large subunit methyltransferase J	398792...399412	FTT_0912c	rrmJ	ribosomal large subunit methyltransferase J	920006...920626	FTU_0951	rrmJ	Ribosomal RNA large subunit methyltransferase E	995912...996532	FTW_1267	rrmJ	ribosomal large subunit methyltransferase J	1200781...1201401	FTV_0867	rrmJ	cell division protein FtsJ	920005...920625	NE061598_05225		ribosomal RNA large subunit methyltransferase J	920071...920691	FTF0912c	rrmJ	ribosomal large subunit methyltransferase J	919959...920579	FTL_0433		ribosomal large subunit methyltransferase J	398792...399412	FTA_0455	rrmJ	ribosomal large subunit methyltransferase J	399030...399650	FTS_0423	rrmJ	ribosomal large subunit methyltransferase J	399260...399880	? (FTL_0433) 400908..401528			400907...401527	FTM_0500	rrmJ	23S rRNA methylase	544835...545455	FNFX1_0431
FTL_0436	ileS	isoleucyl-tRNA synthetase	400504...403311	FTT_0915c	ileS	isoleucyl-tRNA synthetase	921718...924525	FTU_0954	ileS	isoleucyl-tRNA synthetase	997624...1000431	FTW_1264	ileS	isoleucyl-tRNA synthetase	1196882...1199689	FTV_0870	ileS	isoleucyl-tRNA synthetase	921717...924524	NE061598_05240	ileS	isoleucyl-tRNA synthetase	921783...924590	FTF0915c	ileS	isoleucyl-tRNA synthetase	921671...924478	FTL_0436	ileS	isoleucyl-tRNA synthetase	400504...403311	FTA_0458	ileS	isoleucyl-tRNA synthetase	400742...403549	FTS_0426	ileS	isoleucyl-tRNA synthetase	400972...403779	? (FTL_0436) 402620..405427			402619...405426	FTM_0503	ileS	isoleucyl-tRNA synthetase	546547...549354	FNFX1_0434
FTL_0437		riboflavin biosynthesis protein RibF	403404...404324	FTT_0916c	ribF	riboflavin biosynthesis protein RibF	924618...925538	FTU_0955	ribF	FMN adenylyltransferase	1000524...1001444	FTW_1263	ribF	riboflavin biosynthesis protein RibF	1195869...1196789	FTV_0871	ribF	FMN adenylyltransferase	924617...925537	NE061598_05245		riboflavin biosynthesis protein RibF	924683...925603	FTF0916c	ribF	riboflavin biosynthesis protein RibF	924571...925491	FTL_0437		riboflavin biosynthesis protein RibF	403404...404324	FTA_0459	ribF	riboflavin biosynthesis protein RibF	403642...404562	FTS_0427	ribF	riboflavin biosynthesis protein RibF	403872...404792	? (FTL_0437) 405520..406440			405519...406439	FTM_0504	ribF	riboflavin kinase/FMN adenylyltransferase	549447...550367	FNFX1_0435
FTL_0438		malate dehydrogenase	404475...406289	FTT_0917	maeA	malate dehydrogenase	925689...927503	FTU_0956	maeA	NAD-dependent malic enzyme	1001595...1003409	FTW_1262		malate dehydrogenase	1193904...1195718	FTV_0872	maeA	NAD-dependent malic enzyme	925688...927502	NE061598_05250		malate dehydrogenase	925754...927568	FTF0917	maeA	malate dehydrogenase	925642...927456	FTL_0438		malate dehydrogenase	404475...406289	FTA_0460		malate dehydrogenase	404713...406527	FTS_0428	maeA	malate dehydrogenase	404943...406757	? (FTL_0438) 406591..408405			406590...408404	FTM_0505	maeA	malate dehydrogenase	550518...552332	FNFX1_0436
FTL_0442		hypothetical protein	410238...410840	FTT_1292c		hypothetical protein	1317286...1317888	FTU_1319		protein co-occurring with transport systems	1393093...1393695	FTW_0756		hypothetical protein	729735...730337	FTV_1235		protein co-occurring with transport systems	1317186...1317788	NE061598_09615		hypothetical protein	1710553...1711155	FTF1292c		hypothetical protein	1317127...1317729	FTL_0442		hypothetical protein	410238...410840	FTA_0467		hypothetical protein	411940...412542	FTS_0435		hypothetical protein	412186...412788	? (FTL_0442) 413834..414436			413833...414435	FTM_0523		hypothetical protein	570722...571324	FNFX1_0454
FTL_0444	metG	methionyl-tRNA synthetase	412077...414101	FTT_1290	metG	methionyl-tRNA synthetase	1314025...1316049	? (FTL_0444) 1389833..1391857			1389832...1391856	FTW_0758	metG	methionyl-tRNA synthetase	731574...733598	? (FTL_0444) 1313926..1315950			1313925...1315949	NE061598_09605	metG	methionyl-tRNA synthetase	1707292...1709316	FTF1290	metG	methionyl-tRNA synthetase	1313866...1315890	FTL_0444	metG	methionyl-tRNA synthetase	412077...414101	FTA_0468	metG	methionyl-tRNA synthetase	413779...415803	? (FTL_0444) 414026..416050			414025...416049	? (FTL_0444) 415673..417697			415672...417696	? (FTL_0444) 572562..574586			572561...574585	? (FTL_0444) 431392..433416
FTL_0446		hypothetical protein	421380...421595	? (FTL_0446) 1373597..1373812			1373596...1373811	? (FTL_0446) 1449404..1449619			1449403...1449618	? (FTL_0446) 740934..741149			740933...741148	? (FTL_0446) 1373497..1373712			1373496...1373711	? (FTL_0446) 1766864..1767079			1766863...1767078	? (FTL_0446) 1373438..1373653			1373437...1373652	FTL_0446		hypothetical protein	421380...421595	? (FTL_0446) 423083..423298			423082...423297	? (FTL_0446) 423329..423544			423328...423543	? (FTL_0446) 424976..425191			424975...425190	? (FTL_0446) 581892..582108			581891...582107	? (FTL_0446) 440888..441103
FTL_0447		hypothetical protein	421977...423032	FTT_1342		hypothetical protein	1372159...1373214	FTU_1367		hypothetical protein	1447966...1449021	FTW_0762		hypothetical protein	741530...742585	FTV_1283		hypothetical protein	1372059...1373114	NE061598_09875		hypothetical protein	1765426...1766481	FTF1342		hypothetical protein	1372000...1373055	FTL_0447		hypothetical protein	421977...423032	FTA_0473		extracellular ligand binding domain-containing protein	423679...424734	FTS_0447		hypothetical protein	423925...424980	? (FTL_0447) 425573..426632			425572...426631	FTM_0536		hypothetical protein	582489...583544	FNFX1_0460
FTL_0448		hypothetical protein	423165...423821	FTT_1341		hypothetical protein	1371389...1372045	? (FTL_0448) 1447197..1447853			1447196...1447852	? (FTL_0448) 742700..743356			742699...743355	? (FTL_0448) 1371290..1371946			1371289...1371945	? (FTL_0448) 1764657..1765313			1764656...1765312	FTF1341		hypothetical protein	1371230...1371886	FTL_0448		hypothetical protein	423165...423821	FTA_0474		M50 family peptidase	424848...425504	FTS_0448		M50B family metallopeptidase	425113...425769	? (FTL_0448) 426746..427402			426745...427401	FTM_0537		metallopeptidase	583677...584333	FNFX1_0461
FTL_0450	psd	phosphatidylserine decarboxylase	425333...426184	FTT_0384c	psd	phosphatidylserine decarboxylase	385993...386844	FTU_0439	psd	phosphatidylserine decarboxylase	461934...462785	FTW_1690	psd	phosphatidylserine decarboxylase	1605743...1606594	FTV_0355	psd	phosphatidylserine decarboxylase	386027...386878	NE061598_02150		phosphatidylserine decarboxylase	386062...386913	FTF0384c	psd	phosphatidylserine decarboxylase	385946...386797	FTL_0450	psd	phosphatidylserine decarboxylase	425333...426184	FTA_0476	psd	phosphatidylserine decarboxylase	427016...427867	FTS_0451	psd	phosphatidylserine decarboxylase	427281...428132	? (FTL_0450) 428915..429766			428914...429765	FTM_0539	psd	phosphatidylserine decarboxylase	586788...587639	FNFX1_0464
FTL_0451		hypothetical protein	426283...427263	FTT_0385		hypothetical protein	386944...387924	FTU_0440		hypothetical protein	462885...463865	? (FTL_0451) 1604664..1605644			1604663...1605643	FTV_0356		hypothetical protein	386978...387958	? (FTL_0451) 387014..387994			387013...387993	FTF0385		hypothetical protein	386897...387877	FTL_0451		hypothetical protein	426283...427263	FTA_0478		hypothetical protein	427967...428947	FTS_0452		hypothetical protein	428232...429212	? (FTL_0451) 429866..430846			429865...430845	FTM_0540		hypothetical protein	587739...588719	? (FTL_0451) 445891..446871
FTL_0452		bifunctional nicotinamide mononucleotide adenylyltransferase/ADP-ribose pyrophosphatase	427272...428315	FTT_0386	nadM	bifunctional nicotinamide mononucleotide adenylyltransferase/ADP-ribose pyrophosphatase	387933...388976	FTU_0441	nadM	ADP-ribose pyrophosphatase	463874...464917	FTW_1688		bifunctional nicotinamide mononucleotide adenylyltransferase/ADP-ribose pyrophosphatase	1603611...1604654	FTV_0357	nadM	ADP-ribose pyrophosphatase	387967...389010	NE061598_02160		nicotinamide-nucleotide adenylyltransferase	388002...389045	FTF0386	nadM	bifunctional nicotinamide mononucleotide adenylyltransferase/ADP-ribose pyrophosphatase	387886...388929	FTL_0452		bifunctional nicotinamide mononucleotide adenylyltransferase/ADP-ribose pyrophosphatase	427272...428315	FTA_0479		bifunctional nicotinamide mononucleotide adenylyltransferase/ADP-ribose pyrophosphatase	428956...429999	FTS_0453	nadM	bifunctional nicotinamide mononucleotide adenylyltransferase/ADP-ribose pyrophosphatase	429221...430264	? (FTL_0452) 430855..431898			430854...431897	FTM_0541		bifunctional nicotinamide mononucleotide adenylyltransferase/ADP-ribose pyrophosphatase	588728...589771	FNFX1_0466
FTL_0453		UDP-N-acetylglucosamine pyrophosphorylase/glucosamine-1-phosphate N-acetyltransferase	428329...429696	FTT_0387	glmU	UDP-N-acetylglucosamine pyrophosphorylase/glucosamine-1-phosphate N-acetyltransferase	388990...390357	FTU_0442	glmU	Glucosamine-1-phosphate N-acetyltransferase	464931...466298	FTW_1687	glmU	UDP-N-acetylglucosamine pyrophosphorylase/glucosamine-1-phosphate N-acetyltransferase	1602230...1603597	FTV_0358	glmU	N-acetylglucosamine-1-phosphate uridyltransferase	389024...390391	NE061598_02165		UDP-N-acetylglucosamine pyrophosphorylase	389059...390426	FTF0387	glmU	UDP-N-acetylglucosamine pyrophosphorylase/glucosamine-1-phosphate N-acetyltransferase	388943...390310	FTL_0453		UDP-N-acetylglucosamine pyrophosphorylase/glucosamine-1-phosphate N-acetyltransferase	428329...429696	FTA_0480	glmU	UDP-N-acetylglucosamine pyrophosphorylase/glucosamine-1-phosphate N-acetyltransferase	430013...431380	FTS_0454	glmU	UDP-N-acetylglucosamine pyrophosphorylase/glucosamine-1-phosphate N-acetyltransferase	430278...431645	? (FTL_0453) 431912..433279			431911...433278	FTM_0542	glmU	UDP-N-acetylglucosamine pyrophosphorylase/glucosamine-1-phosphate N-acetyltransferase	589785...591152	FNFX1_0467
FTL_0454		glucosamine--fructose-6-phosphate aminotransferase	429717...431555	FTT_0388	glmS	glucosamine--fructose-6-phosphate aminotransferase	390378...392216	FTU_0443	glmS	glucosamine--fructose-6-phosphate aminotransferase	466319...468157	FTW_1686	glmS	glucosamine--fructose-6-phosphate aminotransferase	1600371...1602209	FTV_0359	glmS	glucosamine--fructose-6-phosphate aminotransferase	390412...392250	NE061598_02170		glucosamine--fructose-6-phosphate aminotransferase	390447...392285	FTF0388	glmS	glucosamine--fructose-6-phosphate aminotransferase	390331...392169	FTL_0454		glucosamine--fructose-6-phosphate aminotransferase	429717...431555	FTA_0481	glmS	glucosamine--fructose-6-phosphate aminotransferase	431401...433239	FTS_0455	glmS	glucosamine--fructose-6-phosphate aminotransferase	431666...433504	? (FTL_0454) 433300..435138			433299...435137	FTM_0543	glmS	glucosamine--fructose-6-phosphate aminotransferase	591173...593011	FNFX1_0468
FTL_0455		acetyltransferase	431645...432160	? (FTL_0455) 392307..392821			392306...392820	? (FTL_0455) 468248..468762			468247...468761	? (FTL_0455) 1599768..1600282			1599767...1600281	? (FTL_0455) 392341..392855			392340...392854	? (FTL_0455) 392376..392890			392375...392889	? (FTL_0455) 392260..392774			392259...392773	FTL_0455		acetyltransferase	431645...432160	? (FTL_0455) 433330..433845			433329...433844	? (FTL_0455) 433595..434110			433594...434109	? (FTL_0455) 435228..435743			435227...435742	? (FTL_0455) 593102..593616			593101...593615	FNFX1_0469
FTL_0456	rpsU	30S ribosomal protein S21	432157...432354	FTT_0390c	rpsU	30S ribosomal protein S21	392817...393014	FTU_0445	rpsU1	30S ribosomal protein S21	468758...468955	FTW_1684	rpsU	30S ribosomal protein S21	1599573...1599770	FTV_0361	rpsU1	30S ribosomal protein S21	392851...393048	NE061598_02180	rpsU	30S ribosomal protein S21	392886...393083	FTF0390c	rpsU	30S ribosomal protein S21	392770...392967	FTL_0456	rpsU	30S ribosomal protein S21	432157...432354	FTA_0482	rpsU	30S ribosomal protein S21	433841...434038	FTS_0457	rpsU	30S ribosomal protein S21	434106...434303	? (FTL_0456) 435740..435937			435739...435936	FTM_0545	rpsU	30S ribosomal protein S21	593612...593809	FNFX1_0470
FTL_0457		cold shock protein	432354...432557	FTT_0391c	cspC	cold shock protein	393014...393217	FTU_0446	cspC	Cold shock protein CspA	468955...469158	FTW_1683		cold shock protein	1599370...1599573	FTV_0362	cspC	Cold shock protein CspA	393048...393251	NE061598_02185		hypothetical protein	393083...393286	FTF0391c	cspC	cold shock protein	392967...393170	FTL_0457		cold shock protein	432354...432557	FTA_0484		cold-shock DNA-binding domain-containing protein	434038...434241	FTS_0458	cspC	cold shock protein	434303...434506	? (FTL_0457) 435937..436140			435936...436139	FTM_0546	cspC	cold shock protein, DNA-binding	593809...594012	FNFX1_0471
FTL_0458		hypothetical protein	432804...433133	FTT_0392c		hypothetical protein	393465...393794	FTU_0447		hypothetical protein	469406...469735	FTW_1682		hypothetical protein	1598792...1599121	FTV_0363		hypothetical protein	393499...393828	NE061598_02190		pyrophosphatase	393534...393863	FTF0392c		hypothetical protein	393418...393747	FTL_0458		hypothetical protein	432804...433133	FTA_0485		MazG nucleotide pyrophosphohydrolase domain-containing protein	434488...434817	FTS_0459		hypothetical protein	434753...435082	? (FTL_0458) 436388..436717			436387...436716	FTM_0547		hypothetical protein	594261...594590	FNFX1_0472
FTL_0459		methionine aminopeptidase	433260...434030	FTT_0393	map	methionine aminopeptidase	393921...394691	FTU_0448	map	Methionine aminopeptidase	469862...470632	FTW_1681	map	methionine aminopeptidase	1597895...1598665	FTV_0364	map	Methionine aminopeptidase	393955...394725	NE061598_02195		methionine aminopeptidase	393990...394760	FTF0393	map	methionine aminopeptidase	393874...394644	FTL_0459		methionine aminopeptidase	433260...434030	FTA_0486	map	methionine aminopeptidase	434944...435714	FTS_0460	map	methionine aminopeptidase	435209...435979	? (FTL_0459) 436844..437614			436843...437613	FTM_0548	map	methionine aminopeptidase	594717...595487	FNFX1_0473
FTL_0460		hypothetical protein	434032...434880	FTT_0394		hypothetical protein	394693...395541	FTU_0449		hypothetical protein	470634...471482	FTW_1680		hypothetical protein	1597045...1597893	FTV_0365		hypothetical protein	394727...395575	NE061598_02200		hypothetical protein	394762...395610	FTF0394		hypothetical protein	394646...395494	FTL_0460		hypothetical protein	434032...434880	FTA_0487		hypothetical protein	435716...436564	FTS_0461		hypothetical protein	435981...436829	? (FTL_0460) 437616..438464			437615...438463	FTM_0549		hypothetical protein	595489...596337	FNFX1_0474
FTL_0462		DNA topoisomerase IV subunit A	435772...437997	FTT_0396	parC	DNA topoisomerase IV subunit A	396433...398658	FTU_0451	parC	Topoisomerase IV subunit A	472374...474599	FTW_1678	parC	DNA topoisomerase IV subunit A	1593928...1596153	FTV_0367	parC	Topoisomerase IV subunit A	396467...398692	NE061598_02210		DNA topoisomerase IV subunit A	396502...398727	FTF0396	parC	DNA topoisomerase IV subunit A	396386...398611	FTL_0462		DNA topoisomerase IV subunit A	435772...437997	FTA_0489	parC	DNA topoisomerase IV subunit A	437456...439681	FTS_0463	parC	DNA topoisomerase IV subunit A	437721...439946	? (FTL_0462) 439356..441581			439355...441580	FTM_0551	parC	DNA topoisomerase IV subunit A	597224...599449	? (FTL_0462) 455383..457608
FTL_0463		5'-methylthioadenosine/S-adenosylhomocysteine nucleosidase	437997...438683	FTT_0397	mtn	5'-methylthioadenosine/S-adenosylhomocysteine nucleosidase	398658...399344	FTU_0452	mtn	5'-methylthioadenosine nucleosidase	474599...475285	FTW_1677	mtnN	5'-methylthioadenosine/S-adenosylhomocysteine nucleosidase	1593242...1593928	FTV_0368	mtn	5'-methylthioadenosine nucleosidase	398692...399378	NE061598_02215		5'-methylthioadenosine/S-adenosylhomocysteine nucleosidase	398727...399413	FTF0397	mtn	5'-methylthioadenosine/S-adenosylhomocysteine nucleosidase	398611...399297	FTL_0463		5'-methylthioadenosine/S-adenosylhomocysteine nucleosidase	437997...438683	FTA_0491	mtnN	5'-methylthioadenosine/S-adenosylhomocysteine nucleosidase	439681...440367	FTS_0464	mtn	5'-methylthioadenosine/S-adenosylhomocysteine nucleosidase	439946...440632	? (FTL_0463) 441581..442267			441580...442266	FTM_0552	mtn	5'-methylthioadenosine/S-adenosylhomocysteine nucleosidase	599449...600135	FNFX1_0477
FTL_0465		BNR/Asp-box repeat-containing protein	439262...440380	FTT_0399c		BNR/Asp-box repeat-containing protein	399923...401041	FTU_0454		BNR Asp-box repeat protein	475864...476982	FTW_1675		BNR/Asp-box repeat-containing protein	1591545...1592663	FTV_0370		BNR Asp-box repeat protein	399957...401075	NE061598_02225		hypothetical protein	399992...401110	FTF0399c		BNR/Asp-box repeat-containing protein	399876...400994	FTL_0465		BNR/Asp-box repeat-containing protein	439262...440380	FTA_0492		BNR/Asp-box repeat-containing neuramidase	440946...442064	FTS_0466		BNR/Asp-box repeat-containing protein	441211...442329	? (FTL_0465) 442846..443964			442845...443963	FTM_0554		BNR/Asp-box repeat-containing protein	600714...601832	FNFX1_0479
FTL_0466		soluble lytic murein transglycosylase	440579...442555	FTT_0400	slt	soluble lytic murein transglycosylase	401240...403216	FTU_0455	slt	lytic murein transglycosylase	477181...479157	? (FTL_0466) 1589371..1591347			1589370...1591346	FTV_0371	slt	lytic murein transglycosylase	401274...403250	? (FTL_0466) 401310..403286			401309...403285	FTF0400	slt	soluble lytic murein transglycosylase	401193...403169	FTL_0466		soluble lytic murein transglycosylase	440579...442555	? (FTL_0466) 442264..444240			442263...444239	FTS_0467	slt	soluble lytic murein transglycosylase	442528...444504	? (FTL_0466) 444163..446139			444162...446138	FTM_0555	slt	soluble lytic murein transglycosylase	602031...604007	? (FTL_0466) 460190..462166
FTL_0471		hypothetical protein	445158...445571	? (FTL_0471) 403816..404229			403815...404228	? (FTL_0471) 479757..480170			479756...480169	? (FTL_0471) 1588358..1588772			1588357...1588771	? (FTL_0471) 403850..404263			403849...404262	? (FTL_0471) 403885..404298			403884...404297	? (FTL_0471) 403769..404182			403768...404181	FTL_0471		hypothetical protein	445158...445571	? (FTL_0471) 446843..447257			446842...447256	? (FTL_0471) 447108..447521			447107...447520	? (FTL_0471) 448742..449156			448741...449155	? (FTL_0471) 605751..606164			605750...606163	? (FTL_0471) 463802..464215
FTL_0472		DNA polymerase III subunit alpha	445928...449407	FTT_0402	dnaE	DNA polymerase III subunit alpha	404585...408064	FTU_0457	dnaE	DNA polymerase III subunit alpha	480526...484005	FTW_1672	dnaE	DNA polymerase III subunit alpha	1584521...1588000	FTV_0373	dnaE	DNA polymerase III subunit alpha	404619...408098	NE061598_02240		DNA polymerase III subunit alpha	404654...408133	FTF0402	dnaE	DNA polymerase III subunit alpha	404538...408017	FTL_0472		DNA polymerase III subunit alpha	445928...449407	FTA_0498	dnaE	DNA polymerase III subunit alpha	447613...451092	FTS_0473	dnaE	DNA polymerase III subunit alpha	447877...451356	? (FTL_0472) 449513..452992			449512...452991	FTM_0558		DNA polymerase III subunit alpha	606520...609999	FNFX1_0484
FTL_0474		lipoprotein releasing system, subunit C,putative membrane protein	450781...452085	? (FTL_0474) 409438..410742			409437...410741	? (FTL_0474) 485379..486683			485378...486682	? (FTL_0474) 1581844..1583148			1581843...1583147	? (FTL_0474) 409472..410776			409471...410775	? (FTL_0474) 409507..410811			409506...410810	? (FTL_0474) 409391..410695			409390...410694	FTL_0474		lipoprotein releasing system, subunit C,putative membrane protein	450781...452085	FTA_0500		LolC/E family lipoprotein releasing system, transmembrane protein	452466...453770	? (FTL_0474) 452731..454035			452730...454034	? (FTL_0474) 454366..455669			454365...455668	? (FTL_0474) 611347..612651			611346...612650	? (FTL_0474) 469430..470734
FTL_0476		lysine decarboxylase, inducable	452890...455031	FTT_0406	cadA	lysine decarboxylase, inducable	411546...413687	FTU_0460	cadA	Lysine decarboxylase inducible	487487...489628	FTW_1667	cadA	Lys decarboxylase	1578897...1581038	FTV_0376	cadA	Lysine decarboxylase inducible	411580...413721	NE061598_02265		Lys decarboxylase	411615...413756	FTF0406	cadA	lysine decarboxylase, inducable	411499...413640	FTL_0476		lysine decarboxylase, inducable	452890...455031	FTA_0502		Orn/Lys/Arg decarboxylase	454575...456716	FTS_0478	cadA	lysine decarboxylase	454839...456980	? (FTL_0476) 456474..458615			456473...458614	? (FTL_0476) 613456..615597			613455...615596	FNFX1_0489
FTL_0477	gcvT	glycine cleavage system aminomethyltransferase T	455122...456198	FTT_0407	gcvT	glycine cleavage system aminomethyltransferase T	413779...414855	FTU_0461	gcvT	aminomethyltransferase (glycine cleavage system T protein)	489720...490796	FTW_1666	gcvT	glycine cleavage system aminomethyltransferase T	1577730...1578806	FTV_0377	gcvT	aminomethyltransferase (glycine cleavage system T protein)	413813...414889	NE061598_02270	gcvT	glycine cleavage system aminomethyltransferase T	413848...414924	FTF0407	gcvT	glycine cleavage system aminomethyltransferase T	413732...414808	FTL_0477	gcvT	glycine cleavage system aminomethyltransferase T	455122...456198	FTA_0503	gcvT	glycine cleavage system aminomethyltransferase T	456808...457884	FTS_0479	gcvT	glycine cleavage system aminomethyltransferase T	457071...458147	? (FTL_0477) 458706..459782			458705...459781	FTM_0563	gcvT	glycine cleavage system aminomethyltransferase T	615688...616764	FNFX1_0490
FTL_0478		glycine cleavage system H protein	456255...456638	FTT_0408	gcvH1	glycine cleavage system H protein	414911...415294	FTU_0462	gcvH1	Glycine cleavage system H protein	490852...491235	FTW_1665	gcvH2	glycine cleavage system H protein	1577290...1577673	FTV_0378	gcvH1	glycine cleavage system H protein	414945...415328	NE061598_02275		glycine cleavage system H protein	414980...415363	FTF0408	gcvH1	glycine cleavage system H protein	414864...415247	FTL_0478		glycine cleavage system H protein	456255...456638	FTA_0504	gcvH1	glycine cleavage system H protein	457941...458324	FTS_0480	gcvH	glycine cleavage system H protein	458204...458587	? (FTL_0478) 459838..460221			459837...460220	FTM_0564	gcvH	glycine cleavage system H protein	616821...617204	FNFX1_0491
FTL_0479		glycine dehydrogenase subunit 1	456703...458070	FTT_0409	gcvP1	glycine dehydrogenase subunit 1	415358...416725	FTU_0463	gcvP1	Glycine dehydrogenase (decarboxylating) (glycine cleavage system P1 protein)	491299...492666	FTW_1664	gcvP1	glycine dehydrogenase subunit 1	1575858...1577225	FTV_0379	gcvP1	glycine dehydrogenase (decarboxylating) (glycine cleavage system P1 protein)	415392...416759	NE061598_02280		glycine dehydrogenase subunit 1	415427...416794	FTF0409	gcvP1	glycine dehydrogenase subunit 1	415311...416678	FTL_0479		glycine dehydrogenase subunit 1	456703...458070	FTA_0505	gcvP1	glycine dehydrogenase subunit 1	458389...459756	FTS_0481	gcvP1	glycine dehydrogenase subunit 1	458652...460019	? (FTL_0479) 460286..461653			460285...461652	FTM_0565	gcvP1	glycine dehydrogenase subunit 1	617269...618636	FNFX1_0492
FTL_0480		glycine dehydrogenase subunit 2	458076...459521	FTT_0410	gcvP2	glycine dehydrogenase subunit 2	416731...418176	FTU_0464	gcvP2	Glycine dehydrogenase (decarboxylating) (glycine cleavage system P2 protein)	492672...494117	FTW_1663	gcvP2	glycine dehydrogenase subunit 2	1574407...1575852	FTV_0380	gcvP2	glycine dehydrogenase (decarboxylating) (glycine cleavage system P2 protein)	416765...418210	NE061598_02285		glycine dehydrogenase subunit 2	416800...418245	FTF0410	gcvP2	glycine dehydrogenase subunit 2	416684...418129	FTL_0480		glycine dehydrogenase subunit 2	458076...459521	FTA_0506	gcvP2	glycine dehydrogenase subunit 2	459762...461207	FTS_0482	gcvP2	glycine dehydrogenase subunit 2	460025...461470	? (FTL_0480) 461659..463104			461658...463103	FTM_0566	gcvP2	glycine dehydrogenase subunit 2	618642...620087	FNFX1_0493
FTL_0481		shikimate 5-dehydrogenase	459641...460486	FTT_0411c	aroE2	shikimate 5-dehydrogenase	418296...419141	FTU_0465	aroE2	shikimate 5-dehydrogenase	494237...495082	FTW_1662		shikimate / quinate 5-dehydrogenase	1573442...1574287	FTV_0381	aroE2	shikimate 5-dehydrogenase	418330...419175	NE061598_02290		Shikimate / quinate 5-dehydrogenase	418365...419210	FTF0411c	aroE2	shikimate 5-dehydrogenase	418249...419094	FTL_0481		shikimate 5-dehydrogenase	459641...460486	FTA_0507		shikimate 5-dehydrogenase	461327...462172	FTS_0483	aroE2	shikimate 5-dehydrogenase	461590...462435	? (FTL_0481) 463224..464069			463223...464068	FTM_0567		shikimate 5-dehydrogenase	620207...621052	? (FTL_0481) 482730..483576
FTL_0482		pullulonase	460512...463724	FTT_0412c	pulB	pullulonase	419167...422379	FTU_0466	pulB	Pullulanase	495108...498320	FTW_1661	pulA	pullulonase, type I	1570204...1573416	FTV_0382	pulB	pullulanase	419201...422413	NE061598_02295		pullulonase	419236...422448	FTF0412c	pulB	pullulonase	419120...422332	FTL_0482		pullulonase	460512...463724	FTA_0508	pulA	pullulanase Type I	462198...465410	FTS_0484	glgX	pullulanase	462461...465673	? (FTL_0482) 464095..467307			464094...467306	FTM_0568	glgX	pullulanase	621078...624290	FNFX1_0499
FTL_0483		glycogen branching protein	463758...465680	FTT_0413c	glgB	glycogen branching protein	422413...424335	FTU_0467	glgB	1 4-alpha-glucan (glycogen) branching enzyme GH-13-type	498354...500276	FTW_1660	glgB	glycogen branching protein	1568248...1570170	FTV_0383	glgB	1 4-alpha-glucan (glycogen) branching enzyme GH-13-type	422447...424369	NE061598_02300		glycogen branching protein	422482...424404	FTF0413c	glgB	glycogen branching protein	422366...424288	FTL_0483		glycogen branching protein	463758...465680	FTA_0509	glgB	glycogen branching protein	465444...467366	FTS_0485	glgB	glycogen branching protein	465707...467629	? (FTL_0483) 467341..469263			467340...469262	FTM_0569	glgB	glycogen branching protein	624324...626246	FNFX1_0500
FTL_0484		phosphoglucomutase	465981...467615	FTT_0414	pgm	phosphoglucomutase	424637...426271	FTU_0468	pgm	Phosphoglucomutase	500578...502212	FTW_1659		phosphoglucomutase	1566312...1567946	FTV_0384	pgm	phosphoglucomutase	424671...426305	NE061598_02305		phosphoglucomutase	424706...426340	FTF0414	pgm	phosphoglucomutase	424590...426224	FTL_0484		phosphoglucomutase	465981...467615	FTA_0510		phosphoglucomutase	467668...469302	FTS_0486	pgm	phosphoglucomutase	467930...469564	? (FTL_0484) 469565..471199			469564...471198	FTM_0570	pgm	phosphoglucomutase	626548...628182	FNFX1_0501
FTL_0485	glgC	glucose-1-phosphate adenylyltransferase	467649...468920	? (FTL_0485) 426306..427578			426305...427577	? (FTL_0485) 502247..503518			502246...503517	FTW_1658	glgC	glucose-1-phosphate adenylyltransferase	1565007...1566278	? (FTL_0485) 426340..427611			426339...427610	NE061598_02310		glucose-1-phosphate adenylyltransferase	426374...427645	? (FTL_0485) 426259..427531			426258...427530	FTL_0485	glgC	glucose-1-phosphate adenylyltransferase	467649...468920	FTA_0511	glgC	glucose-1-phosphate adenylyltransferase	469336...470607	FTS_0487	glgC	glucose-1-phosphate adenylyltransferase	469598...470869	? (FTL_0485) 471233..472504			471232...472503	FTM_0571	glgC	glucose-1-phosphate adenylyltransferase	628216...629487	FNFX1_0502
FTL_0486	glgA	glycogen synthase	468930...470399	FTT_0416	glgA	glycogen synthase	427587...429056	FTU_0470	glgA	glycogen synthase ADP-glucose transglucosylase	503527...504996	FTW_1657	glgA	glycogen synthase	1563528...1564997	FTV_0386	glgA	glycogen synthase ADP-glucose transglucosylase	427620...429089	NE061598_02315	glgA	glycogen synthase	427655...429124	FTF0416	glgA	glycogen synthase	427540...429009	FTL_0486	glgA	glycogen synthase	468930...470399	FTA_0512	glgA	glycogen synthase	470617...472086	FTS_0488	glgA	glycogen synthase	470879...472348	? (FTL_0486) 472514..473983			472513...473982	FTM_0572	glgA	glycogen synthase	629497...630966	FNFX1_0503
FTL_0487		maltodextrin phosphorylase	470504...472777	FTT_0417	malP	maltodextrin phosphorylase	429161...431434	FTU_0471	malP	Glycogen phosphorylase	505101...507374	FTW_1656	glgP	glycogen/starch/alpha-glucan phosphorylase	1561150...1563423	FTV_0387	malP	glycogen phosphorylase	429194...431467	NE061598_02320		maltodextrin phosphorylase	429229...431502	FTF0417	malP	maltodextrin phosphorylase	429114...431387	FTL_0487		maltodextrin phosphorylase	470504...472777	FTA_0513	glgP	glycogen/starch/alpha-glucan phosphorylase	472191...474464	FTS_0489	glgP	glycogen phosphorylase	472453...474726	? (FTL_0487) 474088..476361			474087...476360	FTM_0573	glgP	glycogen phosphorylase	631071...633344	FNFX1_0504
FTL_0489	glyQ	glycyl-tRNA synthetase subunit alpha	474376...475266	? (FTL_0489) 433034..433924			433033...433923	? (FTL_0489) 508974..509864			508973...509863	FTW_1654	glyQ	glycyl-tRNA synthetase subunit alpha	1558661...1559551	? (FTL_0489) 433067..433957			433066...433956	NE061598_02330	glyQ	glycyl-tRNA synthetase subunit alpha	433101...433991	? (FTL_0489) 432987..433877			432986...433876	FTL_0489	glyQ	glycyl-tRNA synthetase subunit alpha	474376...475266	FTA_0515	glyQ	glycyl-tRNA synthetase subunit alpha	476063...476953	FTS_0491	glyQ	glycyl-tRNA synthetase subunit alpha	476325...477215	? (FTL_0489) 477960..478852			477959...478851	FTM_0575	glyQ	glycyl-tRNA synthetase subunit alpha	634943...635833	FNFX1_0507
FTL_0490		UDP-N-acetylmuramoylalanyl-D-glutamate--2, 6-diaminopimelate ligase	475477...476940	? (FTL_0490) 434135..435597			434134...435596	? (FTL_0490) 510075..511537			510074...511536	? (FTL_0490) 1556989..1558451			1556988...1558450	? (FTL_0490) 434168..435630			434167...435629	? (FTL_0490) 434203..435665			434202...435664	? (FTL_0490) 434088..435550			434087...435549	FTL_0490		UDP-N-acetylmuramoylalanyl-D-glutamate--2, 6-diaminopimelate ligase	475477...476940	FTA_0516		UDP-N-acetylmuramoylalanyl-D-glutamate--2, 6-diaminopimelate ligase	477164...478627	FTS_0492	murE	UDP-N-acetylmuramoylalanyl-D-glutamate--2, 6-diaminopimelate ligase	477426...478889	? (FTL_0490) 479063..480526			479062...480525	? (FTL_0490) 636045..637507			636044...637506	FNFX1_0508
FTL_0491		outer membrane lipoprotein	476962...477357	? (FTL_0491) 435619..436014			435618...436013	? (FTL_0491) 511559..511955			511558...511954	? (FTL_0491) 1556572..1556967			1556571...1556966	? (FTL_0491) 435652..436048			435651...436047	? (FTL_0491) 435687..436082			435686...436081	? (FTL_0491) 435572..435967			435571...435966	FTL_0491		outer membrane lipoprotein	476962...477357	FTA_0517		lipoprotein	478649...479044	? (FTL_0491) 478912..479307			478911...479306	? (FTL_0491) 480548..480943			480547...480942	? (FTL_0491) 637529..637923			637528...637922	? (FTL_0491) 501236..501631
FTL_0492		UDP-N--acetylmuramoylalanyl-D-glutamyl-2,6- diaminopimelate-D-alanyl-D-alanyl ligase	477710...479068	FTT_0422	murF	UDP-N--acetylmuramoylalanyl-D-glutamyl-2,6- diaminopimelate-D-alanyl-D-alanyl ligase	436365...437723	FTU_0476	murF	UDP-N-acetylmuramoyl-tripeptide--D-alanyl-D- alanine ligase	512306...513664	FTW_1651	murF	UDP-N--acetylmuramoylalanyl-D-glutamyl-2,6- diaminopimelate-D-alanyl-D-alanyl ligase	1554860...1556218	FTV_0392	murF	UDP-N-acetylmuramoyl-tripeptide--D-alanyl-D- alanine ligase	436399...437757	NE061598_02345		UDP-N--acetylmuramoylalanyl-D-glutamyl-2,6- diaminopimelate-D-alanyl-D-alanyl ligase	436433...437791	FTF0422	murF	UDP-N--acetylmuramoylalanyl-D-glutamyl-2,6- diaminopimelate-D-alanyl-D-alanyl ligase	436318...437676	FTL_0492		UDP-N--acetylmuramoylalanyl-D-glutamyl-2,6- diaminopimelate-D-alanyl-D-alanyl ligase	477710...479068	FTA_0518		UDP-N--acetylmuramoylalanyl-D-glutamyl-2,6- diaminopimelate-D-alanyl-D-alanyl ligase	479397...480755	FTS_0494	murF	UDP-N--acetylmuramoylalanyl-D-glutamyl-2,6- diaminopimelate-D-alanyl-D-alanyl ligase	479659...481017	? (FTL_0492) 481296..482654			481295...482653	FTM_0578	murF	d-alanyl-d-alanine-adding enzyme	638274...639632	? (FTL_0492) 501981..503347
FTL_0508		UDP-N-acetylmuramate--L-alanyl-gamma-D-glutamyl- meso-diaminopimelate ligase	491991...493361	FTT_0438	mpl	UDP-N-acetylmuramate--L-alanyl-gamma-D-glutamyl- meso-diaminopimelate ligase	451252...452622	FTU_0491	mpl	UDP-N-acetylmuramate:L-alanyl-gamma-D-glutamyl- meso-diaminopimelate ligase	527193...528563	FTW_1635	mpl	UDP-N-acetylmuramate:L-alanyl-gamma-D-glutamyl- meso-diaminopimelate ligase	1539860...1541230	FTV_0407	mpl	UDP-N-acetylmuramate:L-alanyl-gamma-D-glutamyl- meso-diaminopimelate ligase	451286...452656	NE061598_02440		UDP-N-acetylmuramate--L-alanyl-gamma-D-glutamyl- meso-diaminopimelate ligase	451320...452690	FTF0438	mpl	UDP-N-acetylmuramate--L-alanyl-gamma-D-glutamyl- meso-diaminopimelate ligase	451205...452575	FTL_0508		UDP-N-acetylmuramate--L-alanyl-gamma-D-glutamyl- meso-diaminopimelate ligase	491991...493361	FTA_0536	mpl	UDP-N-acetylmuramate:L-alanyl-gamma-D-glutamyl- meso-diaminopimelate ligase	493851...495221	FTS_0509	mpl	UDP-N-acetylmuramate:L-alanyl-gamma-D-glutamyl- meso-diaminopimelate ligase	493940...495310	? (FTL_0508) 495711..497081			495710...497080	FTM_0592	mpl	UDP-N-acetylmuramate--L-alanyl-gamma-D-glutamyl- meso-diaminopimelate ligase	653313...654683	FNFX1_0519
FTL_0512		BolA-like protein	496082...496318	FTT_1613		BolA-like protein	1676756...1676992	FTU_1621		YrbA protein	1752525...1752761	FTW_0321		putative BolA like protein	323652...323888	FTV_1536		YrbA protein	1676618...1676854	NE061598_09060		putative BolA like protein	1609569...1609805	FTF1613		BolA-like protein	1676597...1676833	FTL_0512		BolA-like protein	496082...496318	FTA_0541		BolA -like protein	497942...498178	FTS_0513		BolA family protein	498031...498267	? (FTL_0512) 499801..500037			499800...500036	FTM_0315		BolA family protein	348336...348572	FNFX1_0327
FTL_0513		hypothetical protein	496335...496628	FTT_1612		hypothetical protein	1676446...1676739	FTU_1620		hypothetical protein	1752215...1752508	FTW_0322		hypothetical protein	323905...324198	FTV_1535		hypothetical protein	1676308...1676601	NE061598_09055		hypothetical protein	1609259...1609552	FTF1612		hypothetical protein	1676287...1676580	FTL_0513		hypothetical protein	496335...496628	FTA_0542		hypothetical protein	498195...498488	FTS_0514		hypothetical protein	498284...498577	? (FTL_0513) 500054..500347			500053...500346	FTM_0314		hypothetical protein	348026...348319	FNFX1_0328
FTL_0514		hypothetical protein	496628...497290	? (FTL_0514) 1675785..1676447			1675784...1676446	FTU_1619		putative ABC transporter auxiliary component YrbC	1751553...1752215	FTW_0323		hypothetical protein	324198...324860	FTV_1534		putative ABC transporter auxiliary component YrbC	1675646...1676308	NE061598_09050		hypothetical protein	1608597...1609259	? (FTL_0514) 1675626..1676288			1675625...1676287	FTL_0514		hypothetical protein	496628...497290	FTA_0543	ttg2	organic solvent resistance ABC transporter	498488...499150	FTS_0515	ttg2	hypothetical protein	498577...499239	? (FTL_0514) 500347..501009			500346...501008	FTM_0313		hypothetical protein	347364...348026	? (FTL_0514) 316114..316776
FTL_0515		ABC transporter substrate-binding protein	497365...497898	FTT_1610		hypothetical protein	1675177...1675710	? (FTL_0515) 1750947..1751480			1750946...1751479	FTW_0324		hypothetical protein	324935...325468	? (FTL_0515) 1675040..1675573			1675039...1675572	NE061598_09045		hypothetical protein	1607990...1608523	FTF1610		hypothetical protein	1675018...1675551	FTL_0515		ABC transporter substrate-binding protein	497365...497898	FTA_0544		ABC transporter periplasmic protein	499225...499758	FTS_0516		hypothetical protein	499314...499847	? (FTL_0515) 501084..501617			501083...501616	FTM_0312		ABC transporter substrate-binding protein	346757...347290	FNFX1_0330
FTL_0516		ABC transporter membrane protein	497898...498662	FTT_1609		ABC transporter membrane protein	1674413...1675177	? (FTL_0516) 1750183..1750947			1750182...1750946	FTW_0325		ABC-type transporter involved in resistance to organic solvents, permease	325468...326232	? (FTL_0516) 1674276..1675040			1674275...1675039	NE061598_09040		ABC-type transporter involved in resistance to organic solvents, permease	1607226...1607990	FTF1609		ABC transporter membrane protein	1674254...1675018	FTL_0516		ABC transporter membrane protein	497898...498662	FTA_0545	ttg2B	toluene tolerance protein	499758...500522	FTS_0517	ttg2B	ABC transporter permease	499847...500611	? (FTL_0516) 501617..502381			501616...502380	FTM_0311		ABC-type transport system permease protein	345993...346757	FNFX1_0331
FTL_0517		ABC transporter ATP-binding protein	498666...499469	FTT_1608		ABC transporter ATP-binding protein	1673606...1674409	FTU_1616		ABC transporter ATP-binding protein	1749375...1750178	FTW_0326		ABC transporter ATP-binding protein	326236...327039	FTV_1531		ABC transporter ATP-binding protein	1673468...1674271	NE061598_09035		ABC transporter ATP-binding protein	1606419...1607222	FTF1608		ABC transporter ATP-binding protein	1673447...1674250	FTL_0517		ABC transporter ATP-binding protein	498666...499469	FTA_0546		ABC transporter ATP-binding protein	500526...501329	FTS_0518		ABC transporter ATP-binding protein	500615...501418	? (FTL_0517) 502385..503188			502384...503187	FTM_0310		ABC transporter ATP-binding protein	345186...345989	FNFX1_0332
FTL_0518		cell division topological specificity factor MinE	499483...499755	FTT_1607	minE	cell division topological specificity factor MinE	1673320...1673592	FTU_1615	minE	Cell division topological specificity factor MinE	1749089...1749361	FTW_0327	minE	cell division topological specificity factor MinE	327053...327325	FTV_1530	minE	Cell division topological specificity factor MinE	1673182...1673454	NE061598_09030		cell division topological specificity factor protein	1606133...1606405	FTF1607	minE	cell division topological specificity factor MinE	1673161...1673433	FTL_0518		cell division topological specificity factor MinE	499483...499755	FTA_0547	minE	cell division topological specificity factor MinE	501343...501615	FTS_0519	minE	cell division topological specificity factor MinE	501432...501704	? (FTL_0518) 503202..503474			503201...503473	FTM_0309	minE	cell division topological specificity factor MinE	344900...345172	FNFX1_0333
FTL_0519		septum site-determining protein MinD	499758...500582	FTT_1606	minD	septum site-determining protein MinD	1672493...1673317	FTU_1614	minD	Septum site-determining protein MinD	1748262...1749086	FTW_0328	minD	septum site-determining protein MinD	327328...328152	FTV_1529	minD	Septum site-determining protein MinD	1672355...1673179	NE061598_09025		septum site-determining protein MinD	1605306...1606130	FTF1606	minD	septum site-determining protein MinD	1672334...1673158	FTL_0519		septum site-determining protein MinD	499758...500582	FTA_0548	minD	septum site-determining protein MinD	501618...502442	FTS_0520	minD	septum site-determining protein MinD	501707...502531	? (FTL_0519) 503477..504301			503476...504300	FTM_0308	minD	septum formation inhibitor-activating ATPase	344073...344897	FNFX1_0334
FTL_0520		septum site-determining protein MinC	500622...501308	FTT_1605	minC	septum site-determining protein MinC	1671767...1672453	FTU_1613	minC	Septum site-determining protein MinC	1747536...1748222	FTW_0329	minC	septum site-determining protein MinC	328192...328878	FTV_1528	minC	Septum site-determining protein MinC	1671629...1672315	NE061598_09020		septum site-determining protein MinC	1604580...1605266	FTF1605	minC	septum site-determining protein MinC	1671608...1672294	FTL_0520		septum site-determining protein MinC	500622...501308	FTA_0549	minC	septum site-determining protein MinC	502482...503168	FTS_0521	minC	septum site-determining protein MinC	502571...503257	? (FTL_0520) 504341..505027			504340...505026	FTM_0307	minC	septum formation inhibitor	343347...344033	FNFX1_0335
FTL_0521	rpmG	50S ribosomal protein L33	501343...501498	FTT_1604	rpmG	50S ribosomal protein L33	1671577...1671732	FTU_1612	rpmG	50S ribosomal protein L33p	1747346...1747501	FTW_0330	rpmG	50S ribosomal protein L33	328913...329068	FTV_1527	rpmG	50S ribosomal protein L33p	1671439...1671594	NE061598_09015	rpmG	50S ribosomal protein L33	1604390...1604545	FTF1604	rpmG	50S ribosomal protein L33	1671418...1671573	FTL_0521	rpmG	50S ribosomal protein L33	501343...501498	FTA_0550	rpmG	50S ribosomal protein L33	503203...503358	FTS_0522	rpmG	50S ribosomal protein L33	503292...503447	? (FTL_0521) 505062..505217			505061...505216	FTM_0306	rpmG	50S ribosomal protein L33	343157...343312	FNFX1_0336
FTL_0522	rpmB	50S ribosomal protein L28	501525...501761	FTT_1603	rpmB	50S ribosomal protein L28	1671314...1671550	FTU_1611	rpmB	50S ribosomal protein L28	1747083...1747319	FTW_0331	rpmB	50S ribosomal protein L28	329095...329331	FTV_1526	rpmB	50S ribosomal protein L28	1671176...1671412	NE061598_09010	rpmB	50S ribosomal protein L28	1604127...1604363	FTF1603	rpmB	50S ribosomal protein L28	1671155...1671391	FTL_0522	rpmB	50S ribosomal protein L28	501525...501761	FTA_0551	rpmB	50S ribosomal protein L28	503385...503621	FTS_0523	rpmB	50S ribosomal protein L28	503474...503710	? (FTL_0522) 505244..505480			505243...505479	FTM_0305	rpmB	50S ribosomal protein L28	342894...343130	FNFX1_0337
FTL_0523		hypothetical protein	501895...502239	FTT_1602		hypothetical protein	1670836...1671180	FTU_1610		hypothetical protein	1746605...1746949	FTW_0332		hypothetical protein	329465...329809	FTV_1525		hypothetical protein	1670698...1671042	NE061598_09005		hypothetical protein	1603649...1603993	FTF1602		hypothetical protein	1670677...1671021	FTL_0523		hypothetical protein	501895...502239	FTA_0552		hypothetical protein	503755...504099	FTS_0524		hypothetical protein	503844...504188	? (FTL_0523) 505614..505958			505613...505957	FTM_0304		hypothetical protein	342415...342759	FNFX1_0338
FTL_0524		ATP-dependent DNA helicase RecG	502369...504408	FTT_1601c	recG	ATP-dependent DNA helicase RecG	1668667...1670706	FTU_1609	recG	ATP-dependent DNA helicase RecG	1744436...1746475	FTW_0333	recG	ATP-dependent DNA helicase RecG	329939...331978	FTV_1524	recG	ATP-dependent DNA helicase RecG	1668529...1670568	NE061598_09000		ATP-dependent DNA helicase RecG	1601480...1603519	FTF1601c	recG	ATP-dependent DNA helicase RecG	1668508...1670547	FTL_0524		ATP-dependent DNA helicase RecG	502369...504408	FTA_0553		ATP-dependent DNA helicase RecG	504229...506268	FTS_0525	recG	ATP-dependent DNA helicase RecG	504318...506357	? (FTL_0524) 506088..508127			506087...508126	FTM_0303	recG	ATP-dependent DNA helicase RecG	340246...342285	FNFX1_0339
FTL_0525		fumerate hydratase	505163...506677	FTT_1600c	fumA	fumerate hydratase	1666398...1667912	FTU_1608	fumA	Fumarate hydratase class I aerobic	1742167...1743681	FTW_0335	fumA	fumerate hydratase	332733...334247	FTV_1523	fumA	Fumarate hydratase class I aerobic	1666260...1667774	NE061598_08985		fumerate hydratase	1599211...1600725	FTF1600c	fumA	fumerate hydratase	1666239...1667753	FTL_0525		fumerate hydratase	505163...506677	FTA_0555		fumerate hydratase	507023...508537	FTS_0527	fumA	fumerate hydratase	507112...508626	? (FTL_0525) 508882..510396			508881...510395	FTM_0301	fumA	fumarate hydratase, class I	337979...339493	FNFX1_0341
FTL_0529		uracil-DNA glycosylase	511277...511939	FTT_1578c	ung	uracil-DNA glycosylase	1641831...1642493	FTU_1591	ung	Uracil-DNA glycosylase family 1	1717616...1718278	FTW_0348	ung	uracil-DNA glycosylase	341865...342527	FTV_1506	ung	Uracil-DNA glycosylase family 1	1641709...1642371	NE061598_08845		uracil-DNA glycosylase	1574660...1575322	FTF1578c	ung	uracil-DNA glycosylase	1641672...1642334	FTL_0529		uracil-DNA glycosylase	511277...511939	FTA_0561	ung	uracil-DNA glycosylase	513136...513798	FTS_0533	ung	uracil-DNA glycosylase	513226...513888	? (FTL_0529) 514996..515658			514995...515657	FTM_0321	ung	uracil-DNA glycosylase	356562...357224	FNFX1_1522
FTL_0530		hypothetical protein	512300...512593	? (FTL_0530) 1641174..1641467			1641173...1641466	? (FTL_0530) 1716959..1717252			1716958...1717251	? (FTL_0530) 342894..343187			342893...343186	? (FTL_0530) 1641052..1641345			1641051...1641344	? (FTL_0530) 1574003..1574296			1574002...1574295	? (FTL_0530) 1641015..1641308			1641014...1641307	FTL_0530		hypothetical protein	512300...512593	? (FTL_0530) 514160..514453			514159...514452	? (FTL_0530) 514250..514543			514249...514542	? (FTL_0530) 516019..516312			516018...516311	? (FTL_0530) 357591..357884			357590...357883	? (FTL_0530) 1573945..1574238
FTL_0531		hypothetical protein	512798...513055	? (FTL_0531) 1640712..1640969			1640711...1640968	? (FTL_0531) 1716497..1716754			1716496...1716753	? (FTL_0531) 343392..343649			343391...343648	? (FTL_0531) 1640590..1640847			1640589...1640846	? (FTL_0531) 1573541..1573798			1573540...1573797	? (FTL_0531) 1640553..1640810			1640552...1640809	FTL_0531		hypothetical protein	512798...513055	? (FTL_0531) 514658..514915			514657...514914	? (FTL_0531) 514748..515005			514747...515004	? (FTL_0531) 516517..516774			516516...516773	? (FTL_0531) 358089..358346			358088...358345	? (FTL_0531) 1573483..1573740
FTL_0533		DNA gyrase subunit A	513894...516500	FTT_1575c	gyrA	DNA gyrase subunit A	1637265...1639871	FTU_1588	gyrA	DNA gyrase subunit A	1713050...1715656	FTW_0351	gyrA	DNA gyrase subunit A	344487...347093	FTV_1503	gyrA	DNA gyrase subunit A	1637143...1639749	NE061598_08830		DNA gyrase subunit A	1570094...1572700	FTF1575c	gyrA	DNA gyrase subunit A	1637106...1639712	FTL_0533		DNA gyrase subunit A	513894...516500	FTA_0566	gyrA	DNA gyrase subunit A	515754...518360	FTS_0535	gyrA	DNA gyrase subunit A	515844...518450	? (FTL_0533) 517614..520220			517613...520219	FTM_0323	gyrA	DNA gyrase subunit A	359184...361790	FNFX1_1520
FTL_0534		1-deoxy-D-xylulose 5-phosphate reductoisomerase	516506...517663	FTT_1574c	dxr	1-deoxy-D-xylulose 5-phosphate reductoisomerase	1636102...1637259	FTU_1587	dxr	1-deoxy-D-xylulose 5-phosphate reductoisomerase	1711887...1713044	FTW_0352	dxr	1-deoxy-D-xylulose 5-phosphate reductoisomerase	347099...348256	FTV_1502	dxr	1-deoxy-D-xylulose 5-phosphate reductoisomerase	1635980...1637137	NE061598_08825		1-deoxy-D-xylulose 5-phosphate reductoisomerase	1568931...1570088	FTF1574c	dxr	1-deoxy-D-xylulose 5-phosphate reductoisomerase	1635943...1637100	FTL_0534		1-deoxy-D-xylulose 5-phosphate reductoisomerase	516506...517663	FTA_0567	dxr	1-deoxy-D-xylulose 5-phosphate reductoisomerase	518366...519523	FTS_0536	dxr	1-deoxy-D-xylulose 5-phosphate reductoisomerase	518456...519613	? (FTL_0534) 520226..521386			520225...521385	FTM_0324	dxr	1-deoxy-D-xylulose 5-phosphate reductoisomerase	361796...362953	FNFX1_1519
FTL_0535		outer membrane protein	517669...520047	FTT_1573c		hypothetical protein	1633718...1636096	? (FTL_0535) 1709504..1711882			1709503...1711881	FTW_0353		outer membrane protein	348262...350640	? (FTL_0535) 1633597..1635975			1633596...1635974	NE061598_08820		outer membrane protein	1566547...1568925	FTF1573c		outer membrane protein	1633559...1635937	FTL_0535		outer membrane protein	517669...520047	FTA_0568		outer membrane protein	519529...521907	FTS_0537		hypothetical protein	519619...521997	? (FTL_0535) 521392..523770			521391...523769	FTM_0325		hypothetical protein	362959...365337	FNFX1_1518
FTL_0536		outer membrane protein OmpH	520183...520686	FTT_1572c	ompH	outer membrane protein OmpH	1633079...1633582	FTU_1585	ompH	outer membrane protein OmpH	1708864...1709367	FTW_0354	ompH	outer membrane protein OmpH	350776...351279	FTV_1500	ompH	outer membrane protein OmpH	1632957...1633460	NE061598_08815		outer membrane protein OmpH	1565908...1566411	FTF1572c	ompH	outer membrane protein OmpH	1632920...1633423	FTL_0536		outer membrane protein OmpH	520183...520686	FTA_0569		outer membrane protein OmpH	522043...522546	FTS_0538	ompH	outer membrane protein OmpH	522133...522636	? (FTL_0536) 523906..524409			523905...524408	FTM_0326	ompH	outer membrane protein OmpH	365473...365976	FNFX1_1517
FTL_0537	lpxD	UDP-3-O-[3-hydroxymyristoyl] glucosamine N-acyltransferase	520705...521718	FTT_1571c	lpxD	UDP-3-O-[3-hydroxymyristoyl] glucosamine N-acyltransferase	1632047...1633060	FTU_1584	lpxD	UDP-3-O-(3-hydroxymyristoyl) glucosamine N-acyltransferase	1707832...1708845	FTW_0355	lpxD	UDP-3-O-[3-hydroxymyristoyl] glucosamine N-acyltransferase	351298...352311	FTV_1499	lpxD	UDP-3-O-(3-hydroxymyristoyl) glucosamine N-acyltransferase	1631925...1632938	NE061598_08810		UDP-3-O-(3-hydroxymyristoyl) glucosamine N-acyltransferase	1564876...1565889	FTF1571c	lpxD	UDP-3-O-[3-hydroxymyristoyl] glucosamine N-acyltransferase	1631888...1632901	FTL_0537	lpxD	UDP-3-O-[3-hydroxymyristoyl] glucosamine N-acyltransferase	520705...521718	FTA_0570	lpxD	UDP-3-O-[3-hydroxymyristoyl] glucosamine N-acyltransferase	522565...523578	FTS_0539	lpxD	UDP-3-O-[3-hydroxymyristoyl] glucosamine N-acyltransferase	522655...523668	? (FTL_0537) 524428..525441			524427...525440	FTM_0327	lpxD	UDP-3-O-[3-hydroxymyristoyl] glucosamine N-acyltransferase	365995...367008	FNFX1_1516
FTL_0538	fabZ	(3R)-hydroxymyristoyl-ACP dehydratase	521733...522224	FTT_1570c	fabZ	(3R)-hydroxymyristoyl-ACP dehydratase	1631541...1632032	FTU_1583	fabZ	(3R)-hydroxymyristoyl-ACP dehydratase	1707326...1707817	FTW_0356	fabZ	(3R)-hydroxymyristoyl-ACP dehydratase	352326...352817	FTV_1498	fabZ	(3R)-hydroxymyristoyl-ACP dehydratase	1631419...1631910	NE061598_08805		beta-hydroxyacyl-(acyl-carrier-protein) dehydratase FabZ	1564370...1564861	FTF1570c	fabZ	(3R)-hydroxymyristoyl-ACP dehydratase	1631382...1631873	FTL_0538	fabZ	(3R)-hydroxymyristoyl-ACP dehydratase	521733...522224	FTA_0571	fabZ	(3R)-hydroxymyristoyl-ACP dehydratase	523593...524084	FTS_0540	fabZ	(3R)-hydroxymyristoyl-ACP dehydratase	523683...524174	? (FTL_0538) 525456..525947			525455...525946	FTM_0328	fabZ	(3R)-hydroxymyristoyl-ACP dehydratase	367023...367514	FNFX1_1515
FTL_0539		UDP-N-acetylglucosamine acyltransferase	522227...523006	FTT_1569c	lpxA	UDP-N-acetylglucosamine acyltransferase	1630759...1631538	? (FTL_0539) 1706545..1707324			1706544...1707323	FTW_0357	lpxA	UDP-N-acetylglucosamine acyltransferase	352820...353599	? (FTL_0539) 1630638..1631417			1630637...1631416	NE061598_08800		UDP-N-acetylglucosamine acyltransferase	1563588...1564367	FTF1569c	lpxA	UDP-N-acetylglucosamine acyltransferase	1630600...1631379	FTL_0539		UDP-N-acetylglucosamine acyltransferase	522227...523006	FTA_0572	lpxA	UDP-N-acetylglucosamine acyltransferase	524087...524866	FTS_0541	lpxA	UDP-N-acetylglucosamine acyltransferase	524177...524956	? (FTL_0539) 525950..526729			525949...526728	FTM_0329	lpxA	UDP-N-acetylglucosamine acyltransferase	367517...368296	FNFX1_1514
FTL_0540	lpxB	lipid-A-disaccharide synthase	523006...524148	FTT_1568c	lpxB	lipid-A-disaccharide synthase	1629617...1630759	FTU_1581	lpxB	Lipid-A-disaccharide synthase	1705402...1706544	FTW_0358	lpxB	lipid-A-disaccharide synthase	353599...354741	FTV_1496	lpxB	lipid-A-disaccharide synthase	1629495...1630637	NE061598_08795		lipid-A-disaccharide synthase	1562446...1563588	FTF1568c	lpxB	lipid-A-disaccharide synthase	1629458...1630600	FTL_0540	lpxB	lipid-A-disaccharide synthase	523006...524148	FTA_0573	lpxB	lipid-A-disaccharide synthase	524866...526008	FTS_0542	lpxB	lipid-A-disaccharide synthase	524956...526098	? (FTL_0540) 526729..527871			526728...527870	FTM_0330	lpxB	lipid-A-disaccharide synthase	368296...369438	FNFX1_1513
FTL_0541		hypothetical protein	524207...524794	FTT_1567c		hypothetical protein	1628971...1629558	FTU_1580		hypothetical protein	1704756...1705343	FTW_0359		hypothetical protein	354800...355387	FTV_1495		hypothetical protein	1628849...1629436	NE061598_08790		hypothetical protein	1561800...1562387	FTF1567c		hypothetical protein	1628812...1629399	FTL_0541		hypothetical protein	524207...524794	FTA_0574		hypothetical protein	526067...526654	FTS_0543		hypothetical protein	526157...526744	? (FTL_0541) 527930..528517			527929...528516	FTM_0331		membrane protein	369497...370084	FNFX1_1512
FTL_0542		hypothetical protein	524885...525259	? (FTL_0542) 1628505..1628881			1628504...1628880	? (FTL_0542) 1704290..1704666			1704289...1704665	FTW_0360		hypothetical protein	355478...355852	? (FTL_0542) 1628383..1628759			1628382...1628758	? (FTL_0542) 1561334..1561710			1561333...1561709	? (FTL_0542) 1628346..1628722			1628345...1628721	FTL_0542		hypothetical protein	524885...525259	FTA_0575		hypothetical protein	526745...527119	? (FTL_0542) 526836..527210			526835...527209	? (FTL_0542) 528608..528982			528607...528981	FTM_0332		hypothetical protein	370175...370549	FNFX1_1511
FTL_0544		hypothetical protein	527080...527889	FTT_1564		hypothetical protein	1625874...1626683	FTU_1577		UDP-galactose-lipid carrier transferase	1701659...1702468	FTW_0363		hypothetical protein	357662...358471	FTV_1492		UDP-galactose-lipid carrier transferase	1625752...1626561	NE061598_08775		polyphosphate kinase 2	1558703...1559512	FTF1564		hypothetical protein	1625715...1626524	FTL_0544		hypothetical protein	527080...527889	FTA_0577		hypothetical protein	528940...529749	FTS_0546		hypothetical protein	529030...529839	? (FTL_0544) 530803..531612			530802...531611	FTM_0335		polyphosphate kinase 2	372346...373155	FNFX1_1509
FTL_0545		phosphatidylcholine synthase	527959...528723	FTT_1563	pcs	phosphatidylcholine synthase	1625040...1625804	FTU_1576	pcs	Phosphatidylcholine synthase	1700825...1701589	FTW_0364		phosphatidylcholine synthase	358541...359305	FTV_1491	pcs	phosphatidylcholine synthase	1624918...1625682	NE061598_08770		phosphatidylcholine synthase	1557869...1558633	FTF1563	pcs	phosphatidylcholine synthase	1624881...1625645	FTL_0545		phosphatidylcholine synthase	527959...528723	FTA_0578		phosphatidylcholine synthase	529819...530583	FTS_0547	pcs	phosphatidylcholine synthase	529909...530673	? (FTL_0545) 531682..532446			531681...532445	FTM_0336	pcs	(CDP-alcohol) phosphatidyltransferase	373225...373989	FNFX1_1508
FTL_0546		geranyltranstransferase	528771...529652	FTT_1562	ispA	geranyltranstransferase	1624111...1624992	FTU_1575	ispA	Dimethylallyltransferase	1699896...1700777	FTW_0365		polyprenyl synthetase	359353...360234	FTV_1490	ispA	Dimethylallyltransferase	1623989...1624870	NE061598_08765		polyprenyl synthetase	1556940...1557821	FTF1562	ispA	geranyltranstransferase	1623952...1624833	FTL_0546		geranyltranstransferase	528771...529652	FTA_0579		polyprenyl synthetase	530631...531512	FTS_0548	ispA	geranyl diphosphate synthase/farnesyl diphosphate synthase	530721...531602	? (FTL_0546) 532494..533375			532493...533374	FTM_0337	ispA	geranyl diphosphate synthase/farnesyl diphosphate synthase	374037...374918	FNFX1_1507
FTL_0547		3-deoxy-D-manno-octulosonic-acid transferase	529649...530944	FTT_1561	kdtA	3-deoxy-D-manno-octulosonic-acid transferase	1622819...1624114	FTU_1574	kdtA	3-deoxy-D-manno-octulosonic-acid transferase	1698604...1699899	FTW_0366		3-deoxy-D-manno-octulosonic-acid transferase	360231...361526	FTV_1489	kdtA	3-deoxy-D-manno-octulosonic-acid transferase	1622697...1623992	NE061598_08760		3-deoxy-D-manno-octulosonic-acid transferase	1555648...1556943	FTF1561	kdtA	3-deoxy-D-manno-octulosonic-acid transferase	1622660...1623955	FTL_0547		3-deoxy-D-manno-octulosonic-acid transferase	529649...530944	FTA_0580		3-deoxy-D-manno-octulosonic-acid transferase	531509...532804	FTS_0549	kdtA	3-deoxy-D-manno-octulosonic-acid transferase	531599...532894	? (FTL_0547) 533372..534667			533371...534666	FTM_0338	kdtA	3-deoxy-D-manno-octulosonic-acid transferase	374915...376210	FNFX1_1506
FTL_0548		putative deoxyribonucleotide triphosphate pyrophosphatase	531049...531627	FTT_1560		deoxyribonucleotide triphosphate pyrophosphatase	1622136...1622714	FTU_1573		Nucleoside 5-triphosphatase RdgB (dHAPTP dITP XTP-specific)	1697921...1698499	FTW_0367		putative deoxyribonucleotide triphosphate pyrophosphatase	361631...362209	FTV_1488		Nucleoside 5-triphosphatase RdgB (dHAPTP dITP XTP-specific)	1622014...1622592	NE061598_08755		HAM1 protein	1554965...1555543	FTF1560		putative deoxyribonucleotide triphosphate pyrophosphatase	1621977...1622555	FTL_0548		putative deoxyribonucleotide triphosphate pyrophosphatase	531049...531627	FTA_0581	rdgB	putative deoxyribonucleotide triphosphate pyrophosphatase	532909...533487	FTS_0550	rdgB	deoxyribonucleotide triphosphate pyrophosphatase	532999...533577	? (FTL_0548) 534772..535350			534771...535349	FTM_0339		putative deoxyribonucleotide triphosphate pyrophosphatase	376315...376893	FNFX1_1505
FTL_0549		pyrroline-5-carboxylate reductase	531734...532558	FTT_1559c	proC	pyrroline-5-carboxylate reductase	1621205...1622029	FTU_1572	proC	Pyrroline-5-carboxylate reductase	1696990...1697814	FTW_0368	proC	pyrroline-5-carboxylate reductase	362316...363140	FTV_1487	proC	Pyrroline-5-carboxylate reductase	1621083...1621907	NE061598_08750		Pyrroline-5-carboxylate reductase	1554034...1554858	FTF1559c	proC	pyrroline-5-carboxylate reductase	1621046...1621870	FTL_0549		pyrroline-5-carboxylate reductase	531734...532558	FTA_0582	proC	pyrroline-5-carboxylate reductase	533594...534418	FTS_0551	proC	pyrroline-5-carboxylate reductase	533684...534508	? (FTL_0549) 535457..536281			535456...536280	? (FTL_0549) 377001..377814			377000...377813	FNFX1_1504
FTL_0552		two-component response regulator	534316...535002	FTT_1557c		two-component response regulator	1618742...1619428	FTU_1570		DNA-binding response regulator	1694527...1695213	FTW_0370		two-component response regulator	364899...365585	FTV_1485		DNA-binding response regulator	1618620...1619306	NE061598_08735		two-component response regulator	1551571...1552257	FTF1557c		two-component response regulator	1618583...1619269	FTL_0552		two-component response regulator	534316...535002	FTA_0585		two-component response regulator	536176...536862	FTS_0553		two-component response regulator	536266...536952	? (FTL_0552) 538039..538725			538038...538724	FTM_0342		two-component response regulator	379560...380246	FNFX1_1502
FTL_0553		signal peptidase I	535007...535870	FTT_1556c	lepB	signal peptidase I	1617874...1618737	FTU_1569	lepB	Signal peptidase I	1693659...1694522	FTW_0371	lepB	signal peptidase I	365590...366453	FTV_1484	lepB	Signal peptidase I	1617752...1618615	NE061598_08730		signal peptidase I	1550703...1551566	FTF1556c	lepB	signal peptidase I	1617715...1618578	FTL_0553		signal peptidase I	535007...535870	FTA_0586	lepB	signal peptidase I	536867...537730	FTS_0554	lepB	signal peptidase I	536957...537820	? (FTL_0553) 538730..539593			538729...539592	FTM_0343	lepB	signal peptidase I	380251...381114	FNFX1_1501
FTL_0556		ribonuclease R	537457...539709	? (FTL_0556) 1614035..1616288			1614034...1616287	? (FTL_0556) 1689820..1692073			1689819...1692072	? (FTL_0556) 368041..370294			368040...370293	? (FTL_0556) 1613913..1616166			1613912...1616165	? (FTL_0556) 1546864..1549117			1546863...1549116	? (FTL_0556) 1613876..1616129			1613875...1616128	FTL_0556		ribonuclease R	537457...539709	? (FTL_0556) 539318..541570			539317...541569	FTS_0557	rnr	ribonuclease R	539407...541659	? (FTL_0556) 541180..543432			541179...543431	? (FTL_0556) 382702..384955			382701...384954	? (FTL_0556) 1546830..1549083
FTL_0558		oxidoreductase	540620...541363	FTT_1551		oxidoreductase	1612382...1613125	FTU_1564		Oxidoreductase short-chain dehydrogenase	1688167...1688910	FTW_0376		short chain dehydrogenase/reductase family oxidoreductase	371205...371948	FTV_1479		Oxidoreductase short-chain dehydrogenase	1612260...1613003	NE061598_08705		Oxidoreductase	1545211...1545954	FTF1551		oxidoreductase	1612223...1612966	FTL_0558		oxidoreductase	540620...541363	FTA_0591		short chain dehydrogenase/reductase family oxidoreductase	542480...543223	FTS_0559		short chain dehydrogenase	542570...543313	? (FTL_0558) 544343..545086			544342...545085	FTM_0348		oxidoreductase	385455...386198	FNFX1_1496
FTL_0559		hypothetical protein	541365...541907	FTT_1550		hypothetical protein	1611838...1612380	FTU_1563		Putative lipoprotein precursor	1687623...1688165	FTW_0377		hypothetical protein	371950...372492	FTV_1478		putative lipoprotein precursor	1611716...1612258	NE061598_08700		hypothetical protein	1544667...1545209	FTF1550		hypothetical protein	1611679...1612221	FTL_0559		hypothetical protein	541365...541907	FTA_0592		hypothetical protein	543225...543767	? (FTL_0559) 543316..543858			543315...543857	? (FTL_0559) 545088..545630			545087...545629	? (FTL_0559) 386201..386742			386200...386741	? (FTL_0559) 1544636..1545178
FTL_0569		hypothetical protein	548287...548823	FTT_1542c	omp26	hypothetical protein	1604618...1605154	FTU_1556	omp26	Outer membrane protein 26	1680403...1680939	FTW_0387		hypothetical protein	379185...379721	FTV_1471	omp26	Outer membrane protein 26	1604496...1605032	NE061598_08635		outer membrane protein 26	1537447...1537983	FTF1542c	omp26	hypothetical protein	1604459...1604995	FTL_0569		hypothetical protein	548287...548823	FTA_0603		hypothetical protein	550137...550673	FTS_0568		hypothetical protein	550237...550773	? (FTL_0569) 552010..552546			552009...552545	FTM_0356		membrane protein	393301...393840	FNFX1_1488
FTL_0570		hypothetical protein	548941...549342	? (FTL_0570) 1604099..1604501			1604098...1604500	? (FTL_0570) 1679884..1680286			1679883...1680285	FTW_0388		hypothetical protein	379839...380240	? (FTL_0570) 1603977..1604379			1603976...1604378	? (FTL_0570) 1536928..1537330			1536927...1537329	? (FTL_0570) 1603940..1604342			1603939...1604341	FTL_0570		hypothetical protein	548941...549342	FTA_0604		hypothetical protein	550791...551192	FTS_0569		hypothetical protein	550891...551292	? (FTL_0570) 552664..553065			552663...553064	FTM_0357		membrane protein	393958...394359	FNFX1_1487
FTL_0571		hypothetical protein	549517...550125	FTT_1540c		hypothetical protein	1603315...1603923	FTU_1555		lipoprotein YcfM	1679100...1679708	FTW_0389		hypothetical protein	380415...381023	FTV_1470		hypothetical protein	1603193...1603801	NE061598_08625		hypothetical protein	1536144...1536752	FTF1540c		hypothetical protein	1603156...1603764	FTL_0571		hypothetical protein	549517...550125	FTA_0605		hypothetical protein	551367...551975	FTS_0570		hypothetical protein	551467...552075	? (FTL_0571) 553240..553848			553239...553847	FTM_0358		lipoprotein	394534...395142	FNFX1_1486
FTL_0572		hypothetical protein	550182...551612	FTT_1539c		hypothetical protein	1601828...1603258	FTU_1554		Putative periplasmic protein	1677613...1679043	FTW_0390		hypothetical protein	381080...382510	FTV_1469		putative periplasmic protein	1601706...1603136	NE061598_08620		hypothetical protein	1534657...1536087	FTF1539c		hypothetical protein	1601669...1603099	FTL_0572		hypothetical protein	550182...551612	FTA_0606		hypothetical protein	552032...553462	FTS_0571		hypothetical protein	552132...553562	? (FTL_0572) 553905..555335			553904...555334	FTM_0359		hypothetical protein	395199...396629	FNFX1_1485
FTL_0573		hypothetical protein	551623...552606	FTT_1538c		hypothetical protein	1600834...1601817	FTU_1553		Putative periplasmic protein	1676619...1677602	FTW_0391		hypothetical protein	382521...383504	FTV_1468		putative periplasmic protein	1600712...1601695	NE061598_08615		hypothetical protein	1533663...1534646	FTF1538c		hypothetical protein	1600675...1601658	FTL_0573		hypothetical protein	551623...552606	FTA_0607		hypothetical protein	553473...554456	FTS_0572		hypothetical protein	553573...554556	? (FTL_0573) 555346..556329			555345...556328	FTM_0360		hypothetical protein	396640...397623	FNFX1_1484
FTL_0574		hypothetical protein	552612...554006	FTT_1537c		hypothetical protein	1599434...1600828	? (FTL_0574) 1675220..1676614			1675219...1676613	FTW_0392		lipoprotein	383510...384904	? (FTL_0574) 1599313..1600707			1599312...1600706	? (FTL_0574) 1532264..1533658			1532263...1533657	FTF1537c		hypothetical protein	1599275...1600669	FTL_0574		hypothetical protein	552612...554006	FTA_0608		hypothetical protein	554462...555856	FTS_0573		hypothetical protein	554562...555956	? (FTL_0574) 556335..557729			556334...557728	FTM_0361		lipoprotein	397629...399023	FNFX1_1483
FTL_0576		hypothetical protein	555154...555672	? (FTL_0576) 1598627..1599145			1598626...1599144	? (FTL_0576) 1674412..1674930			1674411...1674929	? (FTL_0576) 385195..385713			385194...385712	? (FTL_0576) 1598505..1599023			1598504...1599022	? (FTL_0576) 1531456..1531974			1531455...1531973	? (FTL_0576) 1598468..1598986			1598467...1598985	FTL_0576		hypothetical protein	555154...555672	? (FTL_0576) 557005..557523			557004...557522	? (FTL_0576) 557105..557623			557104...557622	? (FTL_0576) 558877..559395			558876...559394	? (FTL_0576) 399314..399832			399313...399831	? (FTL_0576) 1532368..1532886
FTL_0577		hypothetical protein	555709...555918	? (FTL_0577) 1598381..1598590			1598380...1598589	? (FTL_0577) 1674166..1674375			1674165...1674374	? (FTL_0577) 385750..385959			385749...385958	? (FTL_0577) 1598259..1598468			1598258...1598467	? (FTL_0577) 1531210..1531419			1531209...1531418	? (FTL_0577) 1598222..1598431			1598221...1598430	FTL_0577		hypothetical protein	555709...555918	? (FTL_0577) 557560..557769			557559...557768	? (FTL_0577) 557660..557869			557659...557868	? (FTL_0577) 559432..559641			559431...559640	? (FTL_0577) 399869..400078			399868...400077	? (FTL_0577) 1532122..1532331
FTL_0578		ornithine cyclodeaminase	556334...557182	? (FTL_0578) 1597109..1597965			1597108...1597964	? (FTL_0578) 1672894..1673750			1672893...1673749	? (FTL_0578) 386371..387219			386370...387218	? (FTL_0578) 1596987..1597843			1596986...1597842	? (FTL_0578) 1529938..1530794			1529937...1530793	? (FTL_0578) 1596950..1597806			1596949...1597805	FTL_0578		ornithine cyclodeaminase	556334...557182	? (FTL_0578) 558184..559032			558183...559031	? (FTL_0578) 558285..559133			558284...559132	? (FTL_0578) 560057..560905			560056...560904	? (FTL_0578) 400493..401339			400492...401338	? (FTL_0578) 1530858..1531706
FTL_0579		putative nicotinate phosphoribosyltransferase	557253...558668	FTT_1534c		nicotinate phosphoribosyltransferase	1595622...1597037	FTU_1549		nicotinamide phosphoribosyltransferase	1671407...1672822	FTW_0395		putative nicotinate phosphoribosyltransferase	387289...388704	FTV_1464		nicotinamide phosphoribosyltransferase	1595500...1596915	NE061598_08585		putative nicotinate phosphoribosyltransferase	1528451...1529866	FTF1534c		putative nicotinate phosphoribosyltransferase	1595463...1596878	FTL_0579		putative nicotinate phosphoribosyltransferase	557253...558668	FTA_0613		putative nicotinate phosphoribosyltransferase	559102...560517	FTS_0578	pncB	nicotinate phosphoribosyltransferase	559203...560618	? (FTL_0579) 560976..562391			560975...562390	FTM_0364		putative nicotinate phosphoribosyltransferase	401409...402824	FNFX1_1480
FTL_0580		hypothetical protein	558753...558980	? (FTL_0580) 1595322..1595538			1595321...1595537	? (FTL_0580) 1671107..1671323			1671106...1671322	FTW_0396		hypothetical protein	388789...389016	? (FTL_0580) 1595200..1595416			1595199...1595415	? (FTL_0580) 1528151..1528367			1528150...1528366	? (FTL_0580) 1595163..1595379			1595162...1595378	FTL_0580		hypothetical protein	558753...558980	FTA_0614		hypothetical protein	560602...560829	FTS_0579		hypothetical protein	560703...560930	? (FTL_0580) 562476..562703			562475...562702	? (FTL_0580) 402910..403136			402909...403135	FNFX1_1479
FTL_0583		acetyl-CoA acetyltransferase	560953...562140	FTT_1531	fadA	acetyl-CoA acetyltransferase	1592225...1593412	FTU_1546	fadA	3-ketoacyl-CoA thiolase	1668010...1669197	FTW_0400		acetyl-CoA acetyltransferase	390922...392109	FTV_1461	fadA	3-ketoacyl-CoA thiolase	1592103...1593290	NE061598_08560		acetyl-CoA acetyltransferase	1525054...1526241	FTF1531	fadA	acetyl-CoA acetyltransferase	1592066...1593253	FTL_0583		acetyl-CoA acetyltransferase	560953...562140	FTA_0617		acetyl-CoA acetyltransferase	562802...563989	FTS_0582	fadA	acetyl-CoA acetyltransferase	562903...564090	? (FTL_0583) 564676..565863			564675...565862	FTM_0367	fadA	acetyl-CoA acetyltransferase	404952...406139	FNFX1_1476
FTL_0584		bifunctional 3-hydroxacyl-CoA dehydrogenase/acyl-CoA-binding protein	562153...564849	FTT_1530	fadB/acbP	bifunctional 3-hydroxacyl-CoA dehydrogenase/acyl-CoA-binding protein	1589516...1592212	FTU_1545	fadB	3 2-trans-enoyl-CoA isomerase	1665301...1667997	FTW_0401		fusion product of 3-hydroxacyl-CoA dehydrogenase and acyl-CoA-binding protein	392122...394818	FTV_1460	fadB	3 2-trans-enoyl-CoA isomerase	1589394...1592090	NE061598_08555		bifunctional 3-hydroxacyl-CoA dehydrogenase/acyl-CoA-binding protein	1522345...1525041	FTF1530	fadB/acbP	bifunctional 3-hydroxacyl-CoA dehydrogenase/acyl-CoA-binding protein	1589357...1592053	FTL_0584		bifunctional 3-hydroxacyl-CoA dehydrogenase/acyl-CoA-binding protein	562153...564849	FTA_0618		fusion product of 3-hydroxacyl-CoA dehydrogenase and acyl-CoA-binding protein	564002...566698	FTS_0583	fadB	bifunctional 3-hydroxacyl-CoA dehydrogenase/acyl-CoA-binding protein	564103...566799	? (FTL_0584) 565876..568572			565875...568571	FTM_0368		bifunctional 3-hydroxacyl-CoA dehydrogenase/acyl-CoA-binding protein	406152...408848	FNFX1_1475
FTL_0585	fadE	acyl-CoA dehydrogenase	564922...567162	? (FTL_0585) 1587204..1589444			1587203...1589443	FTU_1544	fadE	Acyl-CoA dehydrogenase( )	1662988...1665228	FTW_0402	fadE	acyl-CoA dehydrogenase	394891...397131	FTV_1459	fadE	Acyl-CoA dehydrogenase	1587081...1589321	NE061598_08550	fadE	acyl-CoA dehydrogenase	1520032...1522272	FTF1529	fadE	acyl-CoA dehydrogenase	1587044...1589284	FTL_0585	fadE	acyl-CoA dehydrogenase	564922...567162	? (FTL_0585) 566772..569012			566771...569011	FTS_0584	fadE	acyl-CoA dehydrogenase	566872...569112	? (FTL_0585) 568645..570885			568644...570884	FTM_0369	fadE	acyl-CoA dehydrogenase	408921...411161	FNFX1_1474
FTL_0586		long chain fatty acid CoA ligase	567200...568888	FTT_1528	fadD2	long chain fatty acid CoA ligase	1585477...1587165	FTU_1543	fadD2	Long-chain-fatty-acid-CoA ligase	1661262...1662950	FTW_0403		putative fatty-acid--CoA ligase	397169...398857	FTV_1458	fadD2	Long-chain-fatty-acid-CoA ligase	1585355...1587043	NE061598_08545		long chain fatty acid CoA ligase	1518306...1519994	FTF1528	fadD2	long chain fatty acid CoA ligase	1585318...1587006	FTL_0586		long chain fatty acid CoA ligase	567200...568888	FTA_0620		putative acyl Co-A synthetase/long chain fatty acid CoA ligase	569049...570737	FTS_0585	fadD	long chain fatty acid CoA ligase	569150...570838	? (FTL_0586) 570923..572611			570922...572610	FTM_0370	fadD	long chain fatty acid-CoA ligase	411199...412887	FNFX1_1473
FTL_0587		arsenate reductase	569104...569451	? (FTL_0587) 1584915..1585262			1584914...1585261	? (FTL_0587) 1660700..1661047			1660699...1661046	FTW_0404		ArsC family arsenate permease	399073...399420	? (FTL_0587) 1584793..1585140			1584792...1585139	? (FTL_0587) 1517744..1518091			1517743...1518090	? (FTL_0587) 1584756..1585103			1584755...1585102	FTL_0587		arsenate reductase	569104...569451	FTA_0621		ArsC family arsenate permease	570953...571300	? (FTL_0587) 571055..571402			571054...571401	? (FTL_0587) 572827..573174			572826...573173	? (FTL_0587) 413104..413451			413103...413450	FNFX1_1472
FTL_0588		isocitrate dehydrogenase	569500...571716	? (FTL_0588) 1582650..1584866			1582649...1584865	FTU_1541	idh	Monomeric isocitrate dehydrogenase (NADP)	1658434...1660650	FTW_0405	icd	isocitrate dehydrogenase	399469...401685	FTV_1456	idh	Monomeric isocitrate dehydrogenase (NADP)	1582527...1584743	NE061598_08535		isocitrate dehydrogenase	1515478...1517694	? (FTL_0588) 1582491..1584707			1582490...1584706	FTL_0588		isocitrate dehydrogenase	569500...571716	FTA_0622		isocitrate dehydrogenase	571349...573565	FTS_0587	icd	isocitrate dehydrogenase	571450...573666	? (FTL_0588) 573223..575439			573222...575438	FTM_0372	icd	isocitrate dehydrogenase	413499...415715	FNFX1_1471
FTL_0592		dTDP-glucose 4,6-dehydratase	578226...579962	FTT_1464c	wbtA	dTDP-glucose 4,6-dehydratase	1514680...1516416	? (FTL_0592) 1590466..1592202			1590465...1592201	? (FTL_0592) 408207..409943			408206...409942	? (FTL_0592) 1514559..1516295			1514558...1516294	NE061598_08175		dTDP-glucose 4,6-dehydratase	1447501...1449237	FTF1464c	wbtA	dTDP-glucose 4,6-dehydratase	1514521...1516257	FTL_0592		dTDP-glucose 4,6-dehydratase	578226...579962	FTA_0626		NAD dependent epimerase/dehydratase family protein	580077...581813	FTS_0591	wbtA	dTDP-glucose 4,6-dehydratase	580176...581912	? (FTL_0592) 581949..583685			581948...583684	FTM_1498	wbtA	dTDP-glucose 4,6-dehydratase	1616074...1617810	? (FTL_0592) 1509684..1511420
FTL_0608		mannose-1-phosphate guanyltransferase	596881...598287	FTT_1448c	manC	mannose-1-phosphate guanylyltransferase	1496666...1498072	FTU_1467	manC	mannose-1-phosphate guanylyltransferase	1572451...1573857	FTW_0453		mannose-1-phosphate guanylyltransferase/mannose-6-phosphate isomerase	446657...448063	FTV_1383	manC	mannose-1-phosphate guanylyltransferase	1496544...1497950	NE061598_08080		Mannose-1-phosphate guanyltransferase	1429487...1430893	FTF1448c	manC	mannose-1-phosphate guanyltransferase	1496507...1497913	FTL_0608		mannose-1-phosphate guanyltransferase	596881...598287	FTA_0643		mannose-1-phosphate guanylyltransferase/mannose-6-phosphate isomerase	598732...600138	FTS_0607	manC	mannose-1-phosphate guanylyltransferase	598831...600237	? (FTL_0608) 600575..601981			600574...601980	FTM_1483	manC	mannose-1-phosphate guanylyltransferase/mannose-6-phosphate isomerase	1597871...1599277	FNFX1_1452
FTL_0609		phosphomannomutase	598318...599802	FTT_1447c	manB	phosphomannomutase	1495151...1496635	FTU_1466	manB	phosphomannomutase	1570936...1572420	FTW_0452		phosphoglucomutase/phosphomannomutase	445142...446626	FTV_1382	manB	phosphomannomutase	1495029...1496513	NE061598_08075		phosphomannomutase	1427972...1429456	FTF1447c	manB	phosphomannomutase	1494992...1496476	FTL_0609		phosphomannomutase	598318...599802	FTA_0644		phosphoglucomutase/phosphomannomutase	600169...601653	FTS_0608	manB	phosphomannomutase	600268...601752	? (FTL_0609) 602012..603496			602011...603495	FTM_1482	manB	phosphomannomutase	1596356...1597840	FNFX1_1451
FTL_0610	rho	transcription termination factor Rho	600895...602157	FTT_1446	rho	transcription termination factor Rho	1492777...1494039	FTU_1465	rho	Transcription termination factor Rho	1568562...1569824	FTW_0451	rho	transcription termination factor Rho	442768...444030	FTV_1381	rho	transcription termination factor Rho	1492655...1493917	NE061598_08070		transcription termination factor Rho	1425598...1426860	FTF1446	rho	transcription termination factor Rho	1492618...1493880	FTL_0610	rho	transcription termination factor Rho	600895...602157	FTA_0645	rho	transcription termination factor Rho	602746...604008	FTS_0609	rho	transcription termination factor Rho	602845...604107	? (FTL_0610) 604589..605851			604588...605850	FTM_1481	rho	transcription termination factor Rho	1593977...1595239	FNFX1_1450
FTL_0611		thioredoxin	602200...602523	FTT_1445	trxA1	thioredoxin	1492411...1492734	FTU_1464	trxA1	Thioredoxin reductase	1568196...1568519	FTW_0450	trx1	thioredoxin	442402...442725	FTV_1380	trxA1	Thioredoxin reductase	1492289...1492612	NE061598_08065		Thioredoxin	1425232...1425555	FTF1445	trxA1	thioredoxin	1492252...1492575	FTL_0611		thioredoxin	602200...602523	FTA_0646	trx1	thioredoxin	604052...604375	FTS_0610	trx1	thioredoxin	604150...604473	? (FTL_0611) 605894..606217			605893...606216	FTM_1480	trxA1	thioredoxin	1593611...1593934	FNFX1_1449
FTL_0612		exopolyphosphatase	602721...603647	? (FTL_0612) 1491288..1492214			1491287...1492213	FTU_1463	ppx	Exopolyphosphatase	1567072...1567998	FTW_0449		exopolyphosphatase	441278...442204	FTV_1379	ppx	Exopolyphosphatase	1491165...1492091	NE061598_08060		exopolyphosphatase	1424108...1425034	? (FTL_0612) 1491129..1492055			1491128...1492054	FTL_0612		exopolyphosphatase	602721...603647	? (FTL_0612) 604574..605500			604573...605499	FTS_0611	ppx	exopolyphosphatase	604671...605597	? (FTL_0612) 606415..607341			606414...607340	FTM_1479	ppx	exopolyphosphatase	1592487...1593413	FNFX1_1448
FTL_0615		recombination factor protein RarA	605084...605986	FTT_1443c		recombination factor protein RarA	1489817...1490719	FTU_1462		ATPase AAA family	1565602...1566504	FTW_0447		recombination factor protein RarA	439807...440709	FTV_1378		ATPase AAA family	1489695...1490597	NE061598_08045		recombination factor protein RarA	1422638...1423540	FTF1443c		recombination factor protein RarA	1489658...1490560	FTL_0615		recombination factor protein RarA	605084...605986	FTA_0648		recombination factor protein RarA	606936...607838	? (FTL_0615) 607035..607937			607034...607936	? (FTL_0615) 608778..609680			608777...609679	? (FTL_0615) 1591022..1591921			1591021...1591920	? (FTL_0615) 1486820..1487722
FTL_0616		DNA-directed RNA polymerase subunit alpha	606074...607027	FTT_1442c	rpoA2	DNA-directed RNA polymerase subunit alpha	1488773...1489729	FTU_1461	rpoA2	DNA-directed RNA polymerase subunit alpha	1564558...1565514	FTW_0446	rpoA1	DNA-directed RNA polymerase subunit alpha	438763...439719	FTV_1377	rpoA2	DNA-directed RNA polymerase subunit alpha	1488651...1489607	NE061598_08040		DNA-directed RNA polymerase subunit alpha	1421594...1422550	FTF1442c	rpoA2	DNA-directed RNA polymerase subunit alpha	1488614...1489570	FTL_0616		DNA-directed RNA polymerase subunit alpha	606074...607027	FTA_0649	rpoA2	DNA-directed RNA polymerase subunit alpha	607926...608879	FTS_0614	rpoA2	DNA-directed RNA polymerase subunit alpha	608024...608977	? (FTL_0616) 609768..610721			609767...610720	FTM_1477		DNA-directed RNA polymerase subunit alpha	1589977...1590933	FNFX1_1445
FTL_0617		hypothetical protein	607646...608086	? (FTL_0617) 1487716..1488156			1487715...1488155	FTU_1460		hypothetical protein	1563500...1563940	? (FTL_0617) 437706..438146			437705...438145	FTV_1376		hypothetical protein	1487593...1488033	? (FTL_0617) 1420537..1420977			1420536...1420976	? (FTL_0617) 1487557..1487997			1487556...1487996	FTL_0617		hypothetical protein	607646...608086	? (FTL_0617) 609499..609939			609498...609938	FTS_0617	bfr	bacterioferritin	609596...610036	? (FTL_0617) 611340..611780			611339...611779	FTM_1475	bfr	bacterioferritin	1588919...1589359	FNFX1_1444
FTL_0620		deoxyribonuclease	609798...610565	FTT_1439c		deoxyribonuclease	1485237...1486004	FTU_1458		deoxyribonuclease	1561022...1561789	FTW_0442		TatD family hydrolase	435227...435994	FTV_1374		deoxyribonuclease	1485115...1485882	NE061598_08020		Deoxyribonuclease	1418058...1418825	FTF1439c		deoxyribonuclease	1485078...1485845	FTL_0620		deoxyribonuclease	609798...610565	FTA_0653		TatD family hydrolase	611650...612417	FTS_0619	tatD	Mg-dependent DNase	611748...612515	? (FTL_0620) 613485..614252			613484...614251	FTM_1473		Mg-dependent DNase	1586439...1587206	FNFX1_1442
FTL_0623		ABC transporter ATP-binding protein	612750...613673	FTT_1435c	yagD	ABC transporter ATP-binding protein	1482109...1483032	FTU_1456	yagD	multidrug ABC transporter ATPase	1557894...1558817	FTW_0437		ABC transporter ATP-binding protein	432112...433035	FTV_1372	yagD	multidrug ABC transporter ATPase	1481987...1482910	NE061598_08000		ABC transporter ATP-binding protein	1414930...1415853	FTF1435c	yagD	ABC transporter ATP-binding protein	1481950...1482873	FTL_0623		ABC transporter ATP-binding protein	612750...613673	FTA_0656		ABC transporter ATP-binding protein	614602...615525	FTS_0622	yagD	ABC transporter ATP-binding protein	614700...615623	? (FTL_0623) 616437..617360			616436...617359	FTM_1471		ATP-binding cassette (ABC) superfamily protein	1583327...1584250	FNFX1_1439
FTL_0624		ABC transporter membrane protein	613682...614461	FTT_1434c	yadH	ABC transporter membrane protein	1481321...1482100	FTU_1455	yadH	ABC-type multidrug transport system permease component	1557106...1557885	FTW_0436		ABC-2 type transporter, membrane protein	431324...432103	FTV_1371	yadH	ABC-type multidrug transport system permease component	1481199...1481978	NE061598_07995		ABC transporter membrane protein	1414142...1414921	FTF1434c	yadH	ABC transporter membrane protein	1481162...1481941	FTL_0624		ABC transporter membrane protein	613682...614461	FTA_0657		ABC transporter membrane protein	615534...616313	FTS_0623	yadH	ATP-binding cassette (ABC) superfamily protein	615632...616411	? (FTL_0624) 617369..618148			617368...618147	FTM_1470		ATP-binding cassette (ABC) superfamily protein	1582539...1583318	FNFX1_1438
FTL_0625		glycosyl transferase family protein	614465...615409	FTT_1433	gtrB	glycosyl transferase family protein	1480373...1481317	FTU_1454	gtrB	Glycosyl transferase family 2	1556158...1557102	FTW_0435		glycosyl transferase family protein	430376...431320	FTV_1370	gtrB	glycosyl transferase family 2	1480251...1481195	NE061598_07990		glycosyl transferase family protein	1413194...1414138	FTF1433	gtrB	glycosyl transferase family protein	1480214...1481158	FTL_0625		glycosyl transferase family protein	614465...615409	FTA_0658		glycosyl transferase family protein	616317...617261	FTS_0624	gtrB	glycosyl transferase	616415...617359	? (FTL_0625) 618152..619096			618151...619095	FTM_1469	gtrB	glycosyl transferase family protein	1581591...1582535	FNFX1_1437
FTL_0626		inorganic phosphate/ATP-NAD kinase	615600...616490	FTT_1432c	ppnK	inorganic phosphate/ATP-NAD kinase	1479294...1480184	FTU_1453	ppnK	NAD kinase	1555079...1555969	FTW_0434		NAD(+)/NADH kinase	429297...430187	FTV_1369	ppnK	NAD kinase	1479172...1480062	NE061598_07985		inorganic phosphate/ATP-NAD kinase	1412115...1413005	FTF1432c	ppnK	inorganic phosphate/ATP-NAD kinase	1479135...1480025	FTL_0626		inorganic phosphate/ATP-NAD kinase	615600...616490	FTA_0659		NAD(+)/NADH kinase	617452...618342	FTS_0625	ppnK	NAD kinase	617550...618440	? (FTL_0626) 619287..620177			619286...620176	FTM_1468	ppnK	NAD kinase	1580513...1581403	FNFX1_1436
FTL_0627		threonine efflux protein	616487...617122	FTT_1431	rhtC	threonine efflux protein	1478662...1479297	FTU_1452	rhtC	L-lysine permease	1554447...1555082	FTW_0433		amino acid transporter	428665...429300	FTV_1368	rhtC	L-lysine permease	1478540...1479175	NE061598_07980		amino acid transporter, LysE family protein	1411483...1412118	FTF1431	rhtC	threonine efflux protein	1478503...1479138	FTL_0627		threonine efflux protein	616487...617122	? (FTL_0627) 618340..618976			618339...618975	FTS_0626	rhtB	homoserine/threonine efflux family protein	618437...619072	? (FTL_0627) 620174..620809			620173...620808	FTM_1467	rhtB	homoserine/threonine efflux family protein	1579881...1580516	? (FTL_0627) 1476655..1477290
FTL_0632		ArsR family transcriptional regulator	620245...620544	? (FTL_0632) 1475549..1475848			1475548...1475847	FTU_1448		Transcriptional regulator ArsR family	1551333...1551632	FTW_0456		ArsR family transcriptional regulator	449354...449653	FTV_1364		ArsR family transcriptional regulator	1475426...1475725	NE061598_07945		ArsR family transcriptional regulator	1408369...1408668	? (FTL_0632) 1475390..1475689			1475389...1475688	FTL_0632		ArsR family transcriptional regulator	620245...620544	? (FTL_0632) 622098..622397			622097...622396	FTS_0631		arsR family transcriptional regulator	622195...622494	? (FTL_0632) 623904..624203			623903...624202	FTM_0594		ArsR family transcriptional regulator	656238...656537	FNFX1_1427
FTL_0633		hypothetical protein	620610...621128	FTT_1426c		hypothetical protein	1474964...1475482	FTU_1447		Rhodanese-related sulfurtransferase	1550749...1551267	FTW_0457		hypothetical protein	449719...450237	FTV_1363		Rhodanese-related sulfurtransferase	1474842...1475360	NE061598_07940		rhodanese-related sulfurtransferase	1407785...1408303	FTF1426c		hypothetical protein	1474805...1475323	FTL_0633		hypothetical protein	620610...621128	? (FTL_0633) 622463..622981			622462...622980	FTS_0632		rhodanese-related sulfurtransferase	622560...623078	? (FTL_0633) 624269..624787			624268...624786	? (FTL_0633) 656604..657123			656603...657122	FNFX1_1426
FTL_0634		NADH oxidase	621153...621278	? (FTL_0634) 1474813..1474940			1474812...1474939	? (FTL_0634) 1550598..1550725			1550597...1550724	? (FTL_0634) 450263..450390			450262...450389	? (FTL_0634) 1474691..1474818			1474690...1474817	? (FTL_0634) 1407634..1407761			1407633...1407760	? (FTL_0634) 1474654..1474781			1474653...1474780	FTL_0634		NADH oxidase	621153...621278	? (FTL_0634) 623006..623131			623005...623130	? (FTL_0634) 623104..623229			623103...623228	? (FTL_0634) 624812..624937			624811...624936	? (FTL_0634) 657148..657275			657147...657274	? (FTL_0634) 1467080..1467207
FTL_0635		FAD-dependent pyridine nucleotide-disulfide oxidoreductase	621339...621959	? (FTL_0635) 1474135..1474754			1474134...1474753	? (FTL_0635) 1549920..1550539			1549919...1550538	? (FTL_0635) 450449..451068			450448...451067	? (FTL_0635) 1474013..1474632			1474012...1474631	? (FTL_0635) 1406956..1407575			1406955...1407574	? (FTL_0635) 1473976..1474595			1473975...1474594	FTL_0635		FAD-dependent pyridine nucleotide-disulfide oxidoreductase	621339...621959	? (FTL_0635) 623192..623812			623191...623811	? (FTL_0635) 623290..623910			623289...623909	? (FTL_0635) 624998..625618			624997...625617	? (FTL_0635) 657334..657953			657333...657952	? (FTL_0635) 1466402..1467021
FTL_0636		NADH oxidase	622009...622845	? (FTL_0636) 1473249..1474085			1473248...1474084	? (FTL_0636) 1549034..1549870			1549033...1549869	? (FTL_0636) 451118..451954			451117...451953	? (FTL_0636) 1473127..1473963			1473126...1473962	? (FTL_0636) 1406070..1406906			1406069...1406905	? (FTL_0636) 1473090..1473926			1473089...1473925	FTL_0636		NADH oxidase	622009...622845	? (FTL_0636) 623862..624698			623861...624697	? (FTL_0636) 623960..624796			623959...624795	? (FTL_0636) 625668..626504			625667...626503	? (FTL_0636) 658003..658836			658002...658835	? (FTL_0636) 1465516..1466352
FTL_0637		hypothetical protein	622890...623576	FTT_1424c		hypothetical protein	1472523...1473203	FTU_1445		Hydroxyacylglutathione hydrolase	1548308...1548988	FTW_0460		metallo-beta-lactamase family protein	451998...452684	FTV_1361		Hydroxyacylglutathione hydrolase	1472401...1473081	NE061598_07930		hypothetical protein	1405344...1406024	FTF1424c		hypothetical protein	1472364...1473044	FTL_0637		hypothetical protein	622890...623576	FTA_0671		metallo-beta-lactamase family protein	624742...625428	FTS_0634		Zn-dependent hydrolase	624840...625526	? (FTL_0637) 626549..627235			626548...627234	FTM_0597		Zn-dependent hydrolase	658880...659566	FNFX1_1424
FTL_0638		hypothetical protein	623578...624327	FTT_1423c		hypothetical protein	1471772...1472521	FTU_1444		putative permease	1547557...1548306	FTW_0461		hypothetical protein	452686...453435	FTV_1360		putative permease	1471650...1472399	NE061598_07925		conservered hypothetical membrane protein	1404593...1405342	FTF1423c		hypothetical protein	1471613...1472362	FTL_0638		hypothetical protein	623578...624327	FTA_0673		hypothetical protein	625430...626179	FTS_0635		hypothetical protein	625528...626277	? (FTL_0638) 627237..627986			627236...627985	? (FTL_0638) 659569..660317			659568...660316	FNFX1_1423
FTL_0640		hypothetical protein	624980...625429	FTT_1421		hypothetical protein	1470670...1471119	? (FTL_0640) 1546456..1546905			1546455...1546904	? (FTL_0640) 454089..454538			454088...454537	? (FTL_0640) 1470549..1470998			1470548...1470997	NE061598_07915		hypothetical protein	1403491...1403940	FTF1421		hypothetical protein	1470511...1470960	FTL_0640		hypothetical protein	624980...625429	FTA_0674		hypothetical protein	626832...627281	? (FTL_0640) 626931..627380			626930...627379	? (FTL_0640) 628639..629088			628638...629087	FTM_0600		hypothetical protein	660969...661418	? (FTL_0640) 1462932..1463381
FTL_0641		hypothetical protein	625660...626115	? (FTL_0641) 1469985..1470440			1469984...1470439	? (FTL_0641) 1545770..1546225			1545769...1546224	? (FTL_0641) 454769..455224			454768...455223	? (FTL_0641) 1469863..1470318			1469862...1470317	? (FTL_0641) 1402806..1403261			1402805...1403260	? (FTL_0641) 1469826..1470281			1469825...1470280	FTL_0641		hypothetical protein	625660...626115	? (FTL_0641) 627513..627968			627512...627967	? (FTL_0641) 627611..628066			627610...628065	? (FTL_0641) 629319..629774			629318...629773	? (FTL_0641) 661650..662105			661649...662104	? (FTL_0641) 1462247..1462702
FTL_0642		lipoprotein	626176...626673	? (FTL_0642) 1469419..1469924			1469418...1469923	? (FTL_0642) 1545204..1545709			1545203...1545708	? (FTL_0642) 455285..455793			455284...455792	? (FTL_0642) 1469297..1469802			1469296...1469801	? (FTL_0642) 1402240..1402745			1402239...1402744	? (FTL_0642) 1469260..1469765			1469259...1469764	FTL_0642		lipoprotein	626176...626673	FTA_0676		hypothetical protein	628029...628526	? (FTL_0642) 628127..628624			628126...628623	? (FTL_0642) 629836..630333			629835...630332	? (FTL_0642) 662166..662674			662165...662673	? (FTL_0642) 1461677..1462185
FTL_0644		carbon-nitrogen hydrolase	627162...627932	? (FTL_0644) 1468160..1468930			1468159...1468929	FTU_1438		putative hydrolase	1543944...1544714	FTW_0467		carbon-nitrogen family hydrolase	456281...457051	FTV_1354		putative hydrolase	1468037...1468807	NE061598_07895		carbon-nitrogen hydrolase	1400980...1401750	? (FTL_0644) 1468001..1468771			1468000...1468770	FTL_0644		carbon-nitrogen hydrolase	627162...627932	? (FTL_0644) 629016..629786			629015...629785	FTS_0641		carbon-nitrogen hydrolase	629112...629882	? (FTL_0644) 630822..631592			630821...631591	FTM_0604		carbon-nitrogen hydrolase	663162...663932	FNFX1_1417
FTL_0645		lipoprotein	628101...628514	FTT_1416c		lipoprotein	1467577...1467990	FTU_1437		hypothetical protein	1543362...1543775	FTW_0468		lipoprotein	457220...457633	FTV_1353		hypothetical protein	1467455...1467868	NE061598_07890		lipoprotein	1400398...1400811	FTF1416c		lipoprotein	1467418...1467831	FTL_0645		lipoprotein	628101...628514	FTA_0679		lipoprotein	629954...630367	FTS_0642		hypothetical protein	630051...630464	? (FTL_0645) 631761..632174			631760...632173	FTM_0605		lipoprotein	664101...664514	FNFX1_1416
FTL_0646		hypothetical protein	628660...629469	? (FTL_0646) 1466624..1467434			1466623...1467433	? (FTL_0646) 1542409..1543219			1542408...1543218	? (FTL_0646) 457780..458590			457779...458589	? (FTL_0646) 1466502..1467312			1466501...1467311	? (FTL_0646) 1399445..1400255			1399444...1400254	? (FTL_0646) 1466465..1467275			1466464...1467274	FTL_0646		hypothetical protein	628660...629469	FTA_0680		hypothetical protein	630513...631322	? (FTL_0646) 630611..631420			630610...631419	? (FTL_0646) 632320..633129			632319...633128	? (FTL_0646) 664661..665471			664660...665470	? (FTL_0646) 1458878..1459689
FTL_0647		hypothetical protein	629577...630059	FTT_1414		hypothetical protein	1466033...1466515	FTU_1435		hypothetical protein	1541818...1542300	FTW_0470		hypothetical protein	458697...459179	FTV_1351		hypothetical protein	1465911...1466393	NE061598_07880		hypothetical protein	1398854...1399336	FTF1414		hypothetical protein	1465874...1466356	FTL_0647		hypothetical protein	629577...630059	FTA_0681		hypothetical protein	631430...631912	? (FTL_0647) 631528..632010			631527...632009	? (FTL_0647) 633237..633719			633236...633718	? (FTL_0647) 665579..666060			665578...666059	? (FTL_0647) 1458287..1458770
FTL_0648		aminotransferase	630059...630688	? (FTL_0648) 1465408..1466034			1465407...1466033	? (FTL_0648) 1541193..1541819			1541192...1541818	? (FTL_0648) 459180..459809			459179...459808	? (FTL_0648) 1465286..1465912			1465285...1465911	? (FTL_0648) 1398229..1398855			1398228...1398854	? (FTL_0648) 1465249..1465875			1465248...1465874	FTL_0648		aminotransferase	630059...630688	? (FTL_0648) 631913..632542			631912...632541	? (FTL_0648) 632010..632639			632009...632638	? (FTL_0648) 633719..634348			633718...634347	? (FTL_0648) 666060..666689			666059...666688	? (FTL_0648) 1457658..1458287
FTL_0649		aspartate/tyrosine/aromatic aminotransferase family protein	630712...631191	? (FTL_0649) 1464904..1465384			1464903...1465383	? (FTL_0649) 1540689..1541169			1540688...1541168	? (FTL_0649) 459833..460313			459832...460312	? (FTL_0649) 1464782..1465262			1464781...1465261	? (FTL_0649) 1397725..1398205			1397724...1398204	? (FTL_0649) 1464745..1465225			1464744...1465224	FTL_0649		aspartate/tyrosine/aromatic aminotransferase family protein	630712...631191	? (FTL_0649) 632566..633045			632565...633044	? (FTL_0649) 632663..633142			632662...633141	? (FTL_0649) 634372..634851			634371...634850	? (FTL_0649) 666713..667193			666712...667192	? (FTL_0649) 1457154..1457634
FTL_0650		prolyl-tRNA synthetase	631337...633034	FTT_1412	proS	prolyl-tRNA synthetase	1463060...1464757	FTU_1433	proS	prolyl-tRNA synthetase	1538845...1540542	FTW_0472	proS	prolyl-tRNA synthetase	460458...462155	FTV_1349	proS	prolyl-tRNA synthetase	1462938...1464635	NE061598_07870		prolyl-tRNA synthetase	1395881...1397578	FTF1412	proS	prolyl-tRNA synthetase	1462901...1464598	FTL_0650		prolyl-tRNA synthetase	631337...633034	FTA_0684	proS	prolyl-tRNA synthetase	633190...634887	FTS_0645	proS	prolyl-tRNA synthetase	633287...634984	? (FTL_0650) 634997..636694			634996...636693	FTM_0608	proS	prolyl-tRNA synthetase	667338...669035	FNFX1_1412
FTL_0652		hypothetical protein	635603...636139	? (FTL_0652) 1459936..1460472			1459935...1460471	FTU_1432		Putative inner membrane protein	1535720...1536256	FTW_0477		hypothetical protein	464744...465280	FTV_1348		putative inner membrane protein	1459813...1460349	NE061598_07835		hypothetical protein	1392756...1393292	? (FTL_0652) 1459777..1460313			1459776...1460312	FTL_0652		hypothetical protein	635603...636139	FTA_0688		hypothetical protein	637456...637992	FTS_0650		DsbB family disulfide bond formation protein	637553...638089	? (FTL_0652) 639263..639799			639262...639798	FTM_0610		disulfide bond formation protein, DsbB family	671623...672159	FNFX1_1411
FTL_0653		hypothetical protein	636846...637262	FTT_1409c		hypothetical protein	1458812...1459228	FTU_1431		Sulfur acceptor protein SufE for iron-sulfur cluster assembly	1534597...1535013	FTW_0479		putative regulator of cysteine desulfurase activity	465987...466403	FTV_1347		Sulfur acceptor protein SufE for iron-sulfur cluster assembly	1458690...1459106	NE061598_07820		sulfur acceptor protein SufE	1391634...1392050	FTF1409c		hypothetical protein	1458653...1459069	FTL_0653		hypothetical protein	636846...637262	FTA_0689	sufE	Fe-S cluster assembly related protein	638699...639115	FTS_0652	sufE	sulfur acceptor protein SufE	638796...639212	? (FTL_0653) 640506..640922			640505...640921	FTM_0612	sufE	sulfur acceptor protein SufE	672866...673282	FNFX1_1409
FTL_0655		hypothetical protein	637978...639063	FTT_1407c		hypothetical protein	1457011...1458096	FTU_1429		hypothetical protein	1532796...1533881	FTW_0481		hypothetical protein	467119...468204	FTV_1345		hypothetical protein	1456889...1457974	NE061598_07810		membrane protein	1389833...1390918	FTF1407c		hypothetical protein	1456852...1457937	FTL_0655		hypothetical protein	637978...639063	FTA_0691		hypothetical protein	639831...640916	FTS_0654		hypothetical protein	639928...641013	? (FTL_0655) 641638..642723			641637...642722	FTM_0614		membrane protein	673998...675083	FNFX1_1407
FTL_0656		hypothetical protein	639060...640217	FTT_1406c		hypothetical protein	1455857...1457014	FTU_1428		hypothetical protein	1531642...1532799	FTW_0482		hypothetical protein	468201...469358	FTV_1344		hypothetical protein	1455735...1456892	NE061598_07805		membrane protein	1388679...1389836	FTF1406c		hypothetical protein	1455698...1456855	FTL_0656		hypothetical protein	639060...640217	FTA_0692		hypothetical protein	640913...642070	FTS_0655		hypothetical protein	641010...642167	? (FTL_0656) 642720..643877			642719...643876	FTM_0615		membrane protein	675080...676237	FNFX1_1406
FTL_0657		hydroxyacylglutathione hydrolase	640231...640989	FTT_1405c	gloB	hydroxyacylglutathione hydrolase	1455085...1455843	FTU_1427	gloB	Hydroxyacylglutathione hydrolase	1530870...1531628	FTW_0483		hydroxyacylglutathione hydrolase	469372...470130	FTV_1343	gloB	Hydroxyacylglutathione hydrolase	1454963...1455721	NE061598_07800		Metallo-beta-lactamase superfamily protein	1387907...1388665	FTF1405c	gloB	hydroxyacylglutathione hydrolase	1454926...1455684	FTL_0657		hydroxyacylglutathione hydrolase	640231...640989	FTA_0693		hydroxyacylglutathione hydrolase	642084...642842	FTS_0656	gloB	hydroxyacylglutathione hydrolase	642181...642939	? (FTL_0657) 643891..644649			643890...644648	FTM_0616	gloB	hydroxyacylglutathione hydrolase	676251...677009	FNFX1_1405
FTL_0659		cell division protein	641067...641774	FTT_1404		cell division protein	1454300...1455007	FTU_1426		cell division protein	1530085...1530792	FTW_0484		putative cell division protein	470208...470915	FTV_1342		cell division protein	1454178...1454885	NE061598_07795		putative cell division protein	1387122...1387829	FTF1404		cell division protein	1454141...1454848	FTL_0659		cell division protein	641067...641774	FTA_0694		putative cell division protein	642920...643627	FTS_0657		hypothetical protein	643017...643724	? (FTL_0659) 644727..645434			644726...645433	FTM_0617		hypothetical protein	677087...677794	FNFX1_1404
FTL_0660		ferrous iron transport protein A	641883...642107	FTT_1403c	feoA	ferrous iron transport protein A	1453967...1454191	FTU_1425	feoA	Ferrous iron transport protein A	1529752...1529976	FTW_0485		hypothetical protein	471024...471248	FTV_1341	feoA	Ferrous iron transport protein A	1453845...1454069	NE061598_07790		hypothetical protein	1386789...1387013	FTF1403c	feoA	ferrous iron transport protein A	1453808...1454032	FTL_0660		ferrous iron transport protein A	641883...642107	? (FTL_0660) 643737..643961			643736...643960	FTS_0658	feoA	Fe2+ transport system protein A	643833...644057	? (FTL_0660) 645543..645767			645542...645766	FTM_0618	feoA	Fe2+ transport system protein A	677903...678127	FNFX1_1403
FTL_0661		hypothetical protein	642124...643758	FTT_1402c		hypothetical protein	1452316...1453950	FTU_1424		hypothetical protein	1528101...1529735	FTW_0486		hypothetical protein	471265...472899	FTV_1340		hypothetical protein	1452194...1453828	NE061598_07785		hypothetical protein	1385138...1386772	FTF1402c		hypothetical protein	1452157...1453791	FTL_0661		hypothetical protein	642124...643758	FTA_0696		hypothetical protein	643977...645611	FTS_0659		hypothetical protein	644074...645708	? (FTL_0661) 645784..647418			645783...647417	FTM_0619		hypothetical protein	678144...679778	FNFX1_1402
FTL_0662		prophage repressor protein	644330...644983	? (FTL_0662) 1451092..1451745			1451091...1451744	FTU_1423		SOS-response repressor and protease LexA	1526876...1527529	FTW_0487		peptidase S24-like domain-containing protein	473471...474124	FTV_1339		SOS-response repressor and protease LexA	1450969...1451622	NE061598_07780		prophage repressor protein	1383913...1384566	? (FTL_0662) 1450933..1451586			1450932...1451585	FTL_0662		prophage repressor protein	644330...644983	FTA_0697		peptidase S24-like domain-containing protein	646183...646836	FTS_0663		prophage repressor protein	646280...646933	? (FTL_0662) 647990..648643			647989...648642	FTM_0623		prophage repressor protein	680350...681003	FNFX1_1401
FTL_0665		hypothetical protein	646600...648186	? (FTL_0665) 1447892..1449477			1447891...1449476	? (FTL_0665) 1523699..1525284			1523698...1525283	FTW_0490		putative glutamate synthase	475627...477213	? (FTL_0665) 1447792..1449377			1447791...1449376	? (FTL_0665) 1380714..1382299			1380713...1382298	? (FTL_0665) 1447733..1449318			1447732...1449317	FTL_0665		hypothetical protein	646600...648186	FTA_0700		putative glutamate synthase	648453...650039	FTS_0666	gltB	glutamate synthase domain-containing 2	648550...650136	? (FTL_0665) 650260..651846			650259...651845	FTM_0626	gltB	glutamate synthase domain 2	682618...684204	FNFX1_1398
FTL_0666		exodeoxyribonuclease V subunit gamma	648263...651502	FTT_1397c	recC	exodeoxyribonuclease V subunit gamma	1444575...1447814	FTU_1420	recC	Exodeoxyribonuclease V gamma chain	1520382...1523621	FTW_0491	recC	exodeoxyribonuclease V subunit gamma	477290...480529	FTV_1336	recC	Exodeoxyribonuclease V gamma chain	1444475...1447714	NE061598_07755		Exodeoxyribonuclease V gamma chain	1377397...1380636	FTF1397c	recC	exodeoxyribonuclease V subunit gamma	1444416...1447655	FTL_0666		exodeoxyribonuclease V subunit gamma	648263...651502	FTA_0701	recC	exodeoxyribonuclease V subunit gamma	650116...653355	FTS_0667	recC	exodeoxyribonuclease V subunit gamma	650213...653452	? (FTL_0666) 651926..655165			651925...655164	FTM_0627	recC	exodeoxyribonuclease V subunit gamma	684281...687520	FNFX1_1397
FTL_0669		exodeoxyribonuclease V subunit beta	653661...657314	FTT_1394c	recB	exodeoxyribonuclease V subunit beta	1438763...1442416	FTU_1417	recB	Exodeoxyribonuclease V beta chain	1514570...1518223	FTW_0494	recB	exodeoxyribonuclease V subunit beta	482688...486341	FTV_1333	recB	Exodeoxyribonuclease V beta chain	1438663...1442316	NE061598_07735		Exodeoxyribonuclease V beta chain	1371564...1375217	FTF1394c	recB	exodeoxyribonuclease V subunit beta	1438604...1442257	FTL_0669		exodeoxyribonuclease V subunit beta	653661...657314	FTA_0704	recB	exodeoxyribonuclease V subunit beta	655514...659167	FTS_0670	recB	ATP-dependent exonuclease V subunit beta	655632...659285	? (FTL_0669) 657345..660998			657344...660997	FTM_0630	recB	exodeoxyribonuclease V subunit beta	689637...693290	FNFX1_1395
FTL_0671		pantothenate kinase	659157...659927	FTT_1392		pantothenate kinase	1436150...1436920	FTU_1415		Pantothenate kinase type III CoaX-like protein	1511957...1512727	FTW_0496		pantothenate kinase	488184...488954	FTV_1331		Pantothenate kinase type III CoaX-like protein	1436050...1436820	NE061598_07725		pantothenate kinase	1368951...1369721	FTF1392		pantothenate kinase	1435991...1436761	FTL_0671		pantothenate kinase	659157...659927	FTA_0706		pantothenate kinase	661010...661780	FTS_0672		pantothenate kinase	661128...661898	? (FTL_0671) 662841..663611			662840...663610	FTM_0632		pantothenate kinase	695133...695903	FNFX1_1393
FTL_0674	panB	3-methyl-2-oxobutanoate hydroxymethyltransferase	661032...661883	? (FTL_0674) 1434198..1435046			1434197...1435045	? (FTL_0674) 1510005..1510853			1510004...1510852	? (FTL_0674) 490060..490911			490059...490910	? (FTL_0674) 1434098..1434946			1434097...1434945	? (FTL_0674) 1366999..1367847			1366998...1367846	? (FTL_0674) 1434039..1434887			1434038...1434886	FTL_0674	panB	3-methyl-2-oxobutanoate hydroxymethyltransferase	661032...661883	? (FTL_0674) 662886..663737			662885...663736	? (FTL_0674) 663004..663855			663003...663854	? (FTL_0674) 664716..665567			664715...665566	? (FTL_0674) 697009..697860			697008...697859	? (FTL_0674) 1430465..1431316
FTL_0676		DNA ligase	662852...664888	FTT_1387c	ligN	DNA ligase	1431189...1433225	FTU_1410	ligN	DNA ligase	1506996...1509032	FTW_0501	ligA	DNA ligase	491882...493918	FTV_1326	ligN	DNA ligase	1431089...1433125	NE061598_07700		NAD-dependent DNA ligase	1363990...1366026	FTF1387c	ligN	DNA ligase	1431030...1433066	FTL_0676		DNA ligase	662852...664888	FTA_0711	ligA	DNA ligase	664705...666741	FTS_0677	ligA	DNA ligase	664823...666859	? (FTL_0676) 666536..668572			666535...668571	FTM_0637	ligA	NAD-dependent DNA ligase	698831...700867	FNFX1_1388
FTL_0679		polyamine transporter, subunit I, ABC transporter, membrane protein	666344...667150	FTT_0564	potI	polyamine transporter, subunit I, ABC transporter, membrane protein	581558...582364	FTU_0610	potI	Putrescine transport system permease protein PotI	657488...658294	FTW_1455		ABC transporter permease	1357781...1358587	FTV_0526	potI	putrescine transport system permease protein PotI	581581...582387	NE061598_03210		polyamine transporter, subunit I, ABC transporter, membrane protein	581615...582421	FTF0564	potI	polyamine transporter, subunit I, ABC transporter, membrane protein	581511...582317	FTL_0679		polyamine transporter, subunit I, ABC transporter, membrane protein	666344...667150	FTA_0715		ABC transporter permease	668197...669003	FTS_0680	potI	putrescine ABC transporter membrane protein subunit I	668315...669121	? (FTL_0679) 670000..670806			669999...670805	FTM_0662	potI	ATP-binding cassette putrescine uptake system, membrane protein, subunit I	726609...727415	FNFX1_0739
FTL_0680		polyamine transporter, subunit H, ABC transporter, membrane protein	667164...668045	? (FTL_0680) 580664..581545			580663...581544	FTU_0609	potH	Putrescine transport system permease protein PotH	656593...657474	FTW_1454		ABC transporter permease	1356886...1357767	FTV_0525	potH	putrescine transport system permease protein PotH	580686...581567	NE061598_03205		ABC transporter permease	580720...581601	? (FTL_0680) 580617..581498			580616...581497	FTL_0680		polyamine transporter, subunit H, ABC transporter, membrane protein	667164...668045	FTA_0716		polyamine ABC transporter permease	669017...669898	? (FTL_0680) 669136..670017			669135...670016	? (FTL_0680) 670820..671701			670819...671700	FTM_0661	potH	ATP-binding cassette putrescine uptake system, membrane protein, subunit H	725714...726595	FNFX1_0740
FTL_0681		polyamine transporter, ABC transporter,ATP-binding protein	668045...669166	FTT_0562	potG	polyamine transporter, ABC transporter,ATP-binding protein	579542...580663	FTU_0608	potG	Putrescine transport ATP-binding protein PotG	655472...656593	FTW_1453		polyamine transporter, ATP-binding protein	1355765...1356886	FTV_0524	potG	putrescine transport ATP-binding protein PotG	579565...580686	NE061598_03200		polyamine transporter, ABC transporter,ATP-binding protein	579599...580720	FTF0562	potG	polyamine transporter, ABC transporter,ATP-binding protein	579495...580616	FTL_0681		polyamine transporter, ABC transporter,ATP-binding protein	668045...669166	FTA_0717		polyamine ABC transporter ATP-binding protein	669898...671019	FTS_0682	potG	putrescine ABC transporter ATP-binding protein	670016...671137	? (FTL_0681) 671701..672822			671700...672821	FTM_0660	potG	ATP-binding cassette putrescine uptake system, ATP-binding protein	724593...725714	FNFX1_0741
FTL_0684		hypothetical protein	671099...671521	FTT_1260		hypothetical protein	1282522...1282944	FTU_1290		hypothetical protein	1358235...1358657	FTW_0684		hypothetical protein	662465...662887	FTV_1206		hypothetical protein	1282328...1282750	NE061598_07275		hypothetical protein	1282586...1283008	FTF1260		hypothetical protein	1282475...1282897	FTL_0684		hypothetical protein	671099...671521	FTA_0723		hypothetical protein	672952...673374	FTS_0685		hypothetical protein	673070...673492	? (FTL_0684) 674727..675149			674726...675148	FTM_1106		lipoprotein	1190083...1190505	FNFX1_1322
FTL_0685		NH(3)-dependent NAD(+) synthetase	671625...672374	FTT_1259	nadE	NH(3)-dependent NAD(+) synthetase	1281669...1282418	FTU_1289	nadE	NMN synthetase	1357382...1358131	FTW_0685	nadE	NAD+ synthetase	662991...663740	FTV_1205	nadE	NMN synthetase	1281475...1282224	NE061598_07270		NAD(+) synthase	1281733...1282482	FTF1259	nadE	NH(3)-dependent NAD(+) synthetase	1281622...1282371	FTL_0685		NH(3)-dependent NAD(+) synthetase	671625...672374	FTA_0724	nadE	NAD+ synthetase	673478...674227	FTS_0686	nadE	NAD synthase	673596...674345	? (FTL_0685) 675253..676002			675252...676001	FTM_1107	nadE	NAD+ synthetase	1190609...1191358	FNFX1_1321
FTL_0686		outer membrane efflux protein	672503...673975	FTT_1258		outer membrane efflux protein	1280068...1281540	FTU_1288		Outer membrane component of tripartite multidrug resistance system	1355781...1357253	FTW_0686		outer membrane efflux protein	663851...665323	FTV_1204		Outer membrane component of tripartite multidrug resistance system	1279874...1281346	NE061598_07265		outer membrane efflux protein	1280132...1281604	FTF1258		outer membrane efflux protein	1280021...1281493	FTL_0686		outer membrane efflux protein	672503...673975	FTA_0725		outer membrane efflux protein	674356...675828	FTS_0687		outer membrane efflux protein	674474...675946	? (FTL_0686) 676131..677603			676130...677602	FTM_1108		outer membrane efflux protein	1191487...1192959	FNFX1_1320
FTL_0687		HlyD family secretion protein	673985...675007	FTT_1257	emrA1	HlyD family secretion protein	1279036...1280058	FTU_1287	emrA1	Membrane fusion component of tripartite multidrug resistance system	1354749...1355771	FTW_0687		efflux pump protein	665333...666355	FTV_1203	emrA1	Membrane fusion component of tripartite multidrug resistance system	1278842...1279864	NE061598_07260		HlyD family secretion protein	1279100...1280122	FTF1257	emrA1	HlyD family secretion protein	1278989...1280011	FTL_0687		HlyD family secretion protein	673985...675007	FTA_0726		HlyD family secretion protein	675838...676860	FTS_0688	emrA1	membrane fusion protein	675956...676978	? (FTL_0687) 677613..678635			677612...678634	FTM_1109		membrane fusion protein	1192969...1193991	FNFX1_1319
FTL_0688		major facilitator transporter	675029...676558	FTT_1256	emrB	major facilitator transporter	1277485...1279014	FTU_1286	emrB	Inner membrane component of tripartite multidrug resistance system	1353198...1354727	FTW_0688		drug:H+ antiporter-1 family protein	666377...667906	FTV_1202	emrB	inner membrane component of tripartite multidrug resistance system	1277291...1278820	NE061598_07255		drug:H+ antiporter-1 (DHA2) family protein	1277549...1279078	FTF1256	emrB	major facilitator transporter	1277438...1278967	FTL_0688		major facilitator transporter	675029...676558	FTA_0727		drug:H+ antiporter-1 (DHA2) family protein	676882...678411	FTS_0689	emrB	drug:H+ antiporter-1 (DHA2) family protein	677000...678529	? (FTL_0688) 678657..680186			678656...680185	FTM_1110		drug:H+ antiporter-1 (DHA2) family protein	1194013...1195542	FNFX1_1318
FTL_0690		Acyl-CoA synthetase (long-chain-fatty-acid--CoA ligase)	677538...679229	FTT_1254	fadD1	acyl-CoA synthetase	1274814...1276505	? (FTL_0690) 1350528..1352219			1350527...1352218	FTW_0690		amino acid adenylase	668886...670577	? (FTL_0690) 1274621..1276312			1274620...1276311	NE061598_07245		Acyl-CoA synthetase (long-chain-fatty-acid--CoA ligase)	1274878...1276569	FTF1254	fadD1	Acyl-CoA synthetase (long-chain-fatty-acid--CoA ligase)	1274767...1276458	FTL_0690		Acyl-CoA synthetase (long-chain-fatty-acid--CoA ligase)	677538...679229	FTA_0728		long-chain-fatty-acid--CoA ligase	679391...681082	FTS_0691	caiC	long chain fatty acid CoA ligase	679509...681200	? (FTL_0690) 681166..682857			681165...682856	FTM_1112		long chain fatty acid CoA ligase	1196522...1198213	FNFX1_1316
FTL_0691		proton-dependent oligopeptide transport (POT) family protein	679337...680818	? (FTL_0691) 1273226..1274707			1273225...1274706	FTU_1283		Di or tripeptide permease DtpA	1348938...1350419	? (FTL_0691) 670686..672167			670685...672166	FTV_1199		Di or tripeptide permease DtpA	1273031...1274512	? (FTL_0691) 1273290..1274771			1273289...1274770	? (FTL_0691) 1273179..1274660			1273178...1274659	FTL_0691		proton-dependent oligopeptide transport (POT) family protein	679337...680818	? (FTL_0691) 681191..682672			681190...682671	FTS_0692		proton-dependent oligopeptide transporter (POT) family protein, di- or tripeptide:H+ symporter	681308...682789	? (FTL_0691) 682965..684446			682964...684445	FTM_1113		proton-dependent oligopeptide transporter (POT) family protein, di- or tripeptide:H+ symporter	1198321...1199802	FNFX1_1315
FTL_0692		16S ribosomal RNA methyltransferase RsmE	681054...681782	FTT_1252		16S ribosomal RNA methyltransferase RsmE	1272261...1272989	FTU_1282		Ribosomal RNA small subunit methyltransferase E	1347974...1348702	FTW_0692		16S ribosomal RNA methyltransferase RsmE	672402...673130	FTV_1198		ribosomal RNA small subunit methyltransferase E	1272067...1272795	NE061598_07235		hypothetical protein	1272325...1273053	FTF1252		16S ribosomal RNA methyltransferase RsmE	1272214...1272942	FTL_0692		16S ribosomal RNA methyltransferase RsmE	681054...681782	FTA_0731		16S ribosomal RNA methyltransferase RsmE	682907...683635	FTS_0693		16S ribosomal RNA methyltransferase RsmE	683025...683753	? (FTL_0692) 684682..685410			684681...685409	FTM_1114		16S ribosomal RNA methyltransferase RsmE	1200039...1200767	FNFX1_1314
FTL_0694		hypothetical protein	682529...683227	FTT_1250		hypothetical protein	1270816...1271514	FTU_1280		hypothetical protein	1346529...1347227	FTW_0694		hypothetical protein	673877...674575	FTV_1196		hypothetical protein	1270622...1271320	NE061598_07225		hypothetical protein	1270880...1271578	FTF1250		hypothetical protein	1270769...1271467	FTL_0694		hypothetical protein	682529...683227	FTA_0732		hypothetical protein	684382...685080	FTS_0695		hypothetical protein	684500...685198	? (FTL_0694) 686157..686855			686156...686854	FTM_1116		hypothetical protein	1201514...1202212	FNFX1_1312
FTL_0695		cell entry (mce) related family protein	683232...683957	FTT_1249		cell entry (mce) related family protein	1270086...1270811	FTU_1279		ABC-type transport system involved in resistance to organic solvents periplasmic component USSDB6C	1345799...1346524	FTW_0695		hypothetical protein	674580...675305	FTV_1195		ABC-type transport system involved in resistance to organic solvents periplasmic component USSDB6C	1269892...1270617	NE061598_07220		mycobacterial cell entry (mce) related family protein	1270150...1270875	FTF1249		cell entry (mce) related family protein	1270039...1270764	FTL_0695		cell entry (mce) related family protein	683232...683957	FTA_0734		hypothetical protein	685085...685810	FTS_0696		hypothetical protein	685203...685928	? (FTL_0695) 686860..687585			686859...687584	FTM_1117		hypothetical protein	1202217...1202942	FNFX1_1311
FTL_0696		ABC transporter ATP-binding protein	683967...684728	FTT_1248		ABC transporter ATP-binding protein	1269315...1270076	FTU_1278		methionine ABC transporter ATP-binding protein	1345028...1345789	FTW_0696		ABC transporter ATP-binding protein	675315...676076	FTV_1194		methionine ABC transporter ATP-binding protein	1269121...1269882	NE061598_07215		ABC transporter ATP-binding protein	1269379...1270140	FTF1248		ABC transporter ATP-binding protein	1269268...1270029	FTL_0696		ABC transporter ATP-binding protein	683967...684728	FTA_0735		ABC transporter ATP-binding protein	685820...686581	FTS_0697		ABC transporter ATP-binding protein	685938...686699	? (FTL_0696) 687595..688356			687594...688355	FTM_1118		ATP-binding Cassette (ABC) superfamily protein	1202952...1203713	FNFX1_1310
FTL_0697		ABC transporter membrane protein	684743...685843	FTT_1247		ABC transporter membrane protein	1268200...1269300	FTU_1277		ABC-type transport system involved in resistance to organic solvents permease component USSDB6A	1343913...1345013	FTW_0697		ABC transporter membrane protein	676091...677191	FTV_1193		ABC-type transport system involved in resistance to organic solvents permease component USSDB6A	1268006...1269106	NE061598_07210		ABC transporter membrane protein	1268264...1269364	FTF1247		ABC transporter membrane protein	1268153...1269253	FTL_0697		ABC transporter membrane protein	684743...685843	FTA_0736		ABC transporter membrane protein	686596...687696	FTS_0698		ABC transporter membrane protein	686714...687814	? (FTL_0697) 688371..689471			688370...689470	FTM_1119		ABC-type transport system permease protein	1203728...1204828	FNFX1_1309
FTL_0699		ribosomal large subunit pseudouridine synthase D	686708...687706	FTT_1245	rluD	ribosomal large subunit pseudouridine synthase D	1266337...1267335	FTU_1275	rluD	ribosomal large subunit pseudouridine synthase D( )	1342050...1343048	? (FTL_0699) 678057..679055			678056...679054	FTV_1191	rluD	ribosomal large subunit pseudouridine synthase D	1266143...1267141	NE061598_07200		ribosomal large subunit pseudouridine synthase D	1266401...1267399	FTF1245	rluD	ribosomal large subunit pseudouridine synthase D	1266290...1267288	FTL_0699		ribosomal large subunit pseudouridine synthase D	686708...687706	FTA_0738		RNA pseudouridine synthase, RluA family protein	688561...689559	FTS_0700	rluD	ribosomal large subunit pseudouridine synthase D	688679...689677	? (FTL_0699) 690336..691334			690335...691333	FTM_1121	rluD	ribosomal large subunit pseudouridine synthase D	1205693...1206691	FNFX1_1307
FTL_0700		lipoprotein	687794...688618	FTT_1244c	yfiO	lipoprotein	1265424...1266248	FTU_1274	yfiO	putative component of the lipoprotein assembly complex (forms a complex with YaeT YfgL and NlpB)	1341137...1341961	FTW_0700		lipoprotein	679143...679967	FTV_1190	yfiO	putative component of the lipoprotein assembly complex (forms a complex with YaeT YfgL and NlpB)	1265230...1266054	NE061598_07195		lipoprotein with TPR domain	1265488...1266312	FTF1244c	yfiO	lipoprotein	1265377...1266201	FTL_0700		lipoprotein	687794...688618	FTA_0739		lipoprotein	689647...690471	FTS_0701	comL	competence lipoprotein ComL	689765...690589	? (FTL_0700) 691422..692246			691421...692245	FTM_1122	comL	competence lipoprotein ComL	1206780...1207604	FNFX1_1306
FTL_0703	glyA	serine hydroxymethyltransferase	692295...693548	FTT_1241	glyA	serine hydroxymethyltransferase	1260815...1262068	FTU_1272	glyA	Serine hydroxymethyltransferase	1336526...1337779	FTW_0703	glyA	serine hydroxymethyltransferase	683322...684575	FTV_1188	glyA	Serine hydroxymethyltransferase	1260619...1261872	NE061598_07180	glyA	serine hydroxymethyltransferase	1260879...1262132	FTF1241	glyA	serine hydroxymethyltransferase	1260768...1262021	FTL_0703	glyA	serine hydroxymethyltransferase	692295...693548	FTA_0743	glyA	serine hydroxymethyltransferase	694153...695406	FTS_0704	glyA	serine hydroxymethyltransferase	694266...695519	? (FTL_0703) 695923..697176			695922...697175	FTM_0860	glyA	serine hydroxymethyltransferase	935361...936614	FNFX1_1301
FTL_0704		hypothetical protein	693652...694200	FTT_1240c		hypothetical protein	1260163...1260711	FTU_1271		Putative alpha helix protein	1335874...1336422	FTW_0704		hypothetical protein	684679...685227	FTV_1187		putative alpha helix protein	1259967...1260515	NE061598_07175		hypothetical protein	1260227...1260775	FTF1240c		hypothetical protein	1260116...1260664	FTL_0704		hypothetical protein	693652...694200	FTA_0744		hypothetical protein	695510...696058	FTS_0705		hypothetical protein	695623...696171	? (FTL_0704) 697280..697828			697279...697827	FTM_0861		hypothetical protein	936718...937266	FNFX1_1300
FTL_0705		hypothetical protein	694215...695486	FTT_1239		hypothetical protein	1258877...1260148	FTU_1270		hypothetical protein	1334588...1335859	FTW_0705		hypothetical protein	685242...686513	FTV_1186		hypothetical protein	1258681...1259952	NE061598_07170		membrane protein	1258941...1260212	FTF1239		hypothetical protein	1258830...1260101	FTL_0705		hypothetical protein	694215...695486	FTA_0745		hypothetical protein	696073...697344	FTS_0706		hypothetical protein	696186...697457	? (FTL_0705) 697843..699114			697842...699113	FTM_0862		membrane protein	937281...938552	? (FTL_0705) 1325099..1326370
FTL_0706		hypothetical protein	695694...697025	FTT_1238c		hypothetical protein	1257338...1258669	FTU_1269		hypothetical protein	1333049...1334380	FTW_0706		hypothetical protein	686721...688052	FTV_1185		hypothetical protein	1257142...1258473	NE061598_07165		membrane protein	1257402...1258733	FTF1238c		hypothetical protein	1257291...1258622	FTL_0706		hypothetical protein	695694...697025	FTA_0746		hypothetical protein	697552...698883	? (FTL_0706) 697666..698997			697665...698996	? (FTL_0706) 699322..700653			699321...700652	FTM_0863		membrane protein	938760...940091	FNFX1_1298
FTL_0707		glycosyl transferase family protein	697051...697941	FTT_1237		glycosyl transferase family protein	1256422...1257312	FTU_1268		Glycosyl transferase family 8	1332133...1333023	FTW_0707		glycosyl transferase family protein	688078...688968	FTV_1184		glycosyl transferase family 8	1256226...1257116	NE061598_07160		glycosyl transferase family protein	1256486...1257376	FTF1237		glycosyl transferase family protein	1256375...1257265	FTL_0707		glycosyl transferase family protein	697051...697941	FTA_0747		glycosyl transferase family protein	698909...699799	FTS_0708		glycosyl transferase family protein	699022...699912	? (FTL_0707) 700679..701569			700678...701568	FTM_0864		glycosyl transferase family protein	940117...941007	FNFX1_1297
FTL_0708		hypothetical protein	697949...699037	FTT_1236		hypothetical protein	1255326...1256414	? (FTL_0708) 1331038..1332126			1331037...1332125	FTW_0708		hypothetical protein	688976...690064	? (FTL_0708) 1255131..1256219			1255130...1256218	NE061598_07155		hypothetical protein	1255390...1256478	FTF1236		hypothetical protein	1255279...1256367	FTL_0708		hypothetical protein	697949...699037	FTA_0748		hypothetical protein	699807...700895	FTS_0709		hypothetical protein	699920...701008	? (FTL_0708) 701577..702665			701576...702664	FTM_0865		hypothetical protein	941015...942103	? (FTL_0708) 1321537..1322625
FTL_0709		glycosyl transferases group 1 family protein	699207...700271	FTT_1235c	lpcC	glycosyl transferase family protein	1254092...1255156	FTU_1266	lpcC	Lipopolysaccharide core biosynthesis mannosyltransferase lpcC	1329803...1330867	FTW_0709		glycosyl transferase family protein	690234...691298	FTV_1182	lpcC	lipopolysaccharide core biosynthesis mannosyltransferase lpcC	1253896...1254960	NE061598_07150		glycosyl transferases group 1 family protein	1254156...1255220	FTF1235c	lpcC	glycosyl transferases group 1 family protein	1254045...1255109	FTL_0709		glycosyl transferases group 1 family protein	699207...700271	FTA_0749		group 1 family glycosyltransferase	701065...702129	FTS_0710	lpcC	group 1 glycosyl transferase	701178...702242	? (FTL_0709) 702835..703899			702834...703898	FTM_0866	lpcC	glycosyl transferase family protein	942273...943337	FNFX1_1295
FTL_0713		PP-loop family protein	702998...704194	FTT_1231	mesJ	PP-loop family protein	1249168...1250364	FTU_1263	mesJ	tRNA(Ile)-lysidine synthetase	1324879...1326075	FTW_0715		tRNA(Ile)-lysidine synthase	694833...696029	FTV_1179	mesJ	tRNA(Ile)-lysidine synthetase	1248972...1250168	NE061598_07125		tRNA(Ile)-lysidine synthase	1249232...1250428	FTF1231	mesJ	PP-loop family protein	1249121...1250317	FTL_0713		PP-loop family protein	702998...704194	FTA_0753		tRNA(Ile)-lysidine synthase	704856...706052	FTS_0713	mesJ	ATPase	704969...706165	? (FTL_0713) 706626..707822			706625...707821	FTM_0712		ATPase	777577...778773	FNFX1_1292
FTL_0714		D-3-phosphoglycerate dehydrogenase	704195...705430	? (FTL_0714) 1247933..1249168			1247932...1249167	FTU_1262	serA	D-3-phosphoglycerate dehydrogenase	1323643...1324878	FTW_0716		D-3-phosphoglycerate dehydrogenase	696030...697265	FTV_1178	serA	D-3-phosphoglycerate dehydrogenase	1247736...1248971	NE061598_07120		D-3-phosphoglycerate dehydrogenase	1247996...1249231	? (FTL_0714) 1247886..1249121			1247885...1249120	FTL_0714		D-3-phosphoglycerate dehydrogenase	704195...705430	FTA_0754		D-3-phosphoglycerate dehydrogenase	706053...707288	FTS_0714	serA	D-3-phosphoglycerate dehydrogenase	706166...707401	? (FTL_0714) 707823..709058			707822...709057	FTM_0713	serA	D-3-phosphoglycerate dehydrogenase	778774...780009	FNFX1_1291
FTL_0715	thyA	thymidylate synthase	705442...706266	FTT_1229	thyA	thymidylate synthase	1247096...1247920	FTU_1261	thyA	Thymidylate synthase	1322807...1323631	FTW_0717	thyA	thymidylate synthase	697277...698101	FTV_1177	thyA	Thymidylate synthase	1246900...1247724	NE061598_07115	thyA	thymidylate synthase	1247160...1247984	FTF1229	thyA	thymidylate synthase	1247049...1247873	FTL_0715	thyA	thymidylate synthase	705442...706266	FTA_0755	thyA	thymidylate synthase	707300...708124	FTS_0715	thyA	thymidylate synthase	707413...708237	? (FTL_0715) 709070..709894			709069...709893	FTM_0714	thyA	thymidylate synthase	780021...780845	FNFX1_1290
FTL_0718		cysteine desulfarase	709853...711028	FTT_1226c	iscS	cysteine desulfurase	1242208...1243383	FTU_1258	iscS	cysteine desulfurase	1317919...1319094	FTW_0720		cysteine desulfarase	701814...702989	FTV_1174	iscS	cysteine desulfurase	1242012...1243187	NE061598_07095		aminotransferase, class V	1242272...1243447	FTF1226c	iscS	cysteine desulfarase	1242161...1243336	FTL_0718		cysteine desulfarase	709853...711028	FTA_0758		cysteine desulfarase	711711...712886	FTS_0718	iscS	cysteine desulfarase	711824...712999	? (FTL_0718) 713481..714656			713480...714655	FTM_0717	iscS	cysteine desulfurase	784558...785733	FNFX1_1287
FTL_0720		DNA repair protein recO	711334...712032	FTT_1224c	recO	DNA repair protein recO	1241204...1241902	FTU_1256	recO	DNA recombination and repair protein RecO	1316915...1317613	FTW_0722	recO	DNA repair protein RecO	703295...703993	FTV_1172	recO	DNA recombination and repair protein RecO	1241008...1241706	NE061598_07085		DNA repair protein recO	1241268...1241966	FTF1224c	recO	DNA repair protein recO	1241157...1241855	FTL_0720		DNA repair protein recO	711334...712032	FTA_0760		putative DNA repair protein	713192...713890	FTS_0720	recO	RecFOR complex, RecO component	713305...714003	? (FTL_0720) 714962..715660			714961...715659	FTM_0719	recO	RecFOR complex, RecO component	786039...786737	FNFX1_1285
FTL_0721		DedA family protein	712108...712755	FTT_1223	dedA1	DedA family protein	1240481...1241128	FTU_1255	dedA1	DedA protein	1316192...1316839	FTW_0723		hypothetical protein	704069...704716	FTV_1171	dedA1	DedA protein	1240285...1240932	NE061598_07080		DedA family protein	1240545...1241192	FTF1223	dedA1	DedA family protein	1240434...1241081	FTL_0721		DedA family protein	712108...712755	FTA_0761		hypothetical protein	713966...714613	FTS_0721	dedA1	DedA family protein	714079...714726	? (FTL_0721) 715736..716383			715735...716382	FTM_0720		DedA family protein	786813...787460	FNFX1_1284
FTL_0722		DedA family protein	712811...713437	FTT_1222	dedA2	DedA family protein	1239799...1240425	FTU_1254	dedA2	DedA protein	1315510...1316136	FTW_0724		hypothetical protein	704772...705398	FTV_1170	dedA2	DedA protein	1239603...1240229	NE061598_07075		DedA family protein	1239863...1240489	FTF1222	dedA2	DedA family protein	1239752...1240378	FTL_0722		DedA family protein	712811...713437	FTA_0762		hypothetical protein	714669...715295	FTS_0722	dedA2	DedA family protein	714782...715408	? (FTL_0722) 716439..717065			716438...717064	FTM_0721		DedA family protein	787516...788142	FNFX1_1283
FTL_0723		hypothetical protein	713444...713710	FTT_1221		hypothetical protein	1239526...1239792	FTU_1253		Cell division protein BolA	1315237...1315503	FTW_0725		hypothetical protein	705405...705671	FTV_1169		Cell division protein BolA	1239330...1239596	NE061598_07070		hypothetical protein	1239590...1239856	FTF1221		hypothetical protein	1239479...1239745	FTL_0723		hypothetical protein	713444...713710	FTA_0763		hypothetical protein	715302...715568	FTS_0723		hypothetical protein	715415...715681	? (FTL_0723) 717072..717338			717071...717337	FTM_0722		BolA family protein	788149...788415	FNFX1_1282
FTL_0724		5-formyltetrahydrofolate cyclo-ligase	713713...714261	FTT_1220		5-formyltetrahydrofolate cyclo-ligase	1238975...1239523	FTU_1252		5-formyltetrahydrofolate cyclo-ligase	1314686...1315234	FTW_0726		5,10-methenyltetrahydrofolate synthetase	705674...706222	FTV_1168		5-formyltetrahydrofolate cyclo-ligase	1238779...1239327	NE061598_07065		5,10-methenyltetrahydrofolate synthetase	1239039...1239587	FTF1220		5-formyltetrahydrofolate cyclo-ligase	1238928...1239476	FTL_0724		5-formyltetrahydrofolate cyclo-ligase	713713...714261	FTA_0764		5,10-methenyltetrahydrofolate synthetase	715571...716119	FTS_0724		5-formyltetrahydrofolate cyclo-ligase	715684...716232	? (FTL_0724) 717341..717889			717340...717888	FTM_0723		5-formyltetrahydrofolate cyclo-ligase	788418...788966	FNFX1_1281
FTL_0725		hypothetical protein	714701...715237	FTT_1219c		hypothetical protein	1238038...1238574	FTU_1251		hypothetical protein	1313749...1314285	FTW_0727		hypothetical protein	706662...707198	FTV_1167		hypothetical protein	1237842...1238378	? (FTL_0725) 1238103..1238639			1238102...1238638	FTF1219c		hypothetical protein	1237991...1238527	FTL_0725		hypothetical protein	714701...715237	FTA_0765		hypothetical protein	716559...717095	? (FTL_0725) 716673..717209			716672...717208	? (FTL_0725) 718329..718865			718328...718864	? (FTL_0725) 789407..789943			789406...789942	FNFX1_1280
FTL_0727		monooxygenase family protein	716447...717682	FTT_1217c	visC	monooxygenase family protein	1235593...1236828	FTU_1249	visC	2-octaprenyl-3-methyl-6-methoxy-1 4-benzoquinol hydroxylase	1311304...1312539	FTW_0729		UbiH/UbiF/VisC/COQ6 family ubiquinone biosynthesis hydroxylase	708408...709643	FTV_1165	visC	2-octaprenyl-3-methyl-6-methoxy-1 4-benzoquinol hydroxylase	1235397...1236632	NE061598_07050		Ubiquinone biosynthesis hydroxylase, UbiH/UbiF/VisC/COQ6 family protein	1235657...1236892	FTF1217c	visC	monooxygenase family protein	1235546...1236781	FTL_0727		monooxygenase family protein	716447...717682	FTA_0767		ubiquinone biosynthesis hydroxylase/FAD-dependent monooxygenase	718305...719540	FTS_0727	ubiF	2-octaprenyl-3-methyl-6-methoxy-1,4-benzoquinol hydroxylase	718418...719653	? (FTL_0727) 720075..721310			720074...721309	FTM_0726		2-octaprenyl-3-methyl-6-methoxy-1,4-benzoquinol hydroxylase	791152...792387	FNFX1_1278
FTL_0728		hypothetical protein	717704...718165	FTT_1216c		hypothetical protein	1235110...1235571	FTU_1248		hypothetical protein	1310821...1311282	FTW_0730		hypothetical protein	709665...710126	FTV_1164		hypothetical protein	1234914...1235375	NE061598_07045		hypothetical protein	1235174...1235635	FTF1216c		hypothetical protein	1235063...1235524	FTL_0728		hypothetical protein	717704...718165	FTA_0768		hypothetical protein	719562...720023	FTS_0728		hypothetical protein	719675...720136	? (FTL_0728) 721332..721793			721331...721792	FTM_0727		hypothetical protein	792409...792870	FNFX1_1277
FTL_0729	queA	S-adenosylmethionine--tRNA ribosyltransferase-isomerase	718191...719207	? (FTL_0729) 1234069..1235085			1234068...1235084	FTU_1247	queA	S-adenosylmethionine--tRNA ribosyltransferase-isomerase	1309779...1310795	FTW_0731	queA	S-adenosylmethionine--tRNA ribosyltransferase-isomerase	710152...711168	FTV_1163	queA	S-adenosylmethionine--tRNA ribosyltransferase-isomerase	1233872...1234888	NE061598_07040		S-adenosylmethionine--tRNA ribosyltransferase-isomerase	1234132...1235148	? (FTL_0729) 1234022..1235038			1234021...1235037	FTL_0729	queA	S-adenosylmethionine--tRNA ribosyltransferase-isomerase	718191...719207	FTA_0769	queA	S-adenosylmethionine--tRNA ribosyltransferase-isomerase	720049...721065	FTS_0729	queA	S-adenosylmethionine--tRNA ribosyltransferase-isomerase	720162...721178	? (FTL_0729) 721819..722835			721818...722834	FTM_0728	queA	S-adenosylmethionine--tRNA ribosyltransferase-isomerase	792896...793912	FNFX1_1276
FTL_0730		haloacid dehalogenase-like hydrolase family protein	719842...720633	FTT_1214c		haloacid dehalogenase	1232642...1233433	FTU_1246		HAD superfamily hydrolase	1308353...1309144	FTW_0732		HAD family hydrolase	711804...712595	FTV_1162		HAD superfamily hydrolase	1232446...1233237	NE061598_07035		haloacid dehalogenase-like hydrolase family protein	1232706...1233497	FTF1214c		haloacid dehalogenase-like hydrolase family protein	1232595...1233386	FTL_0730		haloacid dehalogenase-like hydrolase family protein	719842...720633	FTA_0770		HAD family hydrolase	721700...722491	FTS_0730		haloacid dehalogenase-like hydrolase	721813...722604	? (FTL_0730) 723470..724261			723469...724260	FTM_0729		haloacid dehalogenase-like hydrolase	794548...795339	FNFX1_1274
FTL_0731		YhhQ family protein	720887...721600	FTT_1213		hypothetical protein	1231675...1232388	FTU_1245		Putative preQ0 transporter	1307386...1308099	FTW_0733		YhhQ family membrane protein	712849...713562	FTV_1161		putative preQ0 transporter	1231479...1232192	NE061598_07030		membrane protein, YhhQ family	1231739...1232452	FTF1213		YhhQ family protein	1231628...1232341	FTL_0731		YhhQ family protein	720887...721600	FTA_0771		hypothetical protein	722745...723458	? (FTL_0731) 722859..723572			722858...723571	? (FTL_0731) 724515..725228			724514...725227	? (FTL_0731) 795594..796307			795593...796306	FNFX1_1273
FTL_0732		lactoylglutathione lyase	721716...722099	FTT_1212c	gloA	lactoylglutathione lyase	1231176...1231559	FTU_1244	gloA	Lactoylglutathione lyase	1306887...1307270	FTW_0734	gloA	lactoylglutathione lyase	713678...714061	FTV_1160	gloA	Lactoylglutathione lyase	1230980...1231363	NE061598_07025		lactoylglutathione lyase	1231240...1231623	FTF1212c	gloA	lactoylglutathione lyase	1231129...1231512	FTL_0732		lactoylglutathione lyase	721716...722099	FTA_0772	gloA	lactoylglutathione lyase	723574...723957	FTS_0732	gloA	lactoylglutathione lyase	723687...724070	? (FTL_0732) 725344..725727			725343...725726	? (FTL_0732) 796423..796808			796422...796807	FNFX1_1272
FTL_0736		ribose-5-phosphate isomerase A	725411...726085	FTT_1208	rpiA	ribose-5-phosphate isomerase A	1227190...1227864	FTU_1241	rpiA	ribose 5-phosphate isomerase A	1303146...1303820	FTW_1255	rpiA	ribose-5-phosphate isomerase A	1186941...1187615	FTV_1157	rpiA	ribose 5-phosphate isomerase A	1227239...1227913	NE061598_07000		ribose-5-phosphate isomerase A	1227254...1227928	FTF1208	rpiA	ribose-5-phosphate isomerase A	1227143...1227817	FTL_0736		ribose-5-phosphate isomerase A	725411...726085	FTA_0777	rpiA	ribose-5-phosphate isomerase A	727221...727895	FTS_0736	rpiA	ribose-5-phosphate isomerase A	727382...728056	? (FTL_0736) 729039..729713			729038...729712	FTM_0781	rpiA	ribose-5-phosphate isomerase A	847186...847860	FNFX1_1234
FTL_0737		hypothetical protein	726087...727457	FTT_1207		hypothetical protein	1225818...1227188	FTU_1240		Sodium-dependent transporter	1301774...1303144	FTW_1254		hypothetical protein	1185569...1186939	FTV_1156		Sodium-dependent transporter	1225867...1227237	NE061598_06995		membrane protein	1225882...1227252	FTF1207		hypothetical protein	1225771...1227141	FTL_0737		hypothetical protein	726087...727457	FTA_0778		hypothetical protein	727897...729267	FTS_0737		hypothetical protein	728058...729428	? (FTL_0737) 729715..731085			729714...731084	FTM_0782		membrane protein	847862...849232	FNFX1_1233
FTL_0738		hypothetical protein	727471...727863	FTT_1206		hypothetical protein	1225412...1225804	FTU_1239		hypothetical protein	1301368...1301760	FTW_1253		hypothetical protein	1185163...1185555	FTV_1155		hypothetical protein	1225461...1225853	NE061598_06990		hypothetical protein	1225476...1225868	FTF1206		hypothetical protein	1225365...1225757	FTL_0738		hypothetical protein	727471...727863	FTA_0779		hypothetical protein	729281...729673	FTS_0738		hypothetical protein	729442...729834	? (FTL_0738) 731099..731491			731098...731490	FTM_0783		lipoprotein	849246...849638	FNFX1_1232
FTL_0739		tRNA uridine 5-carboxymethylaminomethyl modification protein GidA	727875...729758	FTT_1205	gidA	tRNA uridine 5-carboxymethylaminomethyl modification protein GidA	1223517...1225400	FTU_1238	gidA	tRNA uridine 5-carboxymethylaminomethyl modification protein GidA	1299473...1301356	FTW_1252	gidA	tRNA uridine 5-carboxymethylaminomethyl modification protein GidA	1183268...1185151	FTV_1154	gidA	tRNA uridine 5-carboxymethylaminomethyl modification protein GidA	1223566...1225449	NE061598_06985		tRNA uridine 5-carboxymethylaminomethyl modification protein GidA	1223581...1225464	FTF1205	gidA	tRNA uridine 5-carboxymethylaminomethyl modification protein GidA	1223470...1225353	FTL_0739		tRNA uridine 5-carboxymethylaminomethyl modification protein GidA	727875...729758	FTA_0780	gidA	tRNA uridine 5-carboxymethylaminomethyl modification protein GidA	729685...731568	FTS_0739	gidA	tRNA uridine 5-carboxymethylaminomethyl modification protein GidA	729846...731729	? (FTL_0739) 731503..733386			731502...733385	FTM_0784	gidA	tRNA uridine 5-carboxymethylaminomethyl modification protein GidA	849650...851533	FNFX1_1231
FTL_0740		hypothetical protein	729901...730983	FTT_1204c		hypothetical protein	1222292...1223374	? (FTL_0740) 1298249..1299331			1298248...1299330	FTW_1251		hypothetical protein	1182043...1183125	? (FTL_0740) 1222342..1223424			1222341...1223423	? (FTL_0740) 1222357..1223439			1222356...1223438	FTF1204c		hypothetical protein	1222245...1223327	FTL_0740		hypothetical protein	729901...730983	FTA_0781		hypothetical protein	731711...732793	FTS_0740		hypothetical protein	731872...732954	? (FTL_0740) 733529..734611			733528...734610	FTM_0785		membrane protein	851676...852758	? (FTL_0740) 1254259..1255341
FTL_0743		oxidoreductase, short-chain dehydrogenase family protein	732901...733623	FTT_1201c		oxidoreductase, short-chain dehydrogenase family protein	1219652...1220374	FTU_1234		Oxidoreductase short-chain dehydrogenase	1295608...1296330	FTW_1248		short chain dehydrogenase/reductase family oxidoreductase	1179403...1180125	FTV_1150		Oxidoreductase short-chain dehydrogenase	1219701...1220423	NE061598_06965		Oxidoreductase, short-chain dehydrogenase family protein	1219716...1220438	FTF1201c		oxidoreductase, short-chain dehydrogenase family protein	1219605...1220327	FTL_0743		oxidoreductase, short-chain dehydrogenase family protein	732901...733623	FTA_0785		short chain dehydrogenase/reductase family oxidoreductase	734641...735363	FTS_0743		short-chain dehydrogenase	734872...735594	? (FTL_0743) 736529..737251			736528...737250	FTM_0788		oxidoreductase, short-chain dehydrogenase family protein	854676...855398	FNFX1_1227
FTL_0744		exodeoxyribonuclease I	733757...735205	FTT_1200c	sbcB	exodeoxyribonuclease I	1218070...1219518	FTU_1233	sbcB	Exodeoxyribonuclease I	1294026...1295474	FTW_1247		exonuclease	1177821...1179269	FTV_1149	sbcB	Exodeoxyribonuclease I	1218119...1219567	NE061598_06960		Exodeoxyribonuclease I	1218134...1219582	FTF1200c	sbcB	exodeoxyribonuclease I	1218023...1219471	FTL_0744		exodeoxyribonuclease I	733757...735205	FTA_0786		exonuclease	735497...736945	FTS_0744	sbcB	exodeoxyribonuclease I	735728...737176	? (FTL_0744) 737385..738833			737384...738832	FTM_0789	sbcB	exodeoxyribonuclease I	855532...856980	FNFX1_1226
FTL_0745		excinuclease ABC subunit B	735207...737213	FTT_1199c	uvrB	excinuclease ABC subunit B	1216062...1218068	FTU_1232	uvrB	excinuclease ABC subunit B	1292018...1294024	FTW_1246	uvrB	excinuclease ABC subunit B	1175813...1177819	FTV_1148	uvrB	excinuclease ABC subunit B	1216111...1218117	NE061598_06955		excinuclease ABC subunit B	1216126...1218132	FTF1199c	uvrB	excinuclease ABC subunit B	1216015...1218021	FTL_0745		excinuclease ABC subunit B	735207...737213	FTA_0787	uvrB	excinuclease ABC subunit B	736947...738953	FTS_0745	uvrB	excinuclease ABC subunit B	737178...739184	? (FTL_0745) 738835..740841			738834...740840	FTM_0790	uvrB	excinuclease ABC subunit B	856982...858988	FNFX1_1225
FTL_0746		hypothetical protein	737250...738047	? (FTL_0746) 1215229..1216026			1215228...1216025	FTU_1231		hypothetical protein	1291184...1291981	? (FTL_0746) 1174980..1175777			1174979...1175776	FTV_1147		hypothetical protein	1215277...1216074	? (FTL_0746) 1215293..1216090			1215292...1216089	? (FTL_0746) 1215182..1215979			1215181...1215978	FTL_0746		hypothetical protein	737250...738047	? (FTL_0746) 738991..739788			738990...739787	FTS_0746		hypothetical protein	739221...740018	? (FTL_0746) 740878..741675			740877...741674	FTM_0791		membrane protein	859025...859822	? (FTL_0746) 1247195..1247992
FTL_0747		glutamate racemase	738047...738844	FTT_1197c	murI	glutamate racemase	1214431...1215228	FTU_1230	murI	glutamate racemase	1290387...1291184	FTW_1244	murI	glutamate racemase	1174182...1174979	FTV_1146	murI	glutamate racemase	1214480...1215277	NE061598_06945		glutamate racemase	1214495...1215292	FTF1197c	murI	glutamate racemase	1214384...1215181	FTL_0747		glutamate racemase	738047...738844	FTA_0789	murI	glutamate racemase	739787...740584	FTS_0747	murI	glutamate racemase	740018...740815	? (FTL_0747) 741675..742472			741674...742471	FTM_0792	murI	glutamate racemase	859822...860619	FNFX1_1223
FTL_0748		major facilitator transporter	738935...740212	? (FTL_0748) 1213064..1214341			1213063...1214340	FTU_1229		proline or betaine transporter	1289019...1290296	? (FTL_0748) 1172815..1174092			1172814...1174091	FTV_1145		proline or betain transporter	1213112...1214389	NE061598_06940		major facilitator superfamily (MFS) transport protein	1213127...1214404	? (FTL_0748) 1213017..1214294			1213016...1214293	FTL_0748		major facilitator transporter	738935...740212	FTA_0790		major facilitator transporter	740675...741952	FTS_0748		major facilitator superfamily transporter	740906...742183	? (FTL_0748) 742563..743840			742562...743839	FTM_0793		metabolite:H+ symporter (MHS) family protein	860710...861987	? (FTL_0748) 1245034..1246311
FTL_0752		hypothetical protein	743685...745436	? (FTL_0752) 1208695..1210446			1208694...1210445	? (FTL_0752) 1284651..1286402			1284650...1286401	FTW_1241		transglutaminase-like superfamily protein	1169627...1171378	? (FTL_0752) 1208744..1210495			1208743...1210494	? (FTL_0752) 1208759..1210510			1208758...1210509	? (FTL_0752) 1208648..1210399			1208647...1210398	FTL_0752		hypothetical protein	743685...745436	FTA_0794		transglutaminase-like superfamily protein	745427...747178	FTS_0752		hypothetical protein	745656...747407	? (FTL_0752) 747316..749068			747315...749067	? (FTL_0752) 864604..866354			864603...866353	FNFX1_1218
FTL_0753		aminoacylase	745486...746424	? (FTL_0753) 1207707..1208645			1207706...1208644	? (FTL_0753) 1283663..1284601			1283662...1284600	? (FTL_0753) 1168640..1169578			1168639...1169577	? (FTL_0753) 1207756..1208694			1207755...1208693	? (FTL_0753) 1207771..1208709			1207770...1208708	? (FTL_0753) 1207660..1208598			1207659...1208597	FTL_0753		aminoacylase	745486...746424	? (FTL_0753) 747229..748167			747228...748166	? (FTL_0753) 747458..748396			747457...748395	? (FTL_0753) 749118..750056			749117...750055	? (FTL_0753) 866404..867342			866403...867341	? (FTL_0753) 1239680..1240618
FTL_0754	xseA	exodeoxyribonuclease VII large subunit	746799...748184	FTT_1190c	xseA	exodeoxyribonuclease VII large subunit	1205946...1207331	FTU_1223	xseA	Exodeoxyribonuclease VII large subunit	1281902...1283287	FTW_1239	xseA	exodeoxyribonuclease VII large subunit	1166879...1168264	FTV_1139	xseA	Exodeoxyribonuclease VII large subunit	1205995...1207380	NE061598_06900	xseA	exodeoxyribonuclease VII large subunit	1206010...1207395	FTF1190c	xseA	exodeoxyribonuclease VII large subunit	1205899...1207284	FTL_0754	xseA	exodeoxyribonuclease VII large subunit	746799...748184	FTA_0797	xseA	exodeoxyribonuclease VII large subunit	748541...749926	FTS_0754	xseA	exodeoxyribonuclease VII large subunit	748770...750155	? (FTL_0754) 750431..751816			750430...751815	FTM_0798	xseA	exodeoxyribonuclease VII large subunit	867716...869101	FNFX1_1216
FTL_0760		C32 tRNA thiolase	750859...751614	FTT_1187		C32 tRNA thiolase	1202488...1203243	FTU_1219		tRNA(Cytosine32)-2-thiocytidine synthetase	1278444...1279199	FTW_1235		C32 tRNA thiolase	1163425...1164180	FTV_1135		tRNA(Cytosine32)-2-thiocytidine synthetase	1202537...1203292	NE061598_06875		hypothetical protein	1202552...1203307	FTF1187		C32 tRNA thiolase	1202441...1203196	FTL_0760		C32 tRNA thiolase	750859...751614	FTA_0803		ATPase	752601...753356	FTS_0758		C32 tRNA thiolase	752830...753585	? (FTL_0760) 754491..755246			754490...755245	? (FTL_0760) 871801..872546			871800...872545	? (FTL_0760) 1235606..1236371
FTL_0761	smpB	SsrA-binding protein	751615...752088	FTT_1186	smpB	SsrA-binding protein	1202014...1202487	FTU_1218	smpB	tmRNA-binding protein SmpB	1277970...1278443	FTW_1234	smpB	SsrA-binding protein	1162951...1163424	FTV_1134	smpB	tmRNA-binding protein SmpB	1202063...1202536	NE061598_06870	smpB	SsrA-binding protein	1202078...1202551	FTF1186	smpB	SsrA-binding protein	1201967...1202440	FTL_0761	smpB	SsrA-binding protein	751615...752088	FTA_0804	smpB	SsrA-binding protein	753357...753830	FTS_0759	smpB	ssrA-binding protein	753586...754059	? (FTL_0761) 755247..755720			755246...755719	FTM_0803	smpB	SsrA-binding protein	872546...873019	FNFX1_1212
FTL_0762		hypothetical protein	752163...752594	FTT_1185c		hypothetical protein	1201508...1201939	FTU_1217		Putative oligoketide cyclase	1277464...1277895	FTW_1233		hypothetical protein	1162445...1162876	FTV_1133		lipid transport protein	1201557...1201988	NE061598_06865		oligoketide cyclase/lipid transport protein	1201572...1202003	FTF1185c		hypothetical protein	1201461...1201892	FTL_0762		hypothetical protein	752163...752594	FTA_0805		hypothetical protein	753905...754336	FTS_0760		hypothetical protein	754134...754565	? (FTL_0762) 755795..756226			755794...756225	FTM_0804		oligoketide cyclase/lipid transport protein	873094...873525	FNFX1_1211
FTL_0763		hypothetical protein	752594...752899	FTT_1184c		hypothetical protein	1201203...1201508	FTU_1216		hypothetical protein	1277159...1277464	FTW_1232		hypothetical protein	1162140...1162445	FTV_1132		hypothetical protein	1201252...1201557	NE061598_06860		hypothetical protein	1201267...1201572	FTF1184c		hypothetical protein	1201156...1201461	FTL_0763		hypothetical protein	752594...752899	FTA_0806		hypothetical protein	754336...754641	FTS_0761		hypothetical protein	754565...754870	? (FTL_0763) 756226..756531			756225...756530	FTM_0805		hypothetical protein	873525...873830	FNFX1_1210
FTL_0764		lipoprotein	752941...754146	FTT_1183c		lipoprotein	1199956...1201161	FTU_1215		5-methylaminomethyl-2-thiouridine-forming enzyme mnmC	1275912...1277117	FTW_1231		FAD dependent oxidoreductase	1160893...1162098	FTV_1131		5-methylaminomethyl-2-thiouridine-forming enzyme mnmC	1200005...1201210	NE061598_06855		hypothetical protein	1200020...1201225	FTF1183c		lipoprotein	1199909...1201114	FTL_0764		lipoprotein	752941...754146	FTA_0807		FAD dependent oxidoreductase	754683...755888	FTS_0762		hypothetical protein	754912...756117	? (FTL_0764) 756573..757778			756572...757777	FTM_0806		hypothetical protein	873872...875077	FNFX1_1209
FTL_0765		VacJ lipoprotein	754223...755143	? (FTL_0765) 1198960..1199880			1198959...1199879	? (FTL_0765) 1274916..1275836			1274915...1275835	? (FTL_0765) 1159899..1160817			1159898...1160816	? (FTL_0765) 1199009..1199929			1199008...1199928	? (FTL_0765) 1199024..1199944			1199023...1199943	? (FTL_0765) 1198913..1199833			1198912...1199832	FTL_0765		VacJ lipoprotein	754223...755143	FTA_0808		putative VacJ-like lipoprotein	755965...756885	FTS_0763	vacJ	VacJ like lipoprotein	756194...757114	? (FTL_0765) 757855..758775			757854...758774	FTM_0807		VacJ like lipoprotein	875154...876074	? (FTL_0765) 1232077..1232997
FTL_0766		gamma-glutamyltranspeptidase	755198...757003	FTT_1181c	ggt	gamma-glutamyltranspeptidase	1197099...1198904	FTU_1213	ggt	gamma-glutamyltranspeptidase	1273055...1274860	FTW_1228	ggt	gamma-glutamyltransferase	1158038...1159843	FTV_1129	ggt	gamma-glutamyltranspeptidase	1197148...1198953	? (FTL_0766) 1197164..1198969			1197163...1198968	FTF1181c	ggt	gamma-glutamyltranspeptidase	1197052...1198857	FTL_0766		gamma-glutamyltranspeptidase	755198...757003	FTA_0809	ggt	gamma-glutamyltransferase	756940...758745	FTS_0764	ggt	gamma-glutamyltranspeptidase	757169...758974	? (FTL_0766) 758830..760635			758829...760634	FTM_0808	ggt	gamma-glutamyltranspeptidase	876129...877934	? (FTL_0766) 1230217..1232022
FTL_0767		hypothetical protein	757019...757774	? (FTL_0767) 1196329..1197084			1196328...1197083	? (FTL_0767) 1272285..1273040			1272284...1273039	? (FTL_0767) 1157268..1158023			1157267...1158022	? (FTL_0767) 1196378..1197133			1196377...1197132	? (FTL_0767) 1196393..1197148			1196392...1197147	? (FTL_0767) 1196282..1197037			1196281...1197036	FTL_0767		hypothetical protein	757019...757774	FTA_0810		hypothetical protein	758761...759516	FTS_0765		methyltransferase	758990...759745	? (FTL_0767) 760651..761403			760650...761402	FTM_0809		methyltransferase	877950...878705	? (FTL_0767) 1228210..1228976
FTL_0768		GTP binding translational elongation factor Tu and G family protein	757946...759763	FTT_1179	bipA	GTP binding translational elongation factor Tu and G family protein	1194339...1196156	FTU_1211	bipA	BipA	1270295...1272112	FTW_1225	typA	GTP binding translational elongation factor Tu and G family protein	1155278...1157095	FTV_1127	bipA	BipA	1194388...1196205	NE061598_06825		GTP binding translational elongation factor Tu and G family protein	1194403...1196220	FTF1179	bipA	GTP binding translational elongation factor Tu and G family protein	1194292...1196109	FTL_0768		GTP binding translational elongation factor Tu and G family protein	757946...759763	FTA_0811	typA	GTP binding translational elongation factor Tu and G family protein	759688...761505	FTS_0766	typA	GTP binding translational elongation factor Tu and G family protein	759917...761734	? (FTL_0768) 761575..763392			761574...763391	FTM_0810		GTP binding translational elongation factor Tu and G family protein	878877...880694	FNFX1_1203
FTL_0769		hypothetical protein	760489...761736	? (FTL_0769) 1192369..1193615			1192368...1193614	? (FTL_0769) 1268325..1269571			1268324...1269570	? (FTL_0769) 1153308..1154553			1153307...1154552	? (FTL_0769) 1192418..1193664			1192417...1193663	? (FTL_0769) 1192433..1193679			1192432...1193678	? (FTL_0769) 1192322..1193568			1192321...1193567	FTL_0769		hypothetical protein	760489...761736	? (FTL_0769) 762233..763480			762232...763479	? (FTL_0769) 762461..763708			762460...763707	? (FTL_0769) 764118..765365			764117...765364	? (FTL_0769) 881404..882652			881403...882651	? (FTL_0769) 1223478..1224725
FTL_0784		lipoprotein	769603...771351	? (FTL_0784) 1183703..1185448			1183702...1185447	FTU_1203		hypothetical protein	1259658...1261403	FTW_1213		hypothetical protein	1144639...1146384	FTV_1119		hypothetical protein	1183751...1185496	NE061598_06765		hypothetical protein	1183766...1185511	? (FTL_0784) 1183656..1185401			1183655...1185400	FTL_0784		lipoprotein	769603...771351	FTA_0828		hypothetical protein	771348...773096	FTS_0778		hypothetical protein	771574...773322	? (FTL_0784) 773235..774983			773234...774982	FTM_0818		hypothetical protein	889551...891296	FNFX1_1197
FTL_0785		GTP-binding protein	771418...772290	FTT_1169		GTP-binding protein	1182763...1183635	? (FTL_0785) 1258720..1259592			1258719...1259591	FTW_1212		GTP-binding protein	1143700...1144572	? (FTL_0785) 1182813..1183685			1182812...1183684	? (FTL_0785) 1182828..1183700			1182827...1183699	FTF1169		GTP-binding protein	1182716...1183588	FTL_0785		GTP-binding protein	771418...772290	FTA_0830		GTP-binding protein	773163...774035	FTS_0779		GTP-binding protein	773389...774261	? (FTL_0785) 775050..775922			775049...775921	FTM_0819		GTP-binding protein	891363...892235	? (FTL_0785) 1214485..1215357
FTL_0786		N-acetylglucosamine-6-phosphate deacetylase	772353...773486	FTT_1168c	nagA	N-acetylglucosamine-6-phosphate deacetylase	1181567...1182700	FTU_1201	nagA	N-acetylglucosamine-6-phosphate deacetylase	1257523...1258656	FTW_1211	nagA	N-acetylglucosamine-6-phosphate deacetylase	1142504...1143637	FTV_1117	nagA	N-acetylglucosamine-6-phosphate deacetylase	1181616...1182749	NE061598_06755		N-acetylglucosamine-6-phosphate deacetylase	1181631...1182764	FTF1168c	nagA	N-acetylglucosamine-6-phosphate deacetylase	1181520...1182653	FTL_0786		N-acetylglucosamine-6-phosphate deacetylase	772353...773486	FTA_0831	nagA	N-acetylglucosamine-6-phosphate deacetylase	774098...775231	FTS_0780	nagA	N-acetylglucosamine-6-phosphate deacetylase	774324...775457	? (FTL_0786) 775985..777118			775984...777117	FTM_0820	nagA	N-acetylglucosamine-6-phosphate deacetylase	892298...893431	FNFX1_1195
FTL_0787		glycoprotease family protein	773490...774128	FTT_1167c		glycoprotease family protein	1180925...1181563	FTU_1200		Inactive-like protein of metal-dependent proteases putative molecular chaperone	1256881...1257519	FTW_1210		putative glycoprotease	1141862...1142500	FTV_1116		inactive-like protein of metal-dependent proteases putative molecular chaperone	1180974...1181612	NE061598_06750		putative glycoprotease	1180989...1181627	FTF1167c		glycoprotease family protein	1180878...1181516	FTL_0787		glycoprotease family protein	773490...774128	FTA_0832		glycoprotease family protein	775235...775873	FTS_0781		glycoprotease family protein	775461...776099	? (FTL_0787) 777122..777760			777121...777759	FTM_0821		glycoprotease family protein	893435...894073	? (FTL_0787) 1212647..1213285
FTL_0788		glutamine amidotransferases class-II family protein	774132...774938	FTT_1166c		glutamine amidotransferase	1180115...1180921	FTU_1199		Glutamine amidotransferases class-II family protein	1256071...1256877	FTW_1209		hypothetical protein	1141052...1141858	FTV_1115		glutamine amidotransferases class-II family protein	1180164...1180970	NE061598_06745		hypothetical protein	1180179...1180985	FTF1166c		glutamine amidotransferases class-II family protein	1180068...1180874	FTL_0788		glutamine amidotransferases class-II family protein	774132...774938	FTA_0833		glutamine amidotransferases class-II family protein	775877...776683	FTS_0782		glutamine amidotransferases class-II family protein	776103...776909	? (FTL_0788) 777764..778570			777763...778569	FTM_0822		glutamine amidotransferase	894077...894883	FNFX1_1193
FTL_0789		aspartate aminotransferase	774948...776141	FTT_1165c	aspC2	aspartate aminotransferase	1178912...1180105	FTU_1198	aspC2	Aspartate aminotransferase	1254868...1256061	FTW_1208		aspartate aminotransferase	1139849...1141042	FTV_1114	aspC2	Aspartate aminotransferase	1178961...1180154	NE061598_06740		aspartate aminotransferase	1178976...1180169	FTF1165c	aspC2	aspartate aminotransferase	1178865...1180058	FTL_0789		aspartate aminotransferase	774948...776141	FTA_0834		aspartate aminotransferase	776693...777886	FTS_0783	aat	aspartate aminotransferase	776919...778112	? (FTL_0789) 778580..779773			778579...779772	FTM_0823		aspartate aminotransferase	894893...896086	FNFX1_1192
FTL_0790	era	GTP-binding protein Era	776255...777148	FTT_1164c	era	GTP-binding protein Era	1177905...1178798	FTU_1197	era	GTP-binding protein Era	1253861...1254754	FTW_1207	era	GTP-binding protein Era	1138842...1139735	FTV_1113	era	GTP-binding protein Era	1177954...1178847	NE061598_06735	era	GTP-binding protein Era	1177969...1178862	FTF1164c	era	GTP-binding protein Era	1177858...1178751	FTL_0790	era	GTP-binding protein Era	776255...777148	FTA_0835	era	GTP-binding protein Era	778000...778893	FTS_0784	era	GTP-binding protein Era	778226...779119	? (FTL_0790) 779887..780780			779886...780779	FTM_0824	era	GTP-binding protein Era	896200...897093	FNFX1_1191
FTL_0791		hypothetical protein	777315...777578	? (FTL_0791) 1177475..1177738			1177474...1177737	? (FTL_0791) 1253431..1253694			1253430...1253693	? (FTL_0791) 1138412..1138675			1138411...1138674	? (FTL_0791) 1177524..1177787			1177523...1177786	? (FTL_0791) 1177539..1177802			1177538...1177801	? (FTL_0791) 1177428..1177691			1177427...1177690	FTL_0791		hypothetical protein	777315...777578	FTA_0836		hypothetical protein	779060...779323	? (FTL_0791) 779287..779550			779286...779549	? (FTL_0791) 780947..781210			780946...781209	? (FTL_0791) 897262..897525			897261...897524	? (FTL_0791) 1209197..1209460
FTL_0795	adk	adenylate kinase	780918...781574	FTT_1161	adk	adenylate kinase	1173477...1174133	FTU_1194	adk	adenylate kinase	1249433...1250089	FTW_1200	adk	adenylate kinase	1134415...1135071	FTV_1110	adk	adenylate kinase	1173526...1174182	NE061598_06705		adenylate kinase	1173541...1174197	FTF1161	adk	adenylate kinase	1173430...1174086	FTL_0795	adk	adenylate kinase	780918...781574	FTA_0840	adk	adenylate kinase	782663...783319	FTS_0787	adk	adenylate kinase	782889...783545	? (FTL_0795) 784550..785206			784549...785205	FTM_0827	adk	adenylate kinase	900861...901517	? (FTL_0795) 1205657..1206320
FTL_0796		hypothetical protein	781701...782705	FTT_1160c		hypothetical protein	1172346...1173350	FTU_1193		hypothetical protein	1248302...1249306	FTW_1199		hypothetical protein	1133284...1134288	FTV_1109		hypothetical protein	1172395...1173399	NE061598_06700		hypothetical protein	1172410...1173414	FTF1160c		hypothetical protein	1172299...1173303	FTL_0796		hypothetical protein	781701...782705	FTA_0841		hypothetical protein	783446...784450	FTS_0788		type IV pili, pilus assembly protein	783672...784676	? (FTL_0796) 785333..786337			785332...786336	FTM_0828	pilM	type IV pili, pilus assembly protein	901644...902648	FNFX1_1187
FTL_0798		Type IV pili glycosylation protein	783264...783860	FTT_1158c		Type IV pili glycosylation protein	1171191...1171787	FTU_1191		Type IV pilus biogenesis protein PilO	1247147...1247743	FTW_1197		hypothetical protein	1132129...1132725	FTV_1107		Type IV pilus biogenesis protein PilO	1171240...1171836	NE061598_06690		type IV pili associated protein	1171255...1171851	FTF1158c		Type IV pili glycosylation protein	1171144...1171740	FTL_0798		Type IV pili glycosylation protein	783264...783860	FTA_0843		type IV pili associated protein	785009...785605	FTS_0790	pilO	Type IV pili glycosylation protein	785235...785831	? (FTL_0798) 786896..787492			786895...787491	FTM_0830	pilO	type IV pili glycosylation protein	903207...903803	FNFX1_1185
FTL_0799		Type IV pili lipoprotein	783866...784456	FTT_1157c		Type IV pili lipoprotein	1170595...1171185	FTU_1190		Type IV pilus biogenesis protein PilP	1246551...1247141	FTW_1196		Type IV pilus biogenesis protein	1131533...1132123	FTV_1106		Type IV pilus biogenesis protein PilP	1170644...1171234	NE061598_06685		Type IV pilus biogenesis protein	1170659...1171249	FTF1157c		Type IV pili lipoprotein	1170548...1171138	FTL_0799		Type IV pili lipoprotein	783866...784456	FTA_0844		pilus assembly protein	785611...786201	FTS_0791	pilP	Type IV pili periplasmic component	785837...786427	? (FTL_0799) 787498..788088			787497...788087	FTM_0831	pilP	Type IV pili periplasmic component	903809...904399	FNFX1_1184
FTL_0801	aroK	shikimate kinase I	786367...786897	FTT_1155c	aroK	shikimate kinase I	1168142...1168672	FTU_1188	aroK	shikimate kinase	1244098...1244628	FTW_1194	aroK	shikimate kinase I	1129092...1129622	FTV_1104	aroK	shikimate kinase	1168191...1168721	NE061598_06675	aroK	shikimate kinase I	1168206...1168736	FTF1155c	aroK	shikimate kinase I	1168095...1168625	FTL_0801	aroK	shikimate kinase I	786367...786897	FTA_0846	aroK	shikimate kinase I	788112...788642	FTS_0793	aroK	shikimate kinase I	788338...788868	? (FTL_0801) 789999..790529			789998...790528	FTM_0833	aroK	shikimate kinase I	906309...906839	FNFX1_1182
FTL_0802	aroB	3-dehydroquinate synthase	786894...787973	FTT_1154c	aroB	3-dehydroquinate synthase	1167066...1168145	FTU_1187	aroB	3-dehydroquinate synthase	1243022...1244101	FTW_1193	aroB	3-dehydroquinate synthase	1128016...1129095	FTV_1103	aroB	3-dehydroquinate synthase	1167115...1168194	NE061598_06670	aroB	3-dehydroquinate synthase	1167130...1168209	FTF1154c	aroB	3-dehydroquinate synthase	1167019...1168098	FTL_0802	aroB	3-dehydroquinate synthase	786894...787973	FTA_0847	aroB	3-dehydroquinate synthase	788639...789718	FTS_0794	aroB	3-dehydroquinate synthase	788865...789944	? (FTL_0802) 790526..791605			790525...791604	FTM_0834	aroB	3-dehydroquinate synthase	906836...907915	FNFX1_1181
FTL_0803		hypothetical protein	788322...788705	FTT_1152		hypothetical protein	1166334...1166717	FTU_1185		hypothetical protein	1242290...1242673	FTW_1191		hypothetical protein	1127284...1127667	FTV_1101		hypothetical protein	1166383...1166766	NE061598_06660		kinesin 4, putative	1166398...1166781	FTF1152		hypothetical protein	1166287...1166670	FTL_0803		hypothetical protein	788322...788705	FTA_0849		hypothetical protein	790067...790450	FTS_0796		hypothetical protein	790293...790676	? (FTL_0803) 791954..792337			791953...792336	FTM_0836		hypothetical protein	908264...908647	FNFX1_1179
FTL_0804		hypothetical protein	788919...789206	FTT_1151c		hypothetical protein	1165833...1166120	FTU_1184		hypothetical protein	1241789...1242076	FTW_1190		hypothetical protein	1126783...1127070	FTV_1100		hypothetical protein	1165882...1166169	NE061598_06655		TPR repeat protein	1165897...1166184	FTF1151c		hypothetical protein	1165786...1166073	FTL_0804		hypothetical protein	788919...789206	FTA_0850		hypothetical protein	790664...790951	FTS_0797		hypothetical protein	790890...791177	? (FTL_0804) 792551..792838			792550...792837	FTM_0837		hypothetical protein	908860...909147	FNFX1_1178
FTL_0805		bifunctional proline dehydrogenase/pyrroline-5-carboxylate dehydrogenase	789223...793287	? (FTL_0805) 1161753..1165817			1161752...1165816	FTU_1183	putA	Delta-1-pyrroline-5-carboxylate dehydrogenase	1237708...1241772	FTW_1189	putA	bifunctional proline dehydrogenase/pyrroline-5-carboxylate dehydrogenase	1122702...1126766	FTV_1099	putA	Delta-1-pyrroline-5-carboxylate dehydrogenase	1161801...1165865	NE061598_06650		bifunctional proline dehydrogenase/pyrroline-5-carboxylate dehydrogenase	1161816...1165880	? (FTL_0805) 1161706..1165770			1161705...1165769	FTL_0805		bifunctional proline dehydrogenase/pyrroline-5-carboxylate dehydrogenase	789223...793287	FTA_0851	putA	bifunctional proline dehydrogenase/pyrroline-5-carboxylate dehydrogenase	790968...795032	FTS_0798	putA	bifunctional proline dehydrogenase/pyrroline-5-carboxylate dehydrogenase	791194...795258	? (FTL_0805) 792855..796919			792854...796918	FTM_0838	putA	bifunctional proline dehydrogenase/pyrroline-5-carboxylate dehydrogenase	909164...913228	FNFX1_1177
FTL_0806		amino acid transporter family protein	793447...794955	FTT_1149c		amino acid transporter family protein	1160084...1161592	? (FTL_0806) 1236041..1237549			1236040...1237548	FTW_1188		amino acid transporter	1121034...1122542	? (FTL_0806) 1160134..1161642			1160133...1161641	NE061598_06645		amino acid transporter family protein	1160148...1161656	FTF1149c		amino acid transporter family protein	1160037...1161545	FTL_0806		amino acid transporter family protein	793447...794955	FTA_0852		amino acid transporter	795192...796700	FTS_0799		amino acid transporter	795418...796926	? (FTL_0806) 797079..798587			797078...798586	FTM_0839		amino acid-polyamine-organocation (APC) superfamily	913388...914896	? (FTL_0806) 1192257..1193765
FTL_0807		major facilitator transporter	795031...796215	FTT_1148c	yjhB	major facilitator transporter	1158824...1160008	FTU_1181	yjhB	major facilitator superfamily protein	1234780...1235964	FTW_1187		major facilitator family transporter	1119774...1120958	FTV_1097	yjhB	major facilitator superfamily protein	1158873...1160057	NE061598_06640		major facilitator family transporter	1158888...1160072	FTF1148c	yjhB	major facilitator transporter	1158777...1159961	FTL_0807		major facilitator transporter	795031...796215	FTA_0853		major facilitator transporter	796776...797960	FTS_0800	yjhB	major facilitator superfamily transporter	797002...798186	? (FTL_0807) 798663..799847			798662...799846	FTM_0840		major facilitator superfamily (MFS) transport protein	914972...916156	FNFX1_1175
FTL_0808		bifunctional 4'-phosphopantothenoylcysteine decarboxylase,phosphopantothenoylcysteine synthetase	796228...797403	FTT_1147c	dfp	4'-phosphopantothenoylcysteine decarboxylase	1157636...1158811	FTU_1180	dfp	Phosphopantothenoylcysteine synthetase	1233592...1234767	FTW_1186	coaBC	phosphopantothenoylcysteine decarboxylase/phosphopantothenate--cysteine ligase	1118586...1119761	FTV_1096	dfp	phosphopantothenoylcysteine decarboxylase	1157685...1158860	NE061598_06635		4'-phosphopantothenoylcysteine decarboxylase,phosphopantothenoylcysteine	1157700...1158875	FTF1147c	dfp	4'-phosphopantothenoylcysteine decarboxylase	1157589...1158764	FTL_0808		bifunctional 4'-phosphopantothenoylcysteine decarboxylase,phosphopantothenoylcysteine synthetase	796228...797403	FTA_0854	coaBC	bifunctional phosphopantothenoylcysteine decarboxylase/phosphopantothenate--cysteine ligase	797973...799148	FTS_0801	dfp	P-pantothenate cysteine ligase/P-pantothenoylcysteine decarboxylase	798199...799374	? (FTL_0808) 799860..801035			799859...801034	FTM_0841	dfp	phosphopantothenoylcysteine decarboxylase/phosphopantothenate cysteine ligase	916169...917344	FNFX1_1174
FTL_0810		cation transport regulator	798476...798706	? (FTL_0810) 1156323..1156553			1156322...1156552	? (FTL_0810) 1232279..1232509			1232278...1232508	? (FTL_0810) 1117274..1117503			1117273...1117502	? (FTL_0810) 1156372..1156602			1156371...1156601	? (FTL_0810) 1156387..1156617			1156386...1156616	? (FTL_0810) 1156276..1156506			1156275...1156505	FTL_0810		cation transport regulator	798476...798706	FTA_0857		cation transport regulator	800232...800462	FTS_0803	chaB	cation transport regulator	800447...800677	? (FTL_0810) 802119..802349			802118...802348	? (FTL_0810) 918423..918652			918422...918651	FNFX1_1172
FTL_0821	hemH	ferrochelatase	804244...805245	FTT_1138	hemH	ferrochelatase	1150231...1151232	FTU_1172	hemH	ferrochelatase protoheme ferro-lyase	1226139...1227140	FTW_1172	hemH	ferrochelatase	1111182...1112183	FTV_1088	hemH	ferrochelatase protoheme ferro-lyase	1150232...1151233	NE061598_06560		ferrochelatase	1150295...1151296	FTF1138	hemH	ferrochelatase	1150184...1151185	FTL_0821	hemH	ferrochelatase	804244...805245	FTA_0870	hemH	ferrochelatase	805999...806997	FTS_0813	hemH	ferrochelatase	806215...807216	? (FTL_0821) 807887..808888			807886...808887	FTM_1306	hemH	ferrochelatase	1397246...1398247	FNFX1_1167
FTL_0823		hypothetical protein	805599...805991	? (FTL_0823) 1149486..1149878			1149485...1149877	FTU_1170		hypothetical protein	1225393...1225785	? (FTL_0823) 1110437..1110829			1110436...1110828	FTV_1086		hypothetical protein	1149486...1149878	? (FTL_0823) 1149550..1149942			1149549...1149941	? (FTL_0823) 1149439..1149831			1149438...1149830	FTL_0823		hypothetical protein	805599...805991	FTA_0872		hypothetical protein	807351...807743	? (FTL_0823) 807571..807963			807570...807962	? (FTL_0823) 809242..809634			809241...809633	? (FTL_0823) 1396501..1396893			1396500...1396892	? (FTL_0823) 1183448..1183840
FTL_0827		Type IV pili polytopic inner membrane protein	807237...808466	FTT_1134	pilC	Type IV pili polytopic inner membrane protein	1147012...1148241	FTU_1168	pilC	Type IV fimbrial assembly protein PilC	1222920...1224149	FTW_1167		Type IV pili polytopic inner membrane protein	1107962...1109191	FTV_1084	pilC	Type IV fimbrial assembly protein PilC	1147013...1148242	NE061598_06535		Type IV pili polytopic inner membrane protein	1147076...1148305	FTF1134	pilC	Type IV pili polytopic inner membrane protein	1146965...1148194	FTL_0827		Type IV pili polytopic inner membrane protein	807237...808466	FTA_0876		Type IV pili polytopic inner membrane protein	808989...810218	FTS_0817	pilC	Type IV pili polytopic inner membrane protein	809208...810437	? (FTL_0827) 810880..812109			810879...812108	FTM_1302	pilC	Type IV pili polytopic inner membrane protein	1394020...1395249	FNFX1_1163
FTL_0828		Type IV pili nucleotide binding protein, ABC transporter ATP-binding protein	808481...810262	FTT_1133	pilB	Type IV pili nucleotide binding protein, ABC transporter ATP-binding protein	1145219...1146997	FTU_1167	pilB	Type IV fimbrial assembly ATPase PilB	1221127...1222905	FTW_1166	pilB	type IV-A pilus assembly ATPase/type II secretion system protein	1106169...1107947	FTV_1083	pilB	Type IV fimbrial assembly ATPase PilB	1145220...1146998	NE061598_06530		type IV-A pilus assembly ATPase/type II secretion system protein	1145283...1147061	FTF1133	pilB	Type IV pili nucleotide binding protein, ABC transporter ATP-binding protein	1145172...1146950	FTL_0828		Type IV pili nucleotide binding protein, ABC transporter ATP-binding protein	808481...810262	FTA_0877	pilB	type II secretion system protein/type IV-A pilus assembly ATPase PilB	810233...812014	FTS_0818	pilB	Type IV pili ATPase	810452...812233	? (FTL_0828) 812124..813905			812123...813904	FTM_1301	pilB	Type IV pili ATPase	1392227...1394005	FNFX1_1162
FTL_0829		glycerophosphoryl diester phosphodiesterase	810420...811172	FTT_1132c	glpQ	glycerophosphoryl diester phosphodiesterase	1144308...1145060	FTU_1166	glpQ	glycerophosphoryl diester phosphodiesterase	1220216...1220968	FTW_1165		glycerophosphoryl diester phosphodiesterase	1105259...1106011	FTV_1082	glpQ	glycerophosphoryl diester phosphodiesterase	1144309...1145061	NE061598_06525		glycerophosphoryl diester phosphodiesterase	1144372...1145124	FTF1132c	glpQ	glycerophosphoryl diester phosphodiesterase	1144261...1145013	FTL_0829		glycerophosphoryl diester phosphodiesterase	810420...811172	FTA_0879		glycerophosphoryl diester phosphodiesterase	812172...812924	FTS_0819	glpQ	glycerophosphoryl diester phosphodiesterase	812391...813143	? (FTL_0829) 814063..814815			814062...814814	FTM_1300	glpQ	glycerophosphoryl diester phosphodiesterase	1391317...1392069	FNFX1_1161
FTL_0831		cyanophycin synthetase	812028...814850	FTT_1130c	cphA	cyanophycin synthetase	1140630...1143452	FTU_1164	cphA	Cyanophycin synthase	1216538...1219360	FTW_1163	cphA	cyanophycin synthetase	1101581...1104403	FTV_1080	cphA	Cyanophycin synthase	1140631...1143453	NE061598_06515		cyanophycin synthetase	1140694...1143516	FTF1130c	cphA	cyanophycin synthetase	1140583...1143405	FTL_0831		cyanophycin synthetase	812028...814850	FTA_0880		cyanophycin synthetase	813780...816602	FTS_0821	cphA	cyanophycin synthetase	813999...816821	? (FTL_0831) 815671..818493			815670...818492	FTM_1298	cphA	cyanophycin synthetase	1387640...1390462	FNFX1_1159
FTL_0832		hypothetical protein	814876...816561	FTT_1129c		hypothetical protein	1138919...1140604	FTU_1163		Cyanophycin synthase II	1214827...1216512	FTW_1162		glutamate ligase domain-containing protein	1099870...1101555	FTV_1079		Cyanophycin synthase II	1138920...1140605	NE061598_06510		glutamate ligase domain protein, Mur ligase family	1138983...1140668	FTF1129c		hypothetical protein	1138872...1140557	FTL_0832		hypothetical protein	814876...816561	FTA_0881		UDP-N-acetylmuramyl tripeptide synthase	816628...818313	FTS_0822		Mur ligase family protein	816847...818532	? (FTL_0832) 818519..820204			818518...820203	FTM_1297		Mur ligase family protein	1385929...1387614	FNFX1_1158
FTL_0833	ispF	2-C-methyl-D-erythritol 2,4-cyclodiphosphate synthase	816566...817045	FTT_1128	ispF	2-C-methyl-D-erythritol 2,4-cyclodiphosphate synthase	1138435...1138914	FTU_1162	ispF	2-C-methyl-D-erythritol 2 4-cyclodiphosphate synthase	1214343...1214822	FTW_1161	ispF	2-C-methyl-D-erythritol 2,4-cyclodiphosphate synthase	1099386...1099865	FTV_1078	ispF	2-C-methyl-D-erythritol 2 4-cyclodiphosphate synthase	1138436...1138915	NE061598_06505		2-C-methyl-D-erythritol 2,4-cyclodiphosphate synthase	1138499...1138978	FTF1128	ispF	2-C-methyl-D-erythritol 2,4-cyclodiphosphate synthase	1138388...1138867	FTL_0833	ispF	2-C-methyl-D-erythritol 2,4-cyclodiphosphate synthase	816566...817045	FTA_0882	ispF	2-C-methyl-D-erythritol 2,4-cyclodiphosphate synthase	818318...818797	FTS_0823	ispF	2-C-methyl-D-erythritol 2,4-cyclo diphosphate synthase	818537...819016	? (FTL_0833) 820209..820688			820208...820687	FTM_1296	ispF	2-C-methyl-D-erythritol 2,4-cyclodiphosphate synthase	1385445...1385924	FNFX1_1157
FTL_0834		rhodanese-like family protein	817058...817807	? (FTL_0834) 1137674..1138423			1137673...1138422	FTU_1161		Rhodanese domain-containing protein	1213581...1214330	? (FTL_0834) 1098625..1099374			1098624...1099373	FTV_1077		Rhodanese domain-containing protein	1137674...1138423	NE061598_06500		hypothetical protein	1137737...1138486	? (FTL_0834) 1137627..1138376			1137626...1138375	FTL_0834		rhodanese-like family protein	817058...817807	? (FTL_0834) 818811..819560			818810...819559	FTS_0824		rhodanese-like family protein	819029...819778	? (FTL_0834) 820701..821450			820700...821449	? (FTL_0834) 1384684..1385433			1384683...1385432	FNFX1_1156
FTL_0837		D-methionine binding transport protein, ABC transporter, membrane and periplasmic protein	819070...820542	FTT_1125	metIQ	D-methionine binding transport protein, ABC transporter, membrane and periplasmic protein	1134844...1136316	FTU_1159	metIQ	methionine ABC transporter substrate-binding protein	1210752...1212224	FTW_1158		ABC transporter permease	1095795...1097267	FTV_1075	metIQ	methionine ABC transporter substrate-binding protein	1134845...1136317	NE061598_06490		D-methionine binding transport protein, ABC transporter, membrane and periplasmic protein	1134908...1136380	FTF1125	metIQ	D-methionine binding transport protein, ABC transporter, membrane and periplasmic protein	1134797...1136269	FTL_0837		D-methionine binding transport protein, ABC transporter, membrane and periplasmic protein	819070...820542	FTA_0887		ABC transporter permease	820825...822297	FTS_0827	metlQ	methionine uptake transporter (MUT) family protein, membrane and periplasmic protein	821041...822513	? (FTL_0837) 822716..824188			822715...824187	FTM_1293	metIQ	methionine uptake transporter (MUT) family protein, membrane and periplasmic protein	1381854...1383326	FNFX1_1154
FTL_0839		hypothetical protein	821559...822173	FTT_1123	ygiH	hypothetical protein	1133213...1133827	? (FTL_0839) 1209122..1209736			1209121...1209735	? (FTL_0839) 1094165..1094779			1094164...1094778	? (FTL_0839) 1133215..1133829			1133214...1133828	NE061598_06480		hypothetical protein	1133277...1133891	FTF1123	ygiH	hypothetical protein	1133166...1133780	FTL_0839		hypothetical protein	821559...822173	FTA_0889		hypothetical protein	823314...823928	FTS_0829		hypothetical protein	823530...824144	? (FTL_0839) 825205..825819			825204...825818	FTM_1291		hypothetical protein	1380224...1380838	FNFX1_1152
FTL_0843	tgt	queuine tRNA-ribosyltransferase	824555...825658	FTT_1120c	tgt	queuine tRNA-ribosyltransferase	1130084...1131187	FTU_1155	tgt	tRNA-guanine transglycosylase	1205992...1207095	FTW_1153	tgt	queuine tRNA-ribosyltransferase	1091026...1092129	FTV_1071	tgt	tRNA-guanine transglycosylase	1130085...1131188	NE061598_06465		queuine tRNA-ribosyltransferase	1130148...1131251	FTF1120c	tgt	queuine tRNA-ribosyltransferase	1130037...1131140	FTL_0843	tgt	queuine tRNA-ribosyltransferase	824555...825658	FTA_0893	tgt	queuine tRNA-ribosyltransferase	826310...827413	FTS_0833	tgt	queuine tRNA-ribosyltransferase	826526...827629	? (FTL_0843) 828212..829315			828211...829314	FTM_1287	tgt	queuine tRNA-ribosyltransferase	1376739...1377842	FNFX1_1147
FTL_0844		LysR transcriptional regulator family protein	825879...826484	? (FTL_0844) 1129260..1129864			1129259...1129863	? (FTL_0844) 1205168..1205772			1205167...1205771	? (FTL_0844) 1090202..1090806			1090201...1090805	? (FTL_0844) 1129261..1129865			1129260...1129864	? (FTL_0844) 1129324..1129928			1129323...1129927	? (FTL_0844) 1129213..1129817			1129212...1129816	FTL_0844		LysR transcriptional regulator family protein	825879...826484	? (FTL_0844) 827635..828240			827634...828239	? (FTL_0844) 827851..828456			827850...828455	? (FTL_0844) 829536..830141			829535...830140	? (FTL_0844) 1375934..1376539			1375933...1376538	? (FTL_0844) 1161026..1161630
FTL_0845		hypothetical protein	826646...827461	? (FTL_0845) 1128283..1129098			1128282...1129097	? (FTL_0845) 1204191..1205006			1204190...1205005	? (FTL_0845) 1089225..1090040			1089224...1090039	? (FTL_0845) 1128284..1129099			1128283...1129098	? (FTL_0845) 1128347..1129162			1128346...1129161	? (FTL_0845) 1128236..1129051			1128235...1129050	FTL_0845		hypothetical protein	826646...827461	FTA_0896		integral membrane protein	828401...829216	FTS_0835		hypothetical protein	828617...829432	? (FTL_0845) 830303..831118			830302...831117	? (FTL_0845) 1374961..1375772			1374960...1375771	? (FTL_0845) 1160049..1160864
FTL_0846		isochorismatase hydrolase family protein	827533...828105	FTT_1117c		isochorismatase hydrolase family protein	1127638...1128210	FTU_1152		isochorismatase family protein	1203546...1204118	FTW_1150		isochorismatase hydrolase family protein	1088580...1089152	FTV_1068		isochorismatase family protein	1127639...1128211	NE061598_06450		isochorismatase hydrolase family protein	1127702...1128274	FTF1117c		isochorismatase hydrolase family protein	1127591...1128163	FTL_0846		isochorismatase hydrolase family protein	827533...828105	FTA_0897		isochorismatase hydrolase family protein	829288...829860	FTS_0836		isochorismatase hydrolase family protein	829504...830076	? (FTL_0846) 831190..831762			831189...831761	FTM_1284		isochorismatase hydrolase family protein	1374316...1374888	FNFX1_1144
FTL_0847		preprotein translocase family protein	828660...829016	FTT_1116c	yajC	preprotein translocase family protein	1126728...1127084	FTU_1151	yajC	Preprotein translocase subunit YajC	1202636...1202992	FTW_1148	yajC	preprotein translocase subunit YajC	1087669...1088025	FTV_1067	yajC	preprotein translocase subunit YajC	1126729...1127085	NE061598_06440		preprotein translocase subunit YajC	1126792...1127148	FTF1116c	yajC	preprotein translocase family protein	1126681...1127037	FTL_0847		preprotein translocase family protein	828660...829016	FTA_0899	yajC	preprotein translocase subunit YajC	830415...830771	FTS_0837	yajC	preprotein translocase family protein	830631...830987	? (FTL_0847) 832317..832673			832316...832672	FTM_1283	yajC	preprotein translocase subunit YajC	1373404...1373760	FNFX1_1142
FTL_0848	secD	preprotein translocase subunit SecD	829073...831010	FTT_1115c	secD	preprotein translocase subunit SecD	1124734...1126671	? (FTL_0848) 1200643..1202580			1200642...1202579	FTW_1147	secD	preprotein translocase subunit SecD	1085675...1087612	? (FTL_0848) 1124736..1126673			1124735...1126672	NE061598_06435	secD	preprotein translocase subunit SecD	1124798...1126735	FTF1115c	secD	preprotein translocase subunit SecD	1124687...1126624	FTL_0848	secD	preprotein translocase subunit SecD	829073...831010	FTA_0900	secD	preprotein translocase subunit SecD	830828...832765	FTS_0838	secD	preprotein translocase subunit SecD	831044...832981	? (FTL_0848) 832730..834667			832729...834666	FTM_1282	secD	preprotein translocase subunit SecD	1371410...1373347	FNFX1_1141
FTL_0849	secF	preprotein translocase subunit SecF	831029...831973	FTT_1114c	secF	preprotein translocase subunit SecF	1123771...1124715	FTU_1149	secF	protein-export membrane protein SecF	1199679...1200623	FTW_1146	secF	preprotein translocase subunit SecF	1084712...1085656	FTV_1065	secF	protein-export membrane protein SecF	1123772...1124716	NE061598_06430	secF	preprotein translocase subunit SecF	1123835...1124779	FTF1114c	secF	preprotein translocase subunit SecF	1123724...1124668	FTL_0849	secF	preprotein translocase subunit SecF	831029...831973	FTA_0901	secF	preprotein translocase subunit SecF	832784...833728	FTS_0839	secF	preprotein translocase subunit SecF	833000...833944	? (FTL_0849) 834686..835630			834685...835629	FTM_1281	secF	preprotein translocase subunit SecF	1370447...1371391	FNFX1_1140
FTL_0850		hypothetical protein	832005...832535	FTT_1113c		hypothetical protein	1123209...1123739	FTU_1148		hypothetical protein	1199117...1199647	FTW_1145		hypothetical protein	1084150...1084680	FTV_1064		hypothetical protein	1123210...1123740	? (FTL_0850) 1123274..1123804			1123273...1123803	FTF1113c		hypothetical protein	1123162...1123692	FTL_0850		hypothetical protein	832005...832535	FTA_0902		hypothetical protein	833760...834290	? (FTL_0850) 833977..834507			833976...834506	? (FTL_0850) 835662..836192			835661...836191	? (FTL_0850) 1369886..1370416			1369885...1370415	FNFX1_1139
FTL_0851		RNA polymerase factor sigma-32	832559...833437	FTT_1112c	rpoH	RNA polymerase factor sigma-32	1122307...1123185	FTU_1147	rpoH	RNA polymerase sigma factor RpoH	1198215...1199093	FTW_1144	rpoH	RNA polymerase factor sigma-32	1083248...1084126	FTV_1063	rpoH	RNA polymerase sigma factor RpoH	1122308...1123186	NE061598_06420		RNA polymerase factor sigma-32	1122371...1123249	FTF1112c	rpoH	RNA polymerase factor sigma-32	1122260...1123138	FTL_0851		RNA polymerase factor sigma-32	832559...833437	FTA_0903	rpoH	RNA polymerase factor sigma-32	834314...835192	FTS_0841	rpoH	RNA polymerase factor sigma-32	834530...835408	? (FTL_0851) 836216..837094			836215...837093	FTM_1279	rpoH	RNA polymerase factor sigma-32	1368983...1369861	FNFX1_1138
FTL_0852		3-phosphoshikimate 1-carboxyvinyltransferase	833528...834805	FTT_0588	aroA	3-phosphoshikimate 1-carboxyvinyltransferase	607810...609087	FTU_0632	aroA	5-Enolpyruvylshikimate-3-phosphate synthase	683740...685017	FTW_1141	aroA	3-phosphoshikimate 1-carboxyvinyltransferase	1081017...1082294	FTV_0548	aroA	5-Enolpyruvylshikimate-3-phosphate synthase	607833...609110	NE061598_03360		3-phosphoshikimate 1-carboxyvinyltransferase	607867...609144	FTF0588	aroA	3-phosphoshikimate 1-carboxyvinyltransferase	607763...609040	FTL_0852		3-phosphoshikimate 1-carboxyvinyltransferase	833528...834805	FTA_0904	aroA	3-phosphoshikimate 1-carboxyvinyltransferase	835283...836560	FTS_0842	aroA	3-phosphoshikimate 1-carboxyvinyltransferase	835499...836776	? (FTL_0852) 837185..838462			837184...838461	FTM_0663	aroA	3-phosphoshikimate 1-carboxyvinyltransferase	728464...729741	FNFX1_1137
FTL_0853		hypothetical protein	834808...835398	FTT_0589		hypothetical protein	609090...609680	? (FTL_0853) 685021..685611			685020...685610	FTW_1140		hypothetical protein	1080424...1081014	? (FTL_0853) 609114..609704			609113...609703	NE061598_03365		hypothetical protein	609147...609737	FTF0589		hypothetical protein	609043...609633	FTL_0853		hypothetical protein	834808...835398	FTA_0905		hypothetical protein	836563...837153	FTS_0843		hypothetical protein	836779...837369	? (FTL_0853) 838465..839055			838464...839054	FTM_0664		hypothetical protein	729744...730334	FNFX1_1136
FTL_0855		L-asparaginase	835833...836870	FTT_0591	ansA	L-asparaginase	610115...611152	FTU_0635	ansA	L-asparaginase	686045...687082	FTW_1138	ansA	L-asparaginase	1078952...1079989	FTV_0551	ansA	L-asparaginase	610138...611175	NE061598_03375		type I L-asparaginase	610172...611209	FTF0591	ansA	L-asparaginase	610068...611105	FTL_0855		L-asparaginase	835833...836870	FTA_0907		L-asparaginase	837588...838625	FTS_0845	ansA	L-asparaginase	837804...838841	? (FTL_0855) 839490..840527			839489...840526	FTM_0666	ansA	L-asparaginase 1	730769...731806	FNFX1_1134
FTL_0856		carbonic anhydrase	836941...837627	FTT_0592	cynT	carbonic anhydrase	611223...611909	FTU_0636	cynT	carbonic anhydrase	687153...687839	FTW_1137	cynT	carbonic anhydrase	1078195...1078881	FTV_0552	cynT	carbonic anhydrase	611246...611932	NE061598_03380		carbonic anhydrase	611280...611966	FTF0592	cynT	carbonic anhydrase	611176...611862	FTL_0856		carbonic anhydrase	836941...837627	FTA_0908		carbonic anhydrase	838696...839382	FTS_0846	cynT	carbonic anhydrase	838912...839598	? (FTL_0856) 840598..841284			840597...841283	FTM_0667	cynT	carbonic anhydrase	731877...732563	FNFX1_1133
FTL_0857		hypothetical protein	837914...838519	FTT_0593c		hypothetical protein	612196...612801	FTU_0637		hypothetical protein	688126...688731	FTW_1136		hypothetical protein	1077303...1077908	FTV_0553		hypothetical protein	612219...612824	NE061598_03385		membrane protein	612253...612858	FTF0593c		hypothetical protein	612149...612754	FTL_0857		hypothetical protein	837914...838519	FTA_0909		hypothetical protein	839669...840274	FTS_0847		hypothetical protein	839885...840490	? (FTL_0857) 841571..842176			841570...842175	FTM_0668		membrane protein	732850...733455	FNFX1_1132
FTL_0858		hypothetical protein	838583...839455	FTT_0594c		hypothetical protein	612865...613737	FTU_0638		pyridoxal phosphate-dependent deaminase putative	688795...689667	FTW_1135		hypothetical protein	1076367...1077239	FTV_0554		pyridoxal phosphate-dependent deaminase putative	612888...613760	NE061598_03390		hypothetical protein	612922...613794	FTF0594c		hypothetical protein	612818...613690	FTL_0858		hypothetical protein	838583...839455	FTA_0910		hypothetical protein	840338...841210	FTS_0848		hypothetical protein	840554...841426	? (FTL_0858) 842240..843112			842239...843111	FTM_0669		hypothetical protein	733519...734391	FNFX1_1131
FTL_0859		rubredoxin	839464...839685	? (FTL_0859) 613747..613969			613746...613968	? (FTL_0859) 689677..689899			689676...689898	? (FTL_0859) 1076137..1076359			1076136...1076358	? (FTL_0859) 613770..613992			613769...613991	? (FTL_0859) 613804..614026			613803...614025	? (FTL_0859) 613700..613922			613699...613921	FTL_0859		rubredoxin	839464...839685	? (FTL_0859) 841220..841441			841219...841440	? (FTL_0859) 841436..841657			841435...841656	? (FTL_0859) 843121..843342			843120...843341	? (FTL_0859) 734401..734623			734400...734622	? (FTL_0859) 1147829..1148051
FTL_0860		hypothetical protein	839720...840337	FTT_0596c		hypothetical protein	614003...614620	FTU_0640		hypothetical protein	689933...690550	FTW_1133		hypothetical protein	1075484...1076101	FTV_0556		hypothetical protein	614026...614643	NE061598_03400		hypothetical protein	614060...614677	FTF0596c		hypothetical protein	613956...614573	FTL_0860		hypothetical protein	839720...840337	FTA_0912		hypothetical protein	841475...842092	FTS_0850		hypothetical protein	841691...842308	? (FTL_0860) 843377..843994			843376...843993	FTM_0671		hypothetical protein	734657...735274	FNFX1_1129
FTL_0862		hypothetical protein	841307...842701	FTT_0597		hypothetical protein	614732...616126	FTU_0641		Selenoprotein O and cysteine-containing protein	690662...692056	FTW_1132		hypothetical protein	1073978...1075372	FTV_0557		Selenoprotein O and cysteine-containing protein	614755...616149	NE061598_03405		hypothetical protein	614789...616183	FTF0597		hypothetical protein	614685...616079	FTL_0862		hypothetical protein	841307...842701	FTA_0914		hypothetical protein	843061...844455	FTS_0852		hypothetical protein	843278...844672	? (FTL_0862) 844961..846357			844960...846356	FTM_0672		hypothetical protein	735386...736777	FNFX1_1128
FTL_0863		Sodium-dicarboxylate symporter family protein	842733...844007	? (FTL_0863) 616159..617433			616158...617432	FTU_0642		L-cystine uptake protein TcyP	692088...693362	FTW_1131		DAACS family dicarboxylate/amino acid:sodium or proton symporter	1072672...1073946	FTV_0558		L-cystine uptake protein TcyP	616181...617455	NE061598_03410		Sodium-dicarboxylate symporter family protein	616215...617489	? (FTL_0863) 616112..617386			616111...617385	FTL_0863		Sodium-dicarboxylate symporter family protein	842733...844007	FTA_0915		sodium-dicarboxylate symporter family protein	844487...845761	FTS_0853		dicarboxylate/amino acid:cation (Na+ or H+) symporter	844704...845978	? (FTL_0863) 846389..847663			846388...847662	FTM_0673		dicarboxylate/amino acid:cation (Na+ or H+) symporter	736809...738083	? (FTL_0863) 1144365..1145639
FTL_0864		SIS domain-containing protein	844209...845237	FTT_0599		SIS domain-containing protein	617634...618662	FTU_0643		Glucosamine-6-phosphate deaminase (isomerizing) alternative	693564...694592	FTW_1130		SIS domain-containing protein	1071442...1072470	FTV_0559		glucosamine-6-phosphate deaminase (isomerizing) alternative	617657...618685	NE061598_03415		SIS domain-containing protein	617691...618719	FTF0599		SIS domain-containing protein	617587...618615	FTL_0864		SIS domain-containing protein	844209...845237	FTA_0916		sugar isomerase	845963...846991	FTS_0854		phosphosugar binding protein	846180...847208	? (FTL_0864) 847865..848893			847864...848892	FTM_0674		phosphosugar binding protein	738285...739313	FNFX1_1125
FTL_0875	ispG	4-hydroxy-3-methylbut-2-en-1-yl diphosphate synthase	852433...853638	? (FTL_0875) 625353..626558			625352...626557	FTU_0651	ispG	1-hydroxy-2-methyl-2-(E)-butenyl 4-diphosphate synthase	701259...702464	FTW_1121	ispG	4-hydroxy-3-methylbut-2-en-1-yl diphosphate synthase	1063573...1064778	FTV_0567	ispG	1-hydroxy-2-methyl-2-(E)-butenyl 4-diphosphate synthase	625352...626557	NE061598_03475	ispG	4-hydroxy-3-methylbut-2-en-1-yl diphosphate synthase	625409...626614	? (FTL_0875) 625306..626511			625305...626510	FTL_0875	ispG	4-hydroxy-3-methylbut-2-en-1-yl diphosphate synthase	852433...853638	FTA_0926	ispG	4-hydroxy-3-methylbut-2-en-1-yl diphosphate synthase	854191...855396	? (FTL_0875) 854405..855610			854404...855609	? (FTL_0875) 856089..857294			856088...857293	? (FTL_0875) 745864..747069			745863...747068	FNFX1_1117
FTL_0876		hypothetical protein	853653...854360	? (FTL_0876) 626573..627280			626572...627279	? (FTL_0876) 702480..703187			702479...703186	FTW_1120		hypothetical protein	1062851...1063558	? (FTL_0876) 626573..627280			626572...627279	? (FTL_0876) 626630..627337			626629...627336	? (FTL_0876) 626526..627233			626525...627232	FTL_0876		hypothetical protein	853653...854360	FTA_0927		hypothetical protein	855411...856118	FTS_0867		hypothetical protein	855624...856331	? (FTL_0876) 857309..858016			857308...858015	FTM_0683		hypothetical protein	747083...747790	FNFX1_1116
FTL_0877		peptidase, M24 family protein	854379...856172	FTT_0609		peptidase, M24 family protein	627301...629094	FTU_0653		Xaa-Pro aminopeptidase	703208...705001	FTW_1119		M24 family peptidase	1061039...1062832	FTV_0569		Xaa-Pro aminopeptidase	627301...629094	NE061598_03485		Peptidase, M24 family protein	627358...629151	FTF0609		peptidase, M24 family protein	627254...629047	FTL_0877		peptidase, M24 family protein	854379...856172	FTA_0928		M24 family metallopeptidase	856137...857930	? (FTL_0877) 856351..858144			856350...858143	? (FTL_0877) 858035..859828			858034...859827	FTM_0684		X-prolyl aminopeptidase 2	747809...749602	FNFX1_1115
FTL_0878		DNA/RNA endonuclease family protein	856270...857334	FTT_0610		DNA/RNA endonuclease family protein	629192...630256	FTU_0654		DNA or RNA endonuclease G	705099...706163	FTW_1118		DNA/RNA endonuclease	1059877...1060941	FTV_0570		DNA or RNA endonuclease G	629192...630256	NE061598_03490		DNA/RNA endonuclease family protein	629249...630313	FTF0610		DNA/RNA endonuclease family protein	629145...630209	FTL_0878		DNA/RNA endonuclease family protein	856270...857334	FTA_0930		DNA/RNA endonuclease	858028...859092	FTS_0869		DNA/RNA endonuclease G	858241...859305	? (FTL_0878) 859926..860990			859925...860989	FTM_0685		DNA/RNA endonuclease G	749700...750764	FNFX1_1114
FTL_0881		hypothetical protein	859863...860138	? (FTL_0881) 632824..633099			632823...633098	? (FTL_0881) 708731..709006			708730...709005	? (FTL_0881) 1057034..1057309			1057033...1057308	? (FTL_0881) 632824..633099			632823...633098	? (FTL_0881) 632881..633156			632880...633155	? (FTL_0881) 632777..633052			632776...633051	FTL_0881		hypothetical protein	859863...860138	FTA_0932		hypothetical protein	861621...861896	? (FTL_0881) 861835..862110			861834...862109	? (FTL_0881) 863519..863794			863518...863793	? (FTL_0881) 753332..753607			753331...753606	? (FTL_0881) 1125064..1125339
FTL_0882		apolipoprotein N-acyltransferase	860384...861874	FTT_0614c		apolipoprotein N-acyltransferase	633344...634834	FTU_0658		Copper homeostasis protein CutE	709251...710741	FTW_1114	lnt	apolipoprotein N-acyltransferase	1055297...1056787	FTV_0574		Copper homeostasis protein CutE	633344...634834	NE061598_03515		apolipoprotein N-acyltransferase	633401...634891	FTF0614c		apolipoprotein N-acyltransferase	633297...634787	FTL_0882		apolipoprotein N-acyltransferase	860384...861874	FTA_0933	lnt	apolipoprotein N-acyltransferase	862142...863632	FTS_0873	lnt	apolipoprotein N-acyltransferase	862355...863845	? (FTL_0882) 864040..865530			864039...865529	FTM_0689	lnt	apolipoprotein N-acyltransferase	753852...755342	FNFX1_1108
FTL_0883		metal ion transporter protein	861874...862716	? (FTL_0883) 634835..635677			634834...635676	FTU_0659		Magnesium and cobalt efflux protein CorC	710741...711583	FTW_1113		hypothetical protein	1054455...1055297	FTV_0575		Magnesium and cobalt efflux protein CorC	634834...635676	NE061598_03520		metal ion transporter protein	634891...635733	? (FTL_0883) 634788..635630			634787...635629	FTL_0883		metal ion transporter protein	861874...862716	FTA_0934		hypothetical protein	863632...864474	FTS_0874		HlyC/CorC family transporter-associated protein	863845...864687	? (FTL_0883) 865530..866372			865529...866371	FTM_0690		transporter-associated protein, HlyC/CorC family	755342...756184	FNFX1_1107
FTL_0885		phoH-like protein	863187...864170	FTT_0617c	phoH	phoH-like protein	636147...637130	FTU_0661	phoH	Phosphate starvation-inducible ATPase PhoH with RNA binding motif	712054...713037	? (FTL_0885) 1053002..1053985			1053001...1053984	FTV_0577	phoH	phosphate starvation-inducible ATPase PhoH with RNA binding motif	636147...637130	NE061598_03530		PhoH family protein ATPase	636204...637187	FTF0617c	phoH	phoH-like protein	636100...637083	FTL_0885		phoH-like protein	863187...864170	FTA_0936		PhoH family protein	864945...865928	FTS_0876	phoH	PhoH family protein ATPase	865158...866141	? (FTL_0885) 866843..867826			866842...867825	FTM_0692		PhoH family protein ATPase	756655...757638	FNFX1_1105
FTL_0886		(dimethylallyl)adenosine tRNA methylthiotransferase	864174...865502	FTT_0618c	yleA	(dimethylallyl)adenosine tRNA methylthiotransferase	637149...638477	FTU_0662	yleA	tRNA-i(6)A37 methylthiotransferase	713056...714384	FTW_1110	miaB	(dimethylallyl)adenosine tRNA methylthiotransferase	1051669...1052997	FTV_0578	yleA	tRNA-i(6)A37 methylthiotransferase	637149...638477	NE061598_03535		tRNA-I(6)A37 thiotransferase enzyme MiaB	637206...638534	FTF0618c	yleA	(dimethylallyl)adenosine tRNA methylthiotransferase	637102...638430	FTL_0886		(dimethylallyl)adenosine tRNA methylthiotransferase	864174...865502	FTA_0937	miaB	(dimethylallyl)adenosine tRNA methylthiotransferase	865932...867260	FTS_0877	miaB	(dimethylallyl)adenosine tRNA methylthiotransferase	866145...867473	? (FTL_0886) 867830..869158			867829...869157	FTM_0693	miaB	(dimethylallyl)adenosine tRNA methylthiotransferase	757642...758970	FNFX1_1104
FTL_0887		o-methyltransferase family protein	865725...866399	FTT_0619		o-methyltransferase family protein	638700...639374	FTU_0663		O-methyltransferase family protein (C1)	714607...715281	? (FTL_0887) 1050773..1051447			1050772...1051446	FTV_0579		O-methyltransferase family protein (C1)	638700...639374	? (FTL_0887) 638758..639432			638757...639431	FTF0619		o-methyltransferase family protein	638653...639327	FTL_0887		o-methyltransferase family protein	865725...866399	? (FTL_0887) 867484..868158			867483...868157	FTS_0878		o-methyltransferase family protein	867696...868370	? (FTL_0887) 869381..870055			869380...870054	FTM_0694		O-methyltransferase family protein	759193...759867	? (FTL_0887) 1118800..1119474
FTL_0889		hypothetical protein	867008...867151	? (FTL_0889) 639984..640127			639983...640126	? (FTL_0889) 715891..716034			715890...716033	? (FTL_0889) 1050021..1050164			1050020...1050163	? (FTL_0889) 639984..640127			639983...640126	? (FTL_0889) 640041..640184			640040...640183	? (FTL_0889) 639937..640080			639936...640079	FTL_0889		hypothetical protein	867008...867151	? (FTL_0889) 868767..868910			868766...868909	? (FTL_0889) 868980..869123			868979...869122	? (FTL_0889) 870664..870807			870663...870806	? (FTL_0889) 760461..760604			760460...760603	? (FTL_0889) 1117871..1118014
FTL_0890		thymidine kinase	867167...867760	FTT_0621	tdk	thymidine kinase	640142...640735	FTU_0665	tdk	thymidine kinase	716049...716642	FTW_1107	tdk	thymidine kinase	1049411...1050004	FTV_0581	tdk	thymidine kinase	640142...640735	? (FTL_0890) 640200..640793			640199...640792	FTF0621	tdk	thymidine kinase	640095...640688	FTL_0890		thymidine kinase	867167...867760	FTA_0941	tdk	thymidine kinase	868925...869518	FTS_0880	tdk	thymidine kinase	869138...869731	? (FTL_0890) 870823..871416			870822...871415	FTM_0696	tdk	thymidine kinase	760619...761212	? (FTL_0890) 1117262..1117855
FTL_0891	tig	trigger factor	868423...869739	FTT_0623	tig	trigger factor	641397...642713	FTU_0667	tig	cell division trigger factor	717304...718620	FTW_1106	tig	trigger factor	1047433...1048749	FTV_0583	tig	cell division trigger factor	641397...642713	NE061598_03560	tig	trigger factor	641454...642770	FTF0623	tig	trigger factor	641350...642666	FTL_0891	tig	trigger factor	868423...869739	FTA_0942	tig	trigger factor	870181...871497	FTS_0882	tig	trigger factor	870394...871710	? (FTL_0891) 872079..873395			872078...873394	FTM_0698	tig	trigger factor	761874...763190	FNFX1_1100
FTL_0892	clpP	ATP-dependent Clp protease proteolytic subunit	869765...870370	FTT_0624	clpP	ATP-dependent Clp protease proteolytic subunit	642739...643344	FTU_0668	clpP	ATP-dependent Clp protease proteolytic subunit	718646...719251	FTW_1105	clpP	ATP-dependent Clp protease proteolytic subunit	1046802...1047407	FTV_0584	clpP	ATP-dependent Clp protease proteolytic subunit	642739...643344	NE061598_03565		ATP-dependent Clp protease, proteolytic subunit ClpP	642796...643401	FTF0624	clpP	ATP-dependent Clp protease proteolytic subunit	642692...643297	FTL_0892	clpP	ATP-dependent Clp protease proteolytic subunit	869765...870370	FTA_0943	clpP	ATP-dependent Clp protease proteolytic subunit	871523...872128	FTS_0883	clpP	ATP-dependent Clp protease proteolytic subunit	871736...872341	? (FTL_0892) 873421..874026			873420...874025	FTM_0699	clpP	ATP-dependent Clp protease proteolytic subunit	763216...763821	FNFX1_1099
FTL_0893	clpX	ATP-dependent protease ATP-binding subunit ClpX	870394...871647	FTT_0625	clpX	ATP-dependent protease ATP-binding subunit ClpX	643368...644621	FTU_0669	clpX	ATP-dependent Clp protease ATP-binding subunit ClpX	719275...720528	FTW_1104	clpX	ATP-dependent protease ATP-binding subunit ClpX	1045525...1046778	FTV_0585	clpX	ATP-dependent Clp protease ATP-binding subunit ClpX	643368...644621	NE061598_03570	clpX	ATP-dependent protease ATP-binding subunit	643425...644678	FTF0625	clpX	ATP-dependent protease ATP-binding subunit ClpX	643321...644574	FTL_0893	clpX	ATP-dependent protease ATP-binding subunit ClpX	870394...871647	FTA_0944	clpX	ATP-dependent protease ATP-binding subunit ClpX	872152...873405	FTS_0884	clpX	ATP-dependent protease ATP-binding subunit ClpX	872365...873618	? (FTL_0893) 874050..875303			874049...875302	FTM_0700	clpX	ATP-dependent protease ATP-binding subunit ClpX	763845...765098	FNFX1_1098
FTL_0894		DNA-binding, ATP-dependent protease La	871672...873996	FTT_0626	lon	DNA-binding, ATP-dependent protease La	644646...646970	FTU_0670	lon	ATP-dependent protease La	720553...722877	FTW_1103	lon	DNA-binding, ATP-dependent protease La	1043176...1045500	FTV_0586	lon	ATP-dependent protease La	644646...646970	NE061598_03575		DNA-binding, ATP-dependent protease La	644703...647027	FTF0626	lon	DNA-binding, ATP-dependent protease La	644599...646923	FTL_0894		DNA-binding, ATP-dependent protease La	871672...873996	FTA_0945	lon	DNA-binding, ATP-dependent protease La	873430...875754	FTS_0885	lon	DNA-binding, ATP-dependent protease La	873643...875967	? (FTL_0894) 875328..877652			875327...877651	FTM_0701	lon	ATP-dependent protease La	765123...767447	FNFX1_1097
FTL_0895		histone-like protein HU form B	874083...874355	FTT_0627	hupB	histone-like protein HU form B	647057...647329	FTU_0671	hupB	DNA-binding protein HU-beta	722964...723236	FTW_1102	hup	DNA-binding protein HU-beta	1042817...1043089	FTV_0587	hupB	DNA-binding protein HU-beta	647057...647329	NE061598_03580		DNA-binding protein HU-beta	647114...647386	FTF0627	hupB	histone-like protein HU form B	647010...647282	FTL_0895		histone-like protein HU form B	874083...874355	FTA_0946		DNA-binding protein HU	875841...876113	FTS_0886	hupB	DNA-binding protein HU-beta	876054...876326	? (FTL_0895) 877739..878011			877738...878010	FTM_0702	hupB	DNA-binding protein HU-beta	767534...767806	FNFX1_1096
FTL_0896		hypothetical protein	874468...875898	FTT_0628		hypothetical protein	647441...648871	FTU_0672		Peptidyl-prolyl cis-trans isomerase ppiD	723348...724778	FTW_1101		hypothetical protein	1041274...1042704	FTV_0588		peptidyl-prolyl cis-trans isomerase ppiD	647441...648871	NE061598_03585		hypothetical protein	647498...648928	FTF0628		hypothetical protein	647394...648824	FTL_0896		hypothetical protein	874468...875898	FTA_0947		hypothetical protein	876226...877659	FTS_0887		hypothetical protein	876439...877869	? (FTL_0896) 878124..879557			878123...879556	FTM_0703		hypothetical protein	767920...769353	FNFX1_1095
FTL_0897	miaA	tRNA delta(2)-isopentenylpyrophosphate transferase	875899...876825	FTT_0629	miaA	tRNA delta(2)-isopentenylpyrophosphate transferase	648872...649798	FTU_0673	miaA	tRNA delta(2)-isopentenylpyrophosphate transferase	724779...725705	FTW_1100	miaA	tRNA delta(2)-isopentenylpyrophosphate transferase	1040347...1041273	FTV_0589	miaA	tRNA delta(2)-isopentenylpyrophosphate transferase	648872...649798	NE061598_03590		tRNA delta(2)-isopentenylpyrophosphate transferase	648929...649855	FTF0629	miaA	tRNA delta(2)-isopentenylpyrophosphate transferase	648825...649751	FTL_0897	miaA	tRNA delta(2)-isopentenylpyrophosphate transferase	875899...876825	FTA_0948	miaA	tRNA delta(2)-isopentenylpyrophosphate transferase	877660...878586	FTS_0888	miaA	tRNA delta(2)-isopentenylpyrophosphate transferase	877870...878796	? (FTL_0897) 879558..880484			879557...880483	FTM_0704	miaA	tRNA delta(2)-isopentenylpyrophosphate transferase	769354...770280	FNFX1_1094
FTL_0898		host factor I for bacteriophage Q beta replication	876936...877265	FTT_0630	hfq	host factor I for bacteriophage Q beta replication	649909...650238	FTU_0674	hfq	RNA-binding protein Hfq	725816...726145	FTW_1099	hfq	host factor I for bacteriophage Q beta replication	1039907...1040236	FTV_0590	hfq	RNA-binding protein Hfq	649909...650238	NE061598_03595		host factor I for bacteriophage Q beta replication	649966...650295	FTF0630	hfq	host factor I for bacteriophage Q beta replication	649862...650191	FTL_0898		host factor I for bacteriophage Q beta replication	876936...877265	FTA_0949		host factor I for bacteriophage Q beta replication	878697...879026	FTS_0889	hfq	host factor I for bacteriophage Q beta replication	878907...879236	? (FTL_0898) 880595..880924			880594...880923	FTM_0705	hfq	host factor I for bacteriophage Q beta replication	770391...770720	FNFX1_1093
FTL_0899		protease, GTP-binding subunit	877317...878624	FTT_0631	hflX	protease, GTP-binding subunit	650290...651597	FTU_0675	hflX	GTP-binding protein HflX	726197...727504	FTW_1098		protease, GTP-binding subunit	1038548...1039855	FTV_0591	hflX	GTP-binding protein HflX	650290...651597	NE061598_03600		protease, GTP-binding subunit	650347...651654	FTF0631	hflX	protease, GTP-binding subunit	650243...651550	FTL_0899		protease, GTP-binding subunit	877317...878624	? (FTL_0899) 879079..880386			879078...880385	? (FTL_0899) 879289..880596			879288...880595	? (FTL_0899) 880976..882283			880975...882282	? (FTL_0899) 770773..772080			770772...772079	FNFX1_1092
FTL_0900		monooxygenase	878635...878994	? (FTL_0900) 651609..651968			651608...651967	? (FTL_0900) 727516..727875			727515...727874	? (FTL_0900) 1038179..1038538			1038178...1038537	? (FTL_0900) 651609..651968			651608...651967	? (FTL_0900) 651666..652025			651665...652024	? (FTL_0900) 651562..651921			651561...651920	FTL_0900		monooxygenase	878635...878994	? (FTL_0900) 880397..880756			880396...880755	? (FTL_0900) 880607..880966			880606...880965	? (FTL_0900) 882294..882653			882293...882652	? (FTL_0900) 772091..772450			772090...772449	? (FTL_0900) 1106025..1106384
FTL_0901		monooxygenase family protein	879067...879648	? (FTL_0901) 652041..652622			652040...652621	? (FTL_0901) 727948..728529			727947...728528	? (FTL_0901) 1037525..1038106			1037524...1038105	? (FTL_0901) 652041..652622			652040...652621	? (FTL_0901) 652098..652679			652097...652678	? (FTL_0901) 651994..652575			651993...652574	FTL_0901		monooxygenase family protein	879067...879648	? (FTL_0901) 880829..881410			880828...881409	? (FTL_0901) 881039..881620			881038...881619	? (FTL_0901) 882726..883307			882725...883306	? (FTL_0901) 772523..773104			772522...773103	? (FTL_0901) 1105371..1105952
FTL_0903		hypothetical protein	879997...881064	FTT_0633	hflK	hypothetical protein	652970...654037	FTU_0677	hflK	HflK protein	728877...729944	FTW_1096	hflK	HflK protein	1036107...1037174	FTV_0593	hflK	HflK protein	652970...654037	NE061598_03610		SPFH domain, band 7 family protein	653027...654094	FTF0633	hflK	hypothetical protein	652923...653990	FTL_0903		hypothetical protein	879997...881064	FTA_0954	hflK	protease regulator HflK	881758...882825	FTS_0892	hflK	HflK-HflC membrane protein complex, HflK	881968...883035	? (FTL_0903) 883656..884723			883655...884722	FTM_0708	hflK	HflK-HflC membrane protein complex, HflK	773453...774520	FNFX1_1090
FTL_0904		hypothetical protein	881066...881992	FTT_0634	hflC	hypothetical protein	654039...654965	FTU_0678	hflC	HflC protein	729946...730872	FTW_1095	hflC	HflC protein	1035179...1036105	FTV_0594	hflC	HflC protein	654039...654965	NE061598_03615		HflC protein	654096...655022	FTF0634	hflC	hypothetical protein	653992...654918	FTL_0904		hypothetical protein	881066...881992	FTA_0955	hflC	protease regulator HflC	882827...883753	FTS_0893	hflC	HflK-HflC membrane protein complex, HflC	883037...883963	? (FTL_0904) 884725..885651			884724...885650	FTM_0709	hflC	HflK-HflC membrane protein complex, HflC	774522...775448	FNFX1_1089
FTL_0905		low molecular weight (LMW) phosphotyrosine protein phosphatase	881993...882478	FTT_0635	wzb	low molecular weight (LMW) phosphotyrosine protein phosphatase	654966...655451	FTU_0679	wzb	Low molecular weight protein tyrosine phosphatase	730873...731358	FTW_1094		low molecular weight (LMW) phosphotyrosine protein phosphatase	1034693...1035178	FTV_0595	wzb	Low molecular weight protein tyrosine phosphatase	654966...655451	NE061598_03620		low molecular weight (LMW) phosphotyrosine protein phosphatase	655023...655508	FTF0635	wzb	low molecular weight (LMW) phosphotyrosine protein phosphatase	654919...655404	FTL_0905		low molecular weight (LMW) phosphotyrosine protein phosphatase	881993...882478	FTA_0956		low molecular weight (LMW) phosphotyrosine protein phosphatase	883754...884239	FTS_0894	wzb	low molecular weight (LMW) phosphotyrosine protein phosphatase	883964...884449	? (FTL_0905) 885652..886137			885651...886136	FTM_0710	wzb	low molecular weight (LMW) phosphotyrosine protein phosphatase	775449...775934	FNFX1_1088
FTL_0906	engB	ribosome biogenesis GTP-binding protein YsxC	882475...883068	FTT_0636	engB	ribosome biogenesis GTP-binding protein YsxC	655448...656041	FTU_0680	engB	GTP-binding protein EngB	731355...731948	FTW_1093	engB	ribosome biogenesis GTP-binding protein YsxC	1034103...1034696	FTV_0596	engB	GTP-binding protein EngB	655448...656041	NE061598_03625	engB	GTPase EngB	655505...656098	FTF0636	engB	ribosome biogenesis GTP-binding protein YsxC	655401...655994	FTL_0906	engB	ribosome biogenesis GTP-binding protein YsxC	882475...883068	FTA_0957	engB	ribosome biogenesis GTP-binding protein YsxC	884236...884829	FTS_0895	engB	ribosome biogenesis GTP-binding protein YsxC	884446...885039	? (FTL_0906) 886134..886727			886133...886726	FTM_0711	engB	ribosome biogenesis GTP-binding protein YsxC	775931...776524	FNFX1_1087
FTL_0909		hypothetical protein	884563...884856	? (FTL_0909) 657536..657829			657535...657828	? (FTL_0909) 733443..733736			733442...733735	? (FTL_0909) 1032328..1032621			1032327...1032620	? (FTL_0909) 657536..657829			657535...657828	? (FTL_0909) 657593..657886			657592...657885	? (FTL_0909) 657489..657782			657488...657781	FTL_0909		hypothetical protein	884563...884856	? (FTL_0909) 886325..886618			886324...886617	? (FTL_0909) 886535..886828			886534...886827	? (FTL_0909) 888222..888515			888221...888514	? (FTL_0909) 1304665..1304956			1304664...1304955	? (FTL_0909) 1100163..1100457
FTL_0910		hypothetical protein	884898...885008	FTT_0639		hypothetical protein	657870...657980	FTU_0683		hypothetical protein	733777...733887	? (FTL_0910) 1032176..1032286			1032175...1032285	FTV_0599		hypothetical protein	657870...657980	NE061598_03655		hypothetical protein	657927...658037	FTF0639		hypothetical protein	657823...657933	FTL_0910		hypothetical protein	884898...885008	? (FTL_0910) 886660..886770			886659...886769	? (FTL_0910) 886870..886980			886869...886979	? (FTL_0910) 888557..888667			888556...888666	? (FTL_0910) 1304513..1304623			1304512...1304622	? (FTL_0910) 1100011..1100121
FTL_0915		acetolactate synthase small subunit	888117...888434	FTT_0642	ilvH	acetolactate synthase small subunit	661522...661839	FTU_0686	ilvH	Acetolactate synthase small subunit	737429...737746	FTW_1087		ACT domain-containing protein/acetolactate synthase small subunit	1028315...1028632	FTV_0602	ilvH	Acetolactate synthase small subunit	661522...661839	NE061598_03675		acetolactate synthase small subunit	661579...661896	FTF0642	ilvH	acetolactate synthase small subunit	661475...661792	FTL_0915		acetolactate synthase small subunit	888117...888434	FTA_0965		acetolactate synthase small subunit	889878...890195	FTS_0899	ilvN	acetolactate synthase small subunit	890088...890405	? (FTL_0915) 891775..892092			891774...892091	FTM_1216	ilvN	acetolactate synthase small subunit	1300644...1300961	FNFX1_1082
FTL_0916		ketol-acid reductoisomerase	888462...889505	? (FTL_0916) 661868..662912			661867...662911	? (FTL_0916) 737775..738819			737774...738818	FTW_1086	ilvC	ketol-acid reductoisomerase	1027244...1028287	? (FTL_0916) 661868..662912			661867...662911	? (FTL_0916) 661925..662969			661924...662968	? (FTL_0916) 661821..662865			661820...662864	FTL_0916		ketol-acid reductoisomerase	888462...889505	FTA_0966	ilvC	ketol-acid reductoisomerase	890223...891266	FTS_0900	ilvC	ketol-acid reductoisomerase	890433...891476	? (FTL_0916) 892120..893163			892119...893162	? (FTL_0916) 1299574..1300617			1299573...1300616	FNFX1_1081
FTL_0917		transcription-repair coupling factor	889628...893053	FTT_0644c	mfd	transcription-repair coupling factor	663034...666459	FTU_0688	mfd	transcription-repair coupling factor	738941...742366	FTW_1085	mfd	transcription-repair coupling factor	1023696...1027121	FTV_0604	mfd	transcription-repair coupling factor	663034...666459	NE061598_03695		Transcription-repair coupling factor,ATP-dependent	663091...666516	FTF0644c	mfd	transcription-repair coupling factor	662987...666412	FTL_0917		transcription-repair coupling factor	889628...893053	FTA_0967	mfd	transcription-repair coupling factor	891389...894814	FTS_0901	mfd	transcription-repair coupling factor	891599...895024	? (FTL_0917) 893286..896711			893285...896710	FTM_1214	mfd	transcription-repair coupling factor	1296025...1299450	FNFX1_1080
FTL_0918		hypothetical protein	893098...893784	FTT_0645c		hypothetical protein	666504...667190	FTU_0689		Carrier transport protein	742411...743097	FTW_1084		hypothetical protein	1022965...1023651	FTV_0605		Carrier transport protein	666504...667190	NE061598_03700		hypothetical protein	666561...667247	FTF0645c		hypothetical protein	666457...667143	FTL_0918		hypothetical protein	893098...893784	FTA_0968		hypothetical protein	894859...895545	FTS_0902		hypothetical protein	895069...895755	? (FTL_0918) 896756..897442			896755...897441	FTM_1213		hypothetical protein	1295294...1295980	FNFX1_1079
FTL_0919		hypothetical protein	893900...895159	FTT_0646c		hypothetical protein	667306...668565	FTU_0690		hypothetical protein	743213...744472	FTW_1083		hypothetical protein	1021590...1022849	FTV_0606		hypothetical protein	667306...668565	NE061598_03705		membrane protein	667363...668622	FTF0646c		hypothetical protein	667259...668518	FTL_0919		hypothetical protein	893900...895159	FTA_0969		hypothetical protein	895661...896920	FTS_0903		hypothetical protein	895871...897130	? (FTL_0919) 897558..898817			897557...898816	FTM_1212		membrane protein	1293919...1295178	FNFX1_1078
FTL_0920		hypothetical protein	895159...895590	FTT_0647c		hypothetical protein	668565...668996	FTU_0691		hypothetical protein	744472...744903	FTW_1082		hypothetical protein	1021159...1021590	FTV_0607		hypothetical protein	668565...668996	NE061598_03710		hypothetical protein	668622...669053	FTF0647c		hypothetical protein	668518...668949	FTL_0920		hypothetical protein	895159...895590	FTA_0970		hypothetical protein	896920...897351	FTS_0904		hypothetical protein	897130...897561	? (FTL_0920) 898817..899248			898816...899247	FTM_1211		hypothetical protein	1293491...1293919	FNFX1_1077
FTL_0921		endonuclease III	895587...896225	FTT_0648c	nth	endonuclease III	668993...669631	FTU_0692	nth	Endonuclease III	744900...745538	FTW_1081	nth	endonuclease III	1020524...1021162	FTV_0608	nth	Endonuclease III	668993...669631	NE061598_03715		endonuclease III	669050...669688	FTF0648c	nth	endonuclease III	668946...669584	FTL_0921		endonuclease III	895587...896225	FTA_0971	nth	endonuclease III	897348...897986	FTS_0905	nth	endonuclease III	897558...898196	? (FTL_0921) 899245..899885			899244...899884	FTM_1210	nth	endonuclease III	1292856...1293494	FNFX1_1076
FTL_0923		glutaredoxin	896849...897493	FTT_0650c	grxB	glutaredoxin	670255...670899	? (FTL_0923) 746163..746807			746162...746806	FTW_1079		glutaredoxin	1019256...1019900	? (FTL_0923) 670256..670900			670255...670899	NE061598_03725		glutaredoxin	670312...670956	FTF0650c	grxB	glutaredoxin	670208...670852	FTL_0923		glutaredoxin	896849...897493	FTA_0973		glutaredoxin	898610...899254	FTS_0907	grxB	glutaredoxin	898820...899464	? (FTL_0923) 900509..901153			900508...901152	FTM_1208	grxB	glutaredoxin	1291588...1292232	? (FTL_0923) 1086360..1087004
FTL_0925		proton-dependent oligopeptide transport (POT) family protein	897902...899122	? (FTL_0925) 671309..672530			671308...672529	? (FTL_0925) 747216..748437			747215...748436	? (FTL_0925) 1017627..1018848			1017626...1018847	? (FTL_0925) 671309..672530			671308...672529	? (FTL_0925) 671366..672587			671365...672586	? (FTL_0925) 671262..672483			671261...672482	FTL_0925		proton-dependent oligopeptide transport (POT) family protein	897902...899122	? (FTL_0925) 899664..900884			899663...900883	? (FTL_0925) 899874..901094			899873...901093	? (FTL_0925) 901562..902782			901561...902781	? (FTL_0925) 1289959..1291180			1289958...1291179	? (FTL_0925) 1084717..1085938
FTL_0926		Ferritin-like protein	899125...899625	FTT_0652c	ftnA	ferritin	672532...673029	FTU_0696	ftnA	ferritin	748439...748936	? (FTL_0926) 1017125..1017624			1017124...1017623	FTV_0612	ftnA	ferritin	672532...673029	NE061598_03735		Ferritin-like protein	672589...673086	FTF0652c	ftnA	Ferritin-like protein	672485...672982	FTL_0926		Ferritin-like protein	899125...899625	FTA_0976		ferritin-like protein	900886...901386	FTS_0909	ftnA	ferric iron binding protein	901096...901596	? (FTL_0926) 902785..903285			902784...903284	FTM_1206	ftnA	ferric iron binding protein, ferritin-like protein	1289455...1289955	FNFX1_1070
FTL_0927		lipoyl synthase	899831...900814	FTT_0653	lipA	lipoyl synthase	673236...674219	FTU_0697	lipA	Lipoate synthase	749143...750126	FTW_1075	lipA	lipoyl synthase	1015934...1016917	FTV_0613	lipA	lipoate synthase	673236...674219	NE061598_03740		lipoyl synthase	673293...674276	FTF0653	lipA	lipoyl synthase	673189...674172	FTL_0927		lipoyl synthase	899831...900814	FTA_0977	lipA	lipoyl synthase	901592...902575	FTS_0910	lipA	lipoyl synthase	901802...902785	? (FTL_0927) 903491..904474			903490...904473	FTM_1205	lipA	lipoyl synthase	1288265...1289248	FNFX1_1069
FTL_0928		isoprenoid biosynthesis protein with amidotransferase-like domain	900844...901503	FTT_0654	elbB	isoprenoid biosynthesis protein with amidotransferase-like domain	674249...674908	FTU_0698	elbB	Sigma cross-reacting protein 27A	750156...750815	FTW_1074		isoprenoid biosynthesis protein with amidotransferase-like domain	1015245...1015904	FTV_0614	elbB	Sigma cross-reacting protein 27A	674249...674908	NE061598_03745		isoprenoid biosynthesis protein	674306...674965	FTF0654	elbB	isoprenoid biosynthesis protein with amidotransferase-like domain	674202...674861	FTL_0928		isoprenoid biosynthesis protein with amidotransferase-like domain	900844...901503	FTA_0978		isoprenoid biosynthesis protein with amidotransferase-like domain	902605...903264	FTS_0911	elbB	isoprenoid biosynthesis protein	902815...903474	? (FTL_0928) 904504..905163			904503...905162	FTM_1204		isoprenoid biosynthesis protein with amidotransferase-like domain	1287576...1288235	FNFX1_1068
FTL_0929		hypothetical protein	901519...902265	FTT_0655		hypothetical protein	674924...675670	FTU_0699		hypothetical protein	750831...751577	FTW_1073		hypothetical protein	1014483...1015229	FTV_0615		hypothetical protein	674924...675670	NE061598_03750		hypothetical protein	674981...675727	FTF0655		hypothetical protein	674877...675623	FTL_0929		hypothetical protein	901519...902265	FTA_0979		hypothetical protein	903280...904026	FTS_0912		hypothetical protein	903490...904236	? (FTL_0929) 905179..905925			905178...905924	FTM_1203		hypothetical protein	1286814...1287560	FNFX1_1067
FTL_0930	ruvC	Holliday junction resolvase	902362...902877	? (FTL_0930) 675768..676283			675767...676282	FTU_0700	ruvC	Crossover junction endodeoxyribonuclease RuvC	751674...752189	FTW_1072	ruvC	Holliday junction resolvase	1013871...1014386	FTV_0616	ruvC	Crossover junction endodeoxyribonuclease RuvC	675767...676282	? (FTL_0930) 675825..676340			675824...676339	? (FTL_0930) 675721..676236			675720...676235	FTL_0930	ruvC	Holliday junction resolvase	902362...902877	FTA_0980	ruvC	Holliday junction resolvase	904123...904638	FTS_0913	ruvC	holliday junction resolvase	904333...904848	? (FTL_0930) 906022..906537			906021...906536	FTM_1202	ruvC	Holliday junction resolvase	1286202...1286717	FNFX1_1066
FTL_0931		major facilitator transporter	902959...904149	? (FTL_0931) 676365..677558			676364...677557	? (FTL_0931) 752272..753465			752271...753464	FTW_1071		major facilitator superfamily transporter	1012596...1013789	? (FTL_0931) 676365..677558			676364...677557	? (FTL_0931) 676422..677615			676421...677614	? (FTL_0931) 676318..677511			676317...677510	FTL_0931		major facilitator transporter	902959...904149	FTA_0981		major facilitator transporter	904720...905910	FTS_0914		major facilitator superfamily sugar transporter	904930...906120	? (FTL_0931) 906619..907809			906618...907808	FTM_1201		sugar transporter, MFS superfamily	1284927...1286120	FNFX1_1065
FTL_0932	ruvA	Holliday junction DNA helicase RuvA	904162...904812	? (FTL_0932) 677571..678221			677570...678220	FTU_0702	ruvA	Holliday junction DNA helicase RuvA	753477...754127	FTW_1070	ruvA	Holliday junction DNA helicase RuvA	1011933...1012583	FTV_0618	ruvA	Holliday junction DNA helicase RuvA	677570...678220	NE061598_03770		holliday junction DNA helicase, subunit A	677627...678277	? (FTL_0932) 677524..678174			677523...678173	FTL_0932	ruvA	Holliday junction DNA helicase RuvA	904162...904812	FTA_0982	ruvA	Holliday junction DNA helicase RuvA	905923...906573	FTS_0915	ruvA	Holliday junction ATP-dependent DNA helicase RuvA	906133...906783	? (FTL_0932) 907822..908472			907821...908471	FTM_1200	ruvA	Holliday junction DNA helicase RuvA	1284264...1284914	FNFX1_1064
FTL_0933		DNA recombination protein RmuC family protein	904838...906253	FTT_0659		DNA recombination protein RmuC family protein	678246...679658	FTU_0703		DNA recombination protein RmuC	754153...755565	FTW_1069		RmuC domain-containing DNA recombination protein	1010492...1011907	FTV_0619		DNA recombination protein RmuC	678246...679658	NE061598_03775		DNA recombination protein RmuC family protein	678303...679715	FTF0659		DNA recombination protein RmuC family protein	678199...679611	FTL_0933		DNA recombination protein RmuC family protein	904838...906253	FTA_0983		DNA recombination protein	906599...908014	FTS_0916	rmuC	RmuC family protein	906809...908224	? (FTL_0933) 908498..909913			908497...909912	FTM_1199		DNA recombination protein RmuC family protein	1282823...1284238	FNFX1_1063
FTL_0934		hypothetical protein	906432...906881	? (FTL_0934) 679846..680295			679845...680294	? (FTL_0934) 755753..756202			755752...756201	? (FTL_0934) 1009857..1010306			1009856...1010305	? (FTL_0934) 679846..680295			679845...680294	? (FTL_0934) 679903..680352			679902...680351	? (FTL_0934) 679799..680248			679798...680247	FTL_0934		hypothetical protein	906432...906881	FTA_0984		hypothetical protein	908193...908642	? (FTL_0934) 908404..908853			908403...908852	? (FTL_0934) 910092..910541			910091...910540	? (FTL_0934) 1282188..1282637			1282187...1282636	? (FTL_0934) 1076946..1077395
FTL_0935		hypothetical protein	906903...907199	FTT_0661c		hypothetical protein	680316...680612	? (FTL_0935) 756224..756520			756223...756519	? (FTL_0935) 1009539..1009835			1009538...1009834	? (FTL_0935) 680317..680613			680316...680612	NE061598_03790		hypothetical protein	680373...680669	FTF0661c		hypothetical protein	680269...680565	FTL_0935		hypothetical protein	906903...907199	? (FTL_0935) 908665..908961			908664...908960	FTS_0918		hypothetical protein	908874...909170	? (FTL_0935) 910563..910859			910562...910858	FTM_1197		hypothetical protein	1281869...1282165	? (FTL_0935) 1076628..1076924
FTL_0936		hypothetical protein	907235...907576	? (FTL_0936) 680649..680988			680648...680987	? (FTL_0936) 756556..756895			756555...756894	? (FTL_0936) 1009164..1009503			1009163...1009502	? (FTL_0936) 680649..680988			680648...680987	? (FTL_0936) 680706..681045			680705...681044	? (FTL_0936) 680602..680941			680601...680940	FTL_0936		hypothetical protein	907235...907576	FTA_0985		hypothetical protein	908996...909337	? (FTL_0936) 909207..909548			909206...909547	? (FTL_0936) 910895..911236			910894...911235	? (FTL_0936) 1281497..1281834			1281496...1281833	? (FTL_0936) 1076251..1076592
FTL_0938		histidine decarboxylase	908654...909790	FTT_0664c	hdc	histidine decarboxylase	682070...683206	FTU_0707	hdc	Histidine decarboxylase	757977...759113	FTW_1064		histidine decarboxylase	1006944...1008080	FTV_0623	hdc	Histidine decarboxylase	682070...683206	NE061598_03805		histidine decarboxylase	682127...683263	FTF0664c	hdc	histidine decarboxylase	682023...683159	FTL_0938		histidine decarboxylase	908654...909790	FTA_0986		histidine decarboxylase	910415...911551	FTS_0921	hdc	histidine decarboxylase	910625...911761	? (FTL_0938) 912314..913450			912313...913449	FTM_1194	hdc	histidine decarboxylase	1279278...1280414	FNFX1_1058
FTL_0939		aldolase/adducin class II family protein	909805...910503	? (FTL_0939) 683222..683920			683221...683919	? (FTL_0939) 759129..759827			759128...759826	FTW_1063		aldolase and adducin class II family protein	1006231...1006929	? (FTL_0939) 683222..683920			683221...683919	? (FTL_0939) 683279..683977			683278...683976	? (FTL_0939) 683175..683873			683174...683872	FTL_0939		aldolase/adducin class II family protein	909805...910503	FTA_0988		aldolase/adducin class II family protein	911566...912264	FTS_0922		aldolase/adducin class II family protein	911776...912474	? (FTL_0939) 913465..914163			913464...914162	FTM_1193		aldolase/adducin class II family protein	1278565...1279263	FNFX1_1057
FTL_0940		methylpurine-DNA glycosylase family protein	910594...911175	FTT_0666c		methylpurine-DNA glycosylase family protein	684010...684591	? (FTL_0940) 759918..760499			759917...760498	FTW_1062		3-methyladenine DNA glycosylase	1005559...1006140	? (FTL_0940) 684011..684592			684010...684591	NE061598_03815		Methylpurine-DNA glycosylase family protein	684067...684648	FTF0666c		methylpurine-DNA glycosylase family protein	683963...684544	FTL_0940		methylpurine-DNA glycosylase family protein	910594...911175	FTA_0989		3-methyladenine DNA glycosylase	912355...912936	? (FTL_0940) 912566..913147			912565...913146	? (FTL_0940) 914254..914835			914253...914834	? (FTL_0940) 1277893..1278475			1277892...1278474	? (FTL_0940) 1072646..1073227
FTL_0941		hypothetical protein	911303...911806	FTT_0667		hypothetical protein	684719...685222	FTU_0710		Isochorismatase hydrolase family protein	760626...761129	FTW_1061		hypothetical protein	1004928...1005431	FTV_0626		Isochorismatase hydrolase family protein	684719...685222	? (FTL_0941) 684777..685280			684776...685279	FTF0667		hypothetical protein	684672...685175	FTL_0941		hypothetical protein	911303...911806	FTA_0990		hypothetical protein	913064...913567	FTS_0923		hypothetical protein	913274...913777	? (FTL_0941) 914963..915466			914962...915465	FTM_1191		isochorismatase family protein	1277261...1277764	? (FTL_0941) 1072006..1072518
FTL_0942		nicotinamide mononucleotide transport (NMT) family protein	911806...912438	FTT_0668		nicotinamide mononucleotide transport (NMT) family protein	685222...685854	FTU_0711		PnuC-like transporter	761129...761761	FTW_1060	pnuC1	nicotinamide mononucleotide transporter	1004296...1004928	FTV_0627		hypothetical protein	685222...685854	NE061598_03825		nicotinamide mononucleotide transporter	685279...685911	FTF0668		nicotinamide mononucleotide transport (NMT) family protein	685175...685807	FTL_0942		nicotinamide mononucleotide transport (NMT) family protein	911806...912438	FTA_0991		nicotinamide mononucleotide transporter	913567...914199	FTS_0924		nicotinamide ribonucleoside (NR) uptake permease (PnuC) family protein	913777...914409	? (FTL_0942) 915466..916098			915465...916097	FTM_1190		nicotinamide ribonucleoside (NR) uptake permease (PnuC) family protein	1276629...1277261	FNFX1_1053
FTL_0943		Sodium/hydrogen exchanger family protein	912557...913732	FTT_0669		Sodium/hydrogen exchanger family protein	685952...687127	? (FTL_0943) 761860..763035			761859...763034	FTW_1059		monovalent cation/proton antiporter-2 (CPA2) family monovalent cation/proton antiporter	1003023...1004198	? (FTL_0943) 685953..687128			685952...687127	NE061598_03830		Sodium/hydrogen exchanger family protein	686009...687184	FTF0669		Sodium/hydrogen exchanger family protein	685905...687080	FTL_0943		Sodium/hydrogen exchanger family protein	912557...913732	FTA_0992		monovalent cation:proton antiporter-2 (CPA2) family protein	914302...915477	FTS_0925		monovalent cation:proton antiporter family protein	914528...915703	? (FTL_0943) 916217..917392			916216...917391	FTM_1189		monovalent cation:proton antiporter family protein	1275356...1276531	? (FTL_0943) 1069501..1070676
FTL_0946		major facilitator transporter	914886...915884	? (FTL_0946) 688282..689282			688281...689281	? (FTL_0946) 764189..765189			764188...765188	? (FTL_0946) 1000871..1001871			1000870...1001870	? (FTL_0946) 688282..689282			688281...689281	? (FTL_0946) 688339..689339			688338...689338	? (FTL_0946) 688235..689235			688234...689234	FTL_0946		major facilitator transporter	914886...915884	? (FTL_0946) 916629..917627			916628...917626	? (FTL_0946) 916858..917856			916857...917855	? (FTL_0946) 918546..919544			918545...919543	? (FTL_0946) 1273205..1274202			1273204...1274201	? (FTL_0946) 1067347..1068353
FTL_0948		hypothetical protein	917404...918330	? (FTL_0948) 690790..691717			690789...691716	? (FTL_0948) 766697..767624			766696...767623	? (FTL_0948) 998425..999352			998424...999351	? (FTL_0948) 690790..691717			690789...691716	? (FTL_0948) 690847..691774			690846...691773	? (FTL_0948) 690743..691670			690742...691669	FTL_0948		hypothetical protein	917404...918330	? (FTL_0948) 919147..920073			919146...920072	? (FTL_0948) 919376..920302			919375...920301	? (FTL_0948) 921064..921990			921063...921989	? (FTL_0948) 1270759..1271687			1270758...1271686	? (FTL_0948) 1064901..1065828
FTL_0949		ribose-phosphate pyrophosphokinase	918621...919589	FTT_0674	prsA	ribose-phosphate pyrophosphokinase	692007...692975	FTU_0717	prsA	Ribose-phosphate pyrophosphokinase	767914...768882	FTW_1054	prsA	ribose-phosphate pyrophosphokinase	997165...998133	FTV_0633	prsA	ribose-phosphate pyrophosphokinase	692007...692975	NE061598_03855		ribose-phosphate pyrophosphokinase	692064...693032	FTF0674	prsA	ribose-phosphate pyrophosphokinase	691960...692928	FTL_0949		ribose-phosphate pyrophosphokinase	918621...919589	FTA_0999		ribose-phosphate pyrophosphokinase	920363...921331	FTS_0930	prsA	ribose-phosphate pyrophosphokinase	920592...921560	? (FTL_0949) 922281..923249			922280...923248	FTM_1184	prsA	ribose-phosphate pyrophosphokinase	1269499...1270467	FNFX1_1047
FTL_0950		50S ribosomal protein L25	919689...919979	FTT_0675	rplY	50S ribosomal protein L25	693075...693365	FTU_0718	rplY	50S ribosomal protein L25	768982...769272	FTW_1053	rplY	50S ribosomal protein L25	996775...997065	FTV_0634	rplY	50S ribosomal protein L25	693075...693365	NE061598_03860		50S ribosomal protein L25	693132...693422	FTF0675	rplY	50S ribosomal protein L25	693028...693318	FTL_0950		50S ribosomal protein L25	919689...919979	FTA_1000		50S ribosomal protein L25	921431...921721	FTS_0931	rplY	50S ribosomal protein L25	921660...921950	? (FTL_0950) 923349..923639			923348...923638	FTM_1183	rplY	50S ribosomal protein L25	1269109...1269399	FNFX1_1046
FTL_0951		hypothetical protein	920075...921334	FTT_0676		hypothetical protein	693461...694720	FTU_0719		Hemolysins-related protein containing CBS domains	769368...770627	FTW_1052		hypothetical protein	995420...996679	FTV_0635		Hemolysins-related protein containing CBS domains	693461...694720	NE061598_03865		hypothetical protein	693518...694777	FTF0676		hypothetical protein	693414...694673	FTL_0951		hypothetical protein	920075...921334	FTA_1001		hypothetical protein	921817...923076	FTS_0932		HlyC/CorC family transporter-associated protein	922046...923305	? (FTL_0951) 923735..924994			923734...924993	FTM_1182		transporter-associated protein, HlyC/CorC family	1267754...1269013	FNFX1_1045
FTL_0954		hypothetical protein	922930...923205	FTT_0678c		hypothetical protein	696310...696585	FTU_0721		hypothetical protein	772217...772492	? (FTL_0954) 993556..993831			993555...993830	FTV_0637		hypothetical protein	696310...696585	NE061598_03875		hypothetical protein	696367...696642	FTF0678c		hypothetical protein	696263...696538	FTL_0954		hypothetical protein	922930...923205	FTA_1005		hypothetical protein	924672...924947	FTS_0934		hypothetical protein	924901...925176	? (FTL_0954) 926593..926868			926592...926867	FTM_1180		lipoprotein	1265889...1266164	? (FTL_0954) 1061582..1061860
FTL_0955		GTP-dependent nucleic acid-binding protein EngD	923220...924311	FTT_0679c		GTP-dependent nucleic acid-binding protein EngD	696600...697691	FTU_0722		GTP-binding and nucleic acid-binding protein YchF	772507...773598	FTW_1049	ychF	GTP-dependent nucleic acid-binding protein EngD	992449...993540	FTV_0638		GTP-binding and nucleic acid-binding protein YchF	696600...697691	NE061598_03880		translation-associated GTPase	696657...697748	FTF0679c		GTP-dependent nucleic acid-binding protein EngD	696553...697644	FTL_0955		GTP-dependent nucleic acid-binding protein EngD	923220...924311	FTA_1006		GTP-dependent nucleic acid-binding protein EngD	924962...926053	FTS_0935	ychF	GTP-dependent nucleic acid-binding protein EngD	925191...926282	? (FTL_0955) 926883..927974			926882...927973	FTM_1179	ychF	GTP-dependent nucleic acid-binding protein EngD	1264783...1265874	FNFX1_1043
FTL_0957		Beta-lactamase class A	924898...925782	FTT_0681c	blaA	Beta-lactamase class A	698278...699162	FTU_0724	blaA	Beta-lactamase	774185...775069	FTW_1047	blaA	beta-lactamase	990978...991862	FTV_0640	blaA	Beta-lactamase	698278...699162	NE061598_03890		beta-lactamase	698335...699219	FTF0681c	blaA	Beta-lactamase class A	698231...699115	FTL_0957		Beta-lactamase class A	924898...925782	FTA_1008		beta-lactamase family protein	926640...927524	FTS_0937	blaA	beta-lactamase class A	926869...927753	? (FTL_0957) 928561..929445			928560...929444	FTM_1177	blaA	beta-lactamase class A	1263312...1264196	FNFX1_1041
FTL_0958		hypothetical protein	925791...926636	FTT_0682c		hypothetical protein	699171...700016	FTU_0725		Thiol:disulfide interchange protein DsbG precursor	775078...775923	FTW_1046		hypothetical protein	990124...990969	FTV_0641		Thiol:disulfide interchange protein DsbG precursor	699171...700016	NE061598_03895		hypothetical protein	699228...700073	FTF0682c		hypothetical protein	699124...699969	FTL_0958		hypothetical protein	925791...926636	FTA_1009		hypothetical protein	927533...928378	FTS_0938		hypothetical protein	927762...928607	? (FTL_0958) 929454..930299			929453...930298	FTM_1176		hypothetical protein	1262458...1263303	FNFX1_1040
FTL_0959		Type IV pili leader peptidase and methylase.	926676...927494	FTT_0683c	pilD	Type IV pili leader peptidase and methylase	700056...700874	FTU_0726	pilD	Leader peptidase (Prepilin peptidase)	775963...776781	? (FTL_0959) 989267..990085			989266...990084	FTV_0642	pilD	Leader peptidase (Prepilin peptidase)	700056...700874	NE061598_03900		Prepilin peptidase family protein	700113...700931	FTF0683c	pilD	Type IV pili leader peptidase and methylase	700009...700827	FTL_0959		Type IV pili leader peptidase and methylase.	926676...927494	FTA_1010		prepilin peptidase family protein	928418...929236	FTS_0939	pilD	Type IV pili leader peptidase and methylase	928647...929465	? (FTL_0959) 930339..931157			930338...931156	? (FTL_0959) 1261601..1262419			1261600...1262418	? (FTL_0959) 1057293..1058113
FTL_0960		soluble pyridine nucleotide transhydrogenase	927498...928898	? (FTL_0960) 700879..702279			700878...702278	FTU_0727	sthA	pyridine nucleotide transhydrogenase	776785...778185	FTW_1044	sthA	soluble pyridine nucleotide transhydrogenase	987862...989262	FTV_0643	sthA	pyridine nucleotide transhydrogenase	700878...702278	NE061598_03905		soluble pyridine nucleotide transhydrogenase	700935...702335	? (FTL_0960) 700832..702232			700831...702231	FTL_0960		soluble pyridine nucleotide transhydrogenase	927498...928898	? (FTL_0960) 929241..930641			929240...930640	FTS_0940	udhA	soluble pyridine nucleotide transhydrogenase	929469...930869	? (FTL_0960) 931161..932561			931160...932560	FTM_1174	udhA	soluble pyridine nucleotide transhydrogenase	1260196...1261596	FNFX1_1038
FTL_0961		potassium channel protein	929167...929853	? (FTL_0961) 702548..703234			702547...703233	? (FTL_0961) 778455..779141			778454...779140	? (FTL_0961) 986909..987594			986908...987593	? (FTL_0961) 702548..703234			702547...703233	? (FTL_0961) 702605..703291			702604...703290	? (FTL_0961) 702501..703187			702500...703186	FTL_0961		potassium channel protein	929167...929853	? (FTL_0961) 930910..931596			930909...931595	? (FTL_0961) 931139..931825			931138...931824	? (FTL_0961) 932830..933516			932829...933515	? (FTL_0961) 1259241..1259928			1259240...1259927	? (FTL_0961) 1054930..1055620
FTL_0962		hypothetical protein	929877...930149	? (FTL_0962) 703258..703531			703257...703530	? (FTL_0962) 779165..779438			779164...779437	? (FTL_0962) 986613..986885			986612...986884	? (FTL_0962) 703258..703531			703257...703530	? (FTL_0962) 703315..703588			703314...703587	? (FTL_0962) 703211..703484			703210...703483	FTL_0962		hypothetical protein	929877...930149	? (FTL_0962) 931620..931892			931619...931891	FTS_0942		hypothetical protein	931848...932120	? (FTL_0962) 933540..933812			933539...933811	? (FTL_0962) 1258944..1259217			1258943...1259216	? (FTL_0962) 1054633..1054906
FTL_0964	hslU	ATP-dependent protease ATP-binding subunit HslU	931784...933151	FTT_0687c	hslU	ATP-dependent protease ATP-binding subunit HslU	705161...706528	FTU_0730	hslU	ATP-dependent hsl protease ATP-binding subunit HslU	781068...782435	FTW_1039	hslU	ATP-dependent protease ATP-binding subunit HslU	983610...984977	FTV_0646	hslU	ATP-dependent hsl protease ATP-binding subunit HslU	705161...706528	NE061598_03920	hslU	ATP-dependent protease ATP-binding subunit	705218...706585	FTF0687c	hslU	ATP-dependent protease ATP-binding subunit HslU	705114...706481	FTL_0964	hslU	ATP-dependent protease ATP-binding subunit HslU	931784...933151	FTA_1015	hslU	ATP-dependent protease ATP-binding subunit HslU	933526...934893	FTS_0944	hslU	ATP-dependent protease ATP-binding subunit HslU	933755...935122	? (FTL_0964) 935445..936812			935444...936811	FTM_1171	hslU	ATP-dependent protease ATP-binding subunit HslU	1255942...1257309	FNFX1_1033
FTL_0965		ATP-dependent protease peptidase subunit	933159...933710	FTT_0688c	hslV	ATP-dependent protease peptidase subunit	706536...707087	FTU_0731	hslV	ATP-dependent protease HslV	782443...782994	FTW_1038	hslV	ATP-dependent protease peptidase subunit	983051...983602	FTV_0647	hslV	ATP-dependent protease HslV	706536...707087	NE061598_03925		ATP-dependent protease peptidase subunit	706593...707144	FTF0688c	hslV	ATP-dependent protease peptidase subunit	706489...707040	FTL_0965		ATP-dependent protease peptidase subunit	933159...933710	? (FTL_0965) 934902..935453			934901...935452	FTS_0945	hslV	ATP-dependent protease peptidase subunit	935130...935681	? (FTL_0965) 936820..937371			936819...937370	FTM_1170	hslV	ATP-dependent protease peptidase subunit	1255383...1255934	FNFX1_1032
FTL_0966		hypothetical protein	933902...934651	FTT_0689		hypothetical protein	707279...708028	FTU_0732		hypothetical protein	783186...783935	FTW_1037		hypothetical protein	982110...982859	FTV_0648		hypothetical protein	707279...708028	NE061598_03930		membrane protein	707336...708085	FTF0689		hypothetical protein	707232...707981	FTL_0966		hypothetical protein	933902...934651	FTA_1017		hypothetical protein	935644...936393	FTS_0946		hypothetical protein	935873...936622	? (FTL_0966) 937563..938312			937562...938311	FTM_1169		membrane protein	1254442...1255191	FNFX1_1031
FTL_0967		lipoate-protein ligase A	934654...935556	FTT_0690c	lplA	lipoate-protein ligase A	708031...708933	? (FTL_0967) 783939..784841			783938...784840	FTW_1036		lipoate-protein ligase A	981204...982106	? (FTL_0967) 708032..708934			708031...708933	NE061598_03935		lipoate-protein ligase A	708088...708990	FTF0690c	lplA	lipoate-protein ligase A	707984...708886	FTL_0967		lipoate-protein ligase A	934654...935556	FTA_1018		lipoate-protein ligase /lipoyltransferase	936396...937298	FTS_0947	lplA	lipoate-protein ligase A	936625...937527	? (FTL_0967) 938315..939217			938314...939216	FTM_1168	lplA	lipoate-protein ligase A	1253537...1254439	FNFX1_1030
FTL_0968		tyrosyl-tRNA synthetase	935670...936860	FTT_0691	tyrS	tyrosyl-tRNA synthetase	709046...710236	FTU_0734	tyrS	tyrosyl-tRNA synthetase	784953...786143	? (FTL_0968) 979901..981091			979900...981090	FTV_0650	tyrS	tyrosyl-tRNA synthetase	709046...710236	NE061598_03940		tyrosyl-tRNA synthetase	709103...710293	FTF0691	tyrS	tyrosyl-tRNA synthetase	708999...710189	FTL_0968		tyrosyl-tRNA synthetase	935670...936860	? (FTL_0968) 937413..938603			937412...938602	FTS_0948	tyrS	tyrosyl-tRNA synthetase	937641...938831	? (FTL_0968) 939357..940547			939356...940546	FTM_1167	tyrS	tyrosyl-tRNA synthetase	1252233...1253423	FNFX1_1029
FTL_0981		DNA polymerase IV	951043...952092	? (FTL_0981) 549570..550618			549569...550617	? (FTL_0981) 625500..626548			625499...626547	? (FTL_0981) 963537..964588			963536...964587	? (FTL_0981) 549593..550641			549592...550640	? (FTL_0981) 549627..550675			549626...550674	? (FTL_0981) 549523..550571			549522...550570	FTL_0981		DNA polymerase IV	951043...952092	FTA_1034		DNA polymerase IV	952791...953840	FTS_0962	dinP	DNA polymerase IV	953014...954063	? (FTL_0981) 954733..955782			954732...955781	FTM_1155		DNA polymerase IV	1236523...1237572	FNFX1_1020
FTL_0982		DJ-1/PfpI family protein	952099...952701	FTT_0530c		DJ-1/PfpI family protein	550624...551226	FTU_0577		ThiJ PfpI family protein	626554...627156	FTW_1012		DJ-1/PfpI family protein	962927...963529	FTV_0493		ThiJ PfpI family protein	550647...551249	NE061598_03000		DJ-1/PfpI family protein	550681...551283	FTF0530c		DJ-1/PfpI family protein	550577...551179	FTL_0982		DJ-1/PfpI family protein	952099...952701	FTA_1035		DJ-1/PfpI family protein	953847...954449	FTS_0963		DJ-1/PfpI family protein	954070...954672	? (FTL_0982) 955789..956391			955788...956390	FTM_1154		DJ-1/PfpI family protein	1235914...1236516	FNFX1_1019
FTL_0984		bifunctional gluaredoxin/ribonucleoside-diphosphate reductase subunit beta	953855...955087	FTT_0532c	grxC	bifunctional gluaredoxin/ribonucleoside-diphosphate reductase subunit beta	553228...554460	FTU_0579	grxC	Ribonucleotide reductase of class Ia (aerobic) beta subunit	629158...630390	FTW_1010		bifunctional gluaredoxin/ribonucleoside-diphosphate reductase subunit beta	959695...960927	FTV_0495	grxC	ribonucleotide reductase of class Ia (aerobic) beta subunit	553251...554483	NE061598_03015		bifunctional gluaredoxin/ribonucleoside-diphosphate reductase subunit beta	553285...554517	FTF0532c	grxC	bifunctional gluaredoxin/ribonucleoside-diphosphate reductase subunit beta	553181...554413	FTL_0984		bifunctional gluaredoxin/ribonucleoside-diphosphate reductase subunit beta	953855...955087	FTA_1036		bifunctional gluaredoxin/ribonucleoside-diphosphate reductase subunit beta	955603...956835	FTS_0964		bifunctional gluaredoxin/ribonucleoside-diphosphate reductase subunit beta	955826...957058	? (FTL_0984) 957545..958777			957544...958776	FTM_1152		bifunctional gluaredoxin/ribonucleoside-diphosphate reductase subunit beta	1232683...1233915	FNFX1_1017
FTL_0985		glutaredoxin	955094...955354	FTT_0533c	grxA	glutaredoxin	554467...554727	FTU_0580	grxA	Glutaredoxin 1	630397...630657	FTW_1009	grxA	glutaredoxin	959428...959688	FTV_0496	grxA	glutaredoxin 1	554490...554750	NE061598_03020		glutaredoxin	554524...554784	FTF0533c	grxA	glutaredoxin	554420...554680	FTL_0985		glutaredoxin	955094...955354	FTA_1038		glutaredoxin	956842...957102	FTS_0965	grxA	glutaredoxin	957065...957325	? (FTL_0985) 958784..959044			958783...959043	FTM_1151	grxA	glutaredoxin	1232416...1232676	FNFX1_1016
FTL_0986		ribonucleotide-diphosphate reductase subunit alpha	955358...957130	FTT_0534c	nrdA	ribonucleotide-diphosphate reductase subunit alpha	554731...556503	FTU_0581	nrdA	Ribonucleotide reductase of class Ia (aerobic) alpha subunit	630661...632433	FTW_1008	nrdA	ribonucleotide-diphosphate reductase subunit alpha	957652...959424	FTV_0497	nrdA	ribonucleotide reductase of class Ia (aerobic) alpha subunit	554754...556526	NE061598_03025		ribonucleotide-diphosphate reductase subunit alpha	554788...556560	FTF0534c	nrdA	ribonucleotide-diphosphate reductase subunit alpha	554684...556456	FTL_0986		ribonucleotide-diphosphate reductase subunit alpha	955358...957130	FTA_1039	nrdA	ribonucleotide-diphosphate reductase subunit alpha	957106...958878	FTS_0966	nrdA	ribonucleotide-diphosphate reductase subunit alpha	957329...959101	? (FTL_0986) 959048..960820			959047...960819	FTM_1150	nrdA	ribonucleotide-diphosphate reductase subunit alpha	1230640...1232412	? (FTL_0986) 1031629..1033402
FTL_0987		malate dehydrogenase	957334...958293	FTT_0535c	mdh	malate dehydrogenase	556707...557666	FTU_0582	mdh	malate dehydrogenase	632637...633596	FTW_1007	mdh	malate dehydrogenase	956489...957448	FTV_0498	mdh	malate dehydrogenase	556730...557689	NE061598_03030		malate dehydrogenase	556764...557723	FTF0535c	mdh	malate dehydrogenase	556660...557619	FTL_0987		malate dehydrogenase	957334...958293	FTA_1040	mdh	malate dehydrogenase	959082...960041	FTS_0967	mdh	malate dehydrogenase	959305...960264	? (FTL_0987) 961024..961983			961023...961982	FTM_1149	mdh	malate dehydrogenase	1229477...1230436	FNFX1_1014
FTL_0988		hypothetical protein	958456...958968	? (FTL_0988) 557818..558330			557817...558329	FTU_0583		hypothetical protein	633747...634259	FTW_1006		hypothetical protein	955826...956338	FTV_0499		hypothetical protein	557840...558352	NE061598_03035		membrane protein	557874...558386	? (FTL_0988) 557771..558283			557770...558282	FTL_0988		hypothetical protein	958456...958968	? (FTL_0988) 960205..960717			960204...960716	FTS_0968		major facilitator superfamily transporter	960427...960939	? (FTL_0988) 962146..962658			962145...962657	FTM_1148		major facilitator superfamily (MFS) transport protein	1228814...1229326	? (FTL_0988) 1029804..1030315
FTL_0989		ubiquinone biosynthesis protein	958984...959619	FTT_0537		ubiquinone biosynthesis protein	558345...558980	FTU_0584		2-octaprenyl-3-methyl-6-methoxy-1 4-benzoquinol hydroxylase	634275...634910	FTW_1005		ubiquinone biosynthesis protein	955175...955810	FTV_0500		2-octaprenyl-3-methyl-6-methoxy-1 4-benzoquinol hydroxylase	558368...559003	NE061598_03040		hypothetical protein	558402...559037	FTF0537		ubiquinone biosynthesis protein	558298...558933	FTL_0989		ubiquinone biosynthesis protein	958984...959619	FTA_1042		ubiquinone biosynthesis protein	960732...961367	FTS_0969		ubiquinone biosynthesis protein	960955...961590	? (FTL_0989) 962674..963309			962673...963308	FTM_1147		ubiquinone biosynthesis protein	1228163...1228798	FNFX1_1012
FTL_0990		lipoprotein	959628...960197	FTT_0538c		lipoprotein	558989...559558	FTU_0585		hypothetical protein	634919...635488	FTW_1004		transglycosylase	954597...955166	FTV_0501		hypothetical protein	559012...559581	NE061598_03045		hypothetical protein	559046...559615	FTF0538c		lipoprotein	558942...559511	FTL_0990		lipoprotein	959628...960197	FTA_1043		transglycosylase	961376...961945	FTS_0970		hypothetical protein	961599...962168	? (FTL_0990) 963318..963887			963317...963886	? (FTL_0990) 1227586..1228155			1227585...1228154	FNFX1_1011
FTL_0993		HesA/MoeB/ThiF family protein	961721...961981	? (FTL_0993) 560112..560380			560111...560379	? (FTL_0993) 636042..636310			636041...636309	? (FTL_0993) 953777..954045			953776...954044	? (FTL_0993) 560135..560403			560134...560402	? (FTL_0993) 560169..560437			560168...560436	? (FTL_0993) 560065..560333			560064...560332	FTL_0993		HesA/MoeB/ThiF family protein	961721...961981	? (FTL_0993) 963470..963730			963469...963729	? (FTL_0993) 963693..963953			963692...963952	? (FTL_0993) 965411..965671			965410...965670	? (FTL_0993) 1226765..1227033			1226764...1227032	? (FTL_0993) 1027755..1028023
FTL_0994		hypothetical protein	961985...963475	FTT_0540c		hypothetical protein	560383...561873	FTU_0587		hypothetical protein	636313...637803	FTW_1002		hypothetical protein	952282...953772	FTV_0503		hypothetical protein	560406...561896	NE061598_03055		hypothetical protein	560440...561930	FTF0540c		hypothetical protein	560336...561826	FTL_0994		hypothetical protein	961985...963475	FTA_1048		hypothetical protein	963733...965223	FTS_0974		hypothetical protein	963956...965446	? (FTL_0994) 965675..967165			965674...967164	? (FTL_0994) 1225266..1226761			1225265...1226760	FNFX1_1009
FTL_0995		haloacid dehalogenase	963530...964111	? (FTL_0995) 561929..562510			561928...562509	FTU_0588	yqaB	Putative phosphatase YqaB	637858...638439	? (FTL_0995) 951647..952228			951646...952227	FTV_0504	yqaB	putative phosphatase YqaB	561951...562532	NE061598_03060		haloacid dehalogenase-like hydrolase	561985...562566	? (FTL_0995) 561882..562463			561881...562462	FTL_0995		haloacid dehalogenase	963530...964111	? (FTL_0995) 965279..965860			965278...965859	FTS_0975	yqaB	haloacid dehalogenase-like hydrolase	965501...966082	? (FTL_0995) 967220..967801			967219...967800	FTM_1143		haloacid dehalogenase-like hydrolase	1224631...1225212	FNFX1_1008
FTL_0996		AhpC/Tsa family protein	964207...964806	? (FTL_0996) 562606..563204			562605...563203	? (FTL_0996) 638536..639134			638535...639133	? (FTL_0996) 950973..951551			950972...951550	? (FTL_0996) 562629..563227			562628...563226	? (FTL_0996) 562663..563261			562662...563260	? (FTL_0996) 562559..563157			562558...563156	FTL_0996		AhpC/Tsa family protein	964207...964806	FTA_1050		anti-oxidant AhpCTSA family protein	965955...966554	FTS_0976	ahpC	AhpC/TSA family peroxiredoxin	966178...966777	? (FTL_0996) 967897..968496			967896...968495	FTM_1142		peroxiredoxin of the AhpC/TSA family	1223940...1224539	FNFX1_1007
FTL_0997		hypothetical protein	964871...965374	? (FTL_0997) 563269..563773			563268...563772	? (FTL_0997) 639199..639703			639198...639702	? (FTL_0997) 950404..950908			950403...950907	? (FTL_0997) 563292..563796			563291...563795	? (FTL_0997) 563326..563830			563325...563829	? (FTL_0997) 563222..563726			563221...563725	FTL_0997		hypothetical protein	964871...965374	? (FTL_0997) 966620..967123			966619...967122	? (FTL_0997) 966843..967346			966842...967345	? (FTL_0997) 968561..969064			968560...969063	? (FTL_0997) 1223371..1223876			1223370...1223875	? (FTL_0997) 1024312..1024816
FTL_0998		hypothetical protein	965567...966247	? (FTL_0998) 563965..564645			563964...564644	? (FTL_0998) 639895..640575			639894...640574	? (FTL_0998) 949532..950212			949531...950211	? (FTL_0998) 563988..564668			563987...564667	? (FTL_0998) 564022..564702			564021...564701	? (FTL_0998) 563918..564598			563917...564597	FTL_0998		hypothetical protein	965567...966247	? (FTL_0998) 967316..967996			967315...967995	? (FTL_0998) 967539..968219			967538...968218	? (FTL_0998) 969257..969937			969256...969936	? (FTL_0998) 1222500..1223179			1222499...1223178	? (FTL_0998) 1023440..1024120
FTL_0999		phosphonoacetate hydrolase	966353...966619	? (FTL_0999) 564751..565016			564750...565015	? (FTL_0999) 640681..640946			640680...640945	? (FTL_0999) 949161..949426			949160...949425	? (FTL_0999) 564774..565039			564773...565038	? (FTL_0999) 564808..565073			564807...565072	? (FTL_0999) 564704..564969			564703...564968	FTL_0999		phosphonoacetate hydrolase	966353...966619	FTA_1053		putative alkylphosphonate utilization operon protein	968101...968367	? (FTL_0999) 968325..968591			968324...968590	? (FTL_0999) 970043..970309			970042...970308	? (FTL_0999) 1222129..1222394			1222128...1222393	? (FTL_0999) 1023069..1023334
FTL_1000		hypothetical protein	966692...966907	FTT_0545		hypothetical protein	565088...565303	FTU_0592		hypothetical protein	641018...641233	FTW_0996		hypothetical protein	948872...949087	FTV_0508		hypothetical protein	565111...565326	NE061598_03085		membrane protein	565145...565360	FTF0545		hypothetical protein	565041...565256	FTL_1000		hypothetical protein	966692...966907	FTA_1054		hypothetical protein	968440...968655	FTS_0979		hypothetical protein	968663...968878	? (FTL_1000) 970382..970597			970381...970596	FTM_1139		membrane protein	1221840...1222055	FNFX1_1004
FTL_1001		hypothetical protein	966911...967522	FTT_0546		hypothetical protein	565307...565918	FTU_0593		hypothetical protein	641237...641848	FTW_0995		hypothetical protein	948257...948868	FTV_0509		hypothetical protein	565330...565941	NE061598_03090		hypothetical protein	565364...565975	FTF0546		hypothetical protein	565260...565871	FTL_1001		hypothetical protein	966911...967522	? (FTL_1001) 968660..969271			968659...969270	? (FTL_1001) 968883..969494			968882...969493	? (FTL_1001) 970601..971212			970600...971211	? (FTL_1001) 1221237..1221837			1221236...1221836	? (FTL_1001) 1022166..1022777
FTL_1002		hypothetical protein	967658...968410	? (FTL_1002) 566055..566807			566054...566806	? (FTL_1002) 641985..642737			641984...642736	? (FTL_1002) 947372..948122			947371...948121	? (FTL_1002) 566078..566830			566077...566829	? (FTL_1002) 566112..566864			566111...566863	? (FTL_1002) 566008..566760			566007...566759	FTL_1002		hypothetical protein	967658...968410	? (FTL_1002) 969407..970159			969406...970158	? (FTL_1002) 969630..970382			969629...970381	? (FTL_1002) 971348..972100			971347...972099	? (FTL_1002) 1220349..1221101			1220348...1221100	? (FTL_1002) 1021278..1022030
FTL_1003		DNA polymerase III subunit epsilon	968440...969156	? (FTL_1003) 566830..567551			566829...567550	? (FTL_1003) 642760..643481			642759...643480	? (FTL_1003) 946626..947342			946625...947341	? (FTL_1003) 566853..567574			566852...567573	? (FTL_1003) 566887..567608			566886...567607	? (FTL_1003) 566783..567504			566782...567503	FTL_1003		DNA polymerase III subunit epsilon	968440...969156	FTA_1057	dnaQ	DNA polymerase III subunit epsilon	970188...970904	? (FTL_1003) 970412..971128			970411...971127	? (FTL_1003) 972130..972846			972129...972845	? (FTL_1003) 1219603..1220319			1219602...1220318	? (FTL_1003) 1020532..1021248
FTL_1005		hypothetical protein	969610...971019	? (FTL_1005) 568005..569414			568004...569413	? (FTL_1005) 643935..645344			643934...645343	? (FTL_1005) 944763..946172			944762...946171	? (FTL_1005) 568028..569437			568027...569436	NE061598_03115		hypothetical protein	568061...569470	? (FTL_1005) 567958..569367			567957...569366	FTL_1005		hypothetical protein	969610...971019	? (FTL_1005) 971359..972768			971358...972767	FTS_0983		hypothetical protein	971581...972990	? (FTL_1005) 973300..974709			973299...974708	FTM_1135		hypothetical protein	1217739...1219148	? (FTL_1005) 1018664..1020078
FTL_1009		aldehyde dehydrogenase	972468...972929	? (FTL_1009) 570847..571314			570846...571313	? (FTL_1009) 646777..647244			646776...647243	? (FTL_1009) 942866..943333			942865...943332	? (FTL_1009) 570870..571337			570869...571336	? (FTL_1009) 570904..571371			570903...571370	? (FTL_1009) 570800..571267			570799...571266	FTL_1009		aldehyde dehydrogenase	972468...972929	FTA_1064		putative NAD-dependent aldehyde dehydrogenase fragment	974216...974677	? (FTL_1009) 974440..974901			974439...974900	? (FTL_1009) 976158..976619			976157...976618	? (FTL_1009) 1215843..1216310			1215842...1216309	? (FTL_1009) 1016112..1016579
FTL_1012		hypothetical protein	973493...973765	FTT_0554		hypothetical protein	573210...573482	FTU_0601		hypothetical protein	649140...649412	FTW_0986		hypothetical protein	940696...940968	FTV_0517		hypothetical protein	573233...573505	NE061598_03145		hypothetical protein	573267...573539	FTF0554		hypothetical protein	573163...573435	FTL_1012		hypothetical protein	973493...973765	FTA_1067		hypothetical protein	975241...975513	FTS_0987		hypothetical protein	975464...975736	? (FTL_1012) 977183..977455			977182...977454	FTM_1131		hypothetical protein	1213688...1213960	FNFX1_0995
FTL_1013		hypothetical protein	973779...974510	FTT_0555		hypothetical protein	573496...574227	FTU_0602		hypothetical protein	649426...650157	FTW_0985		hypothetical protein	939951...940682	FTV_0518		hypothetical protein	573519...574250	NE061598_03150		hypothetical protein	573553...574284	FTF0555		hypothetical protein	573449...574180	FTL_1013		hypothetical protein	973779...974510	FTA_1068		hypothetical protein	975527...976258	FTS_0988		hypothetical protein	975750...976481	? (FTL_1013) 977469..978200			977468...978199	FTM_1130		hypothetical protein	1212943...1213674	FNFX1_0994
FTL_1014		oxidative stress transcriptional regulator	974513...975382	FTT_0556c	oxyR	oxidative stress transcriptional regulator	574230...575099	FTU_0603	oxyR	Hydrogen peroxide-inducible genes activator	650160...651029	FTW_0984		LysR family transcriptional regulator	939079...939948	FTV_0519	oxyR	Hydrogen peroxide-inducible genes activator	574253...575122	NE061598_03155		LysR family transcriptional regulator	574287...575156	FTF0556c	oxyR	oxidative stress transcriptional regulator	574183...575052	FTL_1014		oxidative stress transcriptional regulator	974513...975382	FTA_1069		oxidative stress transcriptional regulator	976261...977130	FTS_0989	oxyR	oxidative stress transcriptional regulator	976484...977353	? (FTL_1014) 978203..979072			978202...979071	FTM_1129	oxyR	oxidative stress transcriptional regulator	1212071...1212940	FNFX1_0993
FTL_1015		AhpC/TSA family protein	975480...976004	FTT_0557		AhpC/TSA family protein	575197...575721	FTU_0604		hypothetical protein	651127...651651	FTW_0983		AhpC/TSA family protein	938457...938981	FTV_0520		hypothetical protein	575220...575744	NE061598_03160		AhpC/TSA family protein	575254...575778	FTF0557		AhpC/TSA family protein	575150...575674	FTL_1015		AhpC/TSA family protein	975480...976004	FTA_1070		AhpC/TSA family protein	977228...977752	FTS_0990		AhpC/TSA family protein	977451...977975	? (FTL_1015) 979170..979694			979169...979693	FTM_1128		peroxiredoxin, AhpC-TSA family protein	1211449...1211973	FNFX1_0992
FTL_1016		short chain dehydrogenase	976007...976618	FTT_0558		short chain dehydrogenase	575724...576335	FTU_0605		putative short-chain dehydrogenase	651654...652265	FTW_0982		short chain dehydrogenase	937843...938454	FTV_0521		putative short-chain dehydrogenase	575747...576358	NE061598_03165		short chain dehydrogenase	575781...576392	FTF0558		short chain dehydrogenase	575677...576288	FTL_1016		short chain dehydrogenase	976007...976618	FTA_1071		short chain dehydrogenase	977755...978366	FTS_0991		short chain dehydrogenase	977978...978589	? (FTL_1016) 979697..980308			979696...980307	FTM_1127		short chain dehydrogenase	1210835...1211446	FNFX1_0991
FTL_1018		phosphoserine aminotransferase	977287...978339	FTT_0560c	serC	phosphoserine aminotransferase	577004...578056	FTU_0607	serC	Phosphoserine aminotransferase	652934...653986	FTW_0980	serC	phosphoserine aminotransferase	936122...937174	FTV_0523	serC	phosphoserine aminotransferase	577027...578079	NE061598_03175		phosphoserine aminotransferase	577061...578113	FTF0560c	serC	phosphoserine aminotransferase	576957...578009	FTL_1018		phosphoserine aminotransferase	977287...978339	FTA_1073	serC	phosphoserine aminotransferase	979035...980087	FTS_0993	serC	phosphoserine aminotransferase	979258...980310	? (FTL_1018) 980977..982029			980976...982028	FTM_1125	serC	phosphoserine aminotransferase	1209114...1210166	FNFX1_0989
FTL_1022		coproporphyrinogen III oxidase	980597...981523	FTT_1063	hemF	coproporphyrinogen III oxidase	1071331...1072257	FTU_1101	hemF	Coproporphyrinogen III oxidase aerobic	1147237...1148163	FTW_0975	hemF	coproporphyrinogen III oxidase	932938...933864	FTV_1017	hemF	Coproporphyrinogen III oxidase aerobic	1071330...1072256	NE061598_06105		coproporphyrinogen III oxidase	1071395...1072321	FTF1063	hemF	coproporphyrinogen III oxidase	1071284...1072210	FTL_1022		coproporphyrinogen III oxidase	980597...981523	FTA_1078	hemF	coproporphyrinogen III oxidase	982345...983271	FTS_0997	hemF	coproporphyrinogen III oxidase	982568...983494	? (FTL_1022) 984287..985213			984286...985212	FTM_0889	hemF	coproporphyrinogen III oxidase	971461...972387	FNFX1_0987
FTL_1024	rpsF	30S ribosomal protein S6	983058...983393	FTT_1062c	rpsF	30S ribosomal protein S6	1070318...1070653	FTU_1100	rpsF	30S ribosomal protein S6p	1146224...1146559	FTW_0972	rpsF	30S ribosomal protein S6	931926...932261	FTV_1016	rpsF	30S ribosomal protein S6p	1070317...1070652	NE061598_06090	rpsF	30S ribosomal protein S6	1070382...1070717	FTF1062c	rpsF	30S ribosomal protein S6	1070271...1070606	FTL_1024	rpsF	30S ribosomal protein S6	983058...983393	? (FTL_1024) 984806..985141			984805...985140	FTS_1000	rpsF	30S ribosomal protein S6	985029...985364	? (FTL_1024) 986748..987083			986747...987082	FTM_0891	rpsF	30S ribosomal protein S6	973066...973401	FNFX1_0985
FTL_1025	rpsR	30S ribosomal protein S18	983409...983627	FTT_1061c	rpsR	30S ribosomal protein S18	1070084...1070302	FTU_1099	rpsR	30S ribosomal protein S18p	1145990...1146208	FTW_0971	rpsR	30S ribosomal protein S18	931692...931910	FTV_1015	rpsR	30S ribosomal protein S18p	1070083...1070301	NE061598_06085	rpsR	30S ribosomal protein S18	1070148...1070366	FTF1061c	rpsR	30S ribosomal protein S18	1070037...1070255	FTL_1025	rpsR	30S ribosomal protein S18	983409...983627	FTA_1082	rpsR	30S ribosomal protein S18	985156...985374	FTS_1001	rpsR	30S ribosomal protein S18	985380...985598	? (FTL_1025) 987099..987317			987098...987316	FTM_0892	rpsR	30S ribosomal protein S18	973417...973635	FNFX1_0984
FTL_1026	rplI	50S ribosomal protein L9	983646...984101	FTT_1060c	rplI	50S ribosomal protein L9	1069610...1070065	FTU_1098	rplI	50S ribosomal protein L9	1145516...1145971	FTW_0970	rplI	50S ribosomal protein L9	931218...931673	FTV_1014	rplI	50S ribosomal protein L9	1069609...1070064	NE061598_06080	rplI	50S ribosomal protein L9	1069674...1070129	FTF1060c	rplI	50S ribosomal protein L9	1069563...1070018	FTL_1026	rplI	50S ribosomal protein L9	983646...984101	? (FTL_1026) 985394..985849			985393...985848	FTS_1002	rplI	50S ribosomal protein L9	985617...986072	? (FTL_1026) 987336..987791			987335...987790	FTM_0893	rplI	50S ribosomal protein L9	973654...974109	FNFX1_0983
FTL_1027		replicative DNA helicase	984192...985586	? (FTL_1027) 1068126..1069520			1068125...1069519	? (FTL_1027) 1144032..1145426			1144031...1145425	FTW_0969	dnaB	replicative DNA helicase	929733...931127	? (FTL_1027) 1068125..1069519			1068124...1069518	? (FTL_1027) 1068190..1069584			1068189...1069583	? (FTL_1027) 1068079..1069473			1068078...1069472	FTL_1027		replicative DNA helicase	984192...985586	? (FTL_1027) 985940..987334			985939...987333	? (FTL_1027) 986164..987558			986163...987557	? (FTL_1027) 987882..989276			987881...989275	? (FTL_1027) 974203..975597			974202...975596	? (FTL_1027) 1003903..1005297
FTL_1028		radical SAM superfamily protein	985617...986729	FTT_1058c		radical SAM superfamily protein	1066982...1068094	FTU_1096		ribosomal RNA large subunit methyltransferase N	1142888...1144000	FTW_0968		radical SAM protein	928590...929702	FTV_1012		ribosomal RNA large subunit methyltransferase N	1066981...1068093	NE061598_06070		radical SAM protein	1067046...1068158	FTF1058c		radical SAM superfamily protein	1066935...1068047	FTL_1028		radical SAM superfamily protein	985617...986729	FTA_1085		radical SAM protein	987364...988476	FTS_1004		radical SAM superfamily protein	987588...988700	? (FTL_1028) 989307..990419			989306...990418	FTM_0895		radical SAM protein	975627...976739	FNFX1_0981
FTL_1030		ribosomal large subunit pseudouridine synthase B	987617...988432	FTT_1056c	rluB	ribosomal large subunit pseudouridine synthase B	1065279...1066094	FTU_1094	rluB	Ribosomal large subunit pseudouridine synthase B	1141185...1142000	FTW_0966		putative RNA pseudouridine synthase B	926887...927702	FTV_1010	rluB	ribosomal large subunit pseudouridine synthase B	1065278...1066093	NE061598_06060		16S rRNA pseudouridine synthase	1065343...1066158	FTF1056c	rluB	ribosomal large subunit pseudouridine synthase B	1065232...1066047	FTL_1030		ribosomal large subunit pseudouridine synthase B	987617...988432	FTA_1087		RNA pseudouridine synthase B	989364...990179	FTS_1006	rsuA	16S rRNA pseudouridine synthase	989588...990403	? (FTL_1030) 991307..992122			991306...992121	FTM_0897	rsuA	16S rRNA pseudouridine synthase	977627...978442	FNFX1_0979
FTL_1032		ribosomal-protein-alanine acetyltransferase	988835...989275	? (FTL_1032) 1064435..1064877			1064434...1064876	? (FTL_1032) 1140341..1140783			1140340...1140782	FTW_0964		acetyltransferase	926044...926484	? (FTL_1032) 1064434..1064876			1064433...1064875	? (FTL_1032) 1064499..1064941			1064498...1064940	? (FTL_1032) 1064388..1064830			1064387...1064829	FTL_1032		ribosomal-protein-alanine acetyltransferase	988835...989275	FTA_1089		acetyltransferase	990582...991022	FTS_1008	rimI	ribosomal-protein-alanine acetyltransferase	990806...991246	? (FTL_1032) 992525..992965			992524...992964	FTM_0899	rimI	ribosomal-protein-alanine acetyltransferase	978845...979285	FNFX1_0977
FTL_1034		sulfate adenylyltransferase	992306...993259	? (FTL_1034) 1060438..1061392			1060437...1061391	? (FTL_1034) 1136344..1137298			1136343...1137297	? (FTL_1034) 922046..923000			922045...922999	? (FTL_1034) 1060437..1061391			1060436...1061390	? (FTL_1034) 1060502..1061456			1060501...1061455	? (FTL_1034) 1060391..1061345			1060390...1061344	FTL_1034		sulfate adenylyltransferase	992306...993259	? (FTL_1034) 994054..995007			994053...995006	? (FTL_1034) 994278..995231			994277...995230	? (FTL_1034) 995997..996950			995996...996949	? (FTL_1034) 982330..983285			982329...983284	? (FTL_1034) 983263..984217
[truncated: 577 more rows]
[truncated: 11 more columns]
