# Supplementary material for: Rapid High Resolution Genotyping of Francisella tularensis by Whole Genome Sequence Comparison of Annotated Genes (“MLST+”)
Source: PLoS One. 2015 Apr 9;10(4):e0123298. doi: 10.1371/journal.pone.0123298 (PMC4391923; doi:10.1371/journal.pone.0123298)
Supplement: S1 Data Archive — Archive of Supplemental files are listing included and excluded targets of MLST+ analysis, overview of MLVA and canSNP results as well as nucleotide and allelic variants of all investigated strains.It also shows a comparing Minimum-Spanning Tree of MLST+ and wgSNP data. (ZIP) [file pone.0123298.s001.zip › Supplemental_MLSTplus_Francisella/Core_Genome_Definitions_MLSTplus_Ftul/mlstplustargets.fasta]

>FTL_0001
ATGACTACATGGGATAAATGTTTAAAAAAAATAAAAAAAAACCTTTCTACGTTTGAGTATAAGACGTGGATAAAGCCTATCCATGTGGAGCAAAATAGTAACTTATTCACAGTTTACTGTAACAATGAATATTTCAAAAAACATATAAAATCTAAGTATGGAAATCTTATTTTATCAACAATCCAAGAGTGTCATGGTAATGATTTAATTATTGAATATTCTAATAAAAAATTCTCTGGCGAAAAAATTACTGAGGTTATCACAGCTGGACCACAAGCTAATTTTTTTAGCACAACAAGTGTTGAGATAAAAGATGAATCAGAAGATACAAAAGTAGTACAAGAACCTAAAATATTAAAGAAGTCTAATAGTAAAGACTTTTCTTCATCACAAGAGTTATTCGGTTTTGACGAAGCTATGCTAATTACAGCAAAAGAAGATGAGGAATACTCTTTTGGTTTACCGTTAAAAGAAAAATATGTTTTTGATAGTTTTGTTGTTGGAGATGCTAACAAAATTGCTAGAGCAGCGGCTATGCAGGTATCGATAAATCCAGGTAAATTACATAACCCTTTATTCATTTATGGTGGTAGTGGTTTAGGTAAAACTCACTTAATGCAAGCAATAGGTAATCATGCAAGAGAAGTTAATCCTAATGCCAAAATTATTTATACAAATTCAGAACAATTTATTAAAGATTATGTAAATTCTATTCGTTTACAAGATCAAGATGAGTTTCAAAGAGTTTATAGATCTGCGGATATACTTTTGATTGATGACATTCAATTTATCGCTGGTAAAGAGGGTACTGCTCAGGAGTTTTTCCATACTTTTAATGCATTGTATGAAAATGGTAAACAGATAATTCTAACTAGTGATAAGTATCCAAATGAAATAGAAGGGCTTGAAGAAAGACTAGTTTCGCGTTTTGGTTATGGTTTAACAGTTTCTGTTGATATGCCAGATTTAGAAACCAGAATTGCTATCTTGCTCAAAAAAGCTCATGATTTAGGTCAGAAATTACCTAACGAAACAGCAGCTTTTATTGCTGAGAATGTACGTACTAATGTCAGAGAACTAGAAGGTGCTCTAAATAGGGTTCTTACTACCTCTAAATTTAATCATAAAGATCCTACTATCGAAGTAGCACAAGCTTGCTTAAGAGATGTTATAAAAATACAAGAAAAGAAAGTAAAAATAGATAATATCCAAAAGGTTGTTGCTGATTTTTATAGAATCAGGGTAAAAGATTTAACTTCTAATCAAAGAAGTAGAAATATAGCTAGACCAAGACAGATAGCAATGAGTTTAGCACGTGAACTAACATCACATAGTTTGCCAGAAATAGGCAATGCTTTTGGTGGTAGAGACCATACGACAGTTATGCATGCTGTCAAAGCTATAACTAAATTAAGACAAAGCAATACTTCAATATCGGATGATTATGAGTTGCTTTTAGATAAAATTTCTCGTTAA

>FTL_0002
ATGAATTTTGTACTAAATAGAGATGACTTACTAAAGCCTTTGCAATCTATGCTCTCAGTTGCAAATAGTAAGAGTACAATGCCTTTATTATCATGTATCTTATTTGATATTGATAATAATAATCTCAAAATTACGGCTTCGGATCTTGATACAGAGATATCATGCAATATAGCAGTTAGTTGTAACACAACTATTAAGTTAGCATTAAATGCTGACAAAATTTATAACATTGTCAGAAGCTTAAATGAAAATTCAATGATTGATTTTAGAATTAATGAAAATAAGGTAACTATTGTTTCTAATAATAGTACTTTTAACCTTATATCACTAAATGCTGACAACTATCCTCTTATTGATAGTAATATCAATGAGCAAGCAAGTTTTGATCTTTCTCAACAAGATTTTCATCATATTATTTCAAAAGTAGATTTCTCAATGGCTAATGATGATACTCGATATTTCTTAAATGGGATGTTTTGGGAAATCAACGCAAATCTACTAAGAGCAGTATCTACAGATGGTCATAGAATGTCTATCACAGAGGCTATAATTGATAGTAAAGTGTTAGATAGTGCTTCTCAGTCGATAATTCCAAAAAAAGCGATTTTAGAGCTTAAAAAGATAGTTGGCAAAACAGAAGAAAATATCAAAATTTGTCTTGGCAAAAATTATCTAAAAGCGATTTTTGGTAATTATGCTTTTATATCAAAGCTTATAGATGGTCGCTATCCTGATTACCAAAAAGTAATCCCTAAAAATAATACAAAACTATTAGCAGTTGATAAGCAGTTTTTCAAAAATTCATTATTAAGAACATCAATACTTGCTAATGATAAATATAAAGGTGTTCGTCTTAACATATCTCAAAATCAATTACTTCTATCAGCTAATAACCCTGATAATGAAAAGGCTGAAGATAAAATCGAAGTTCAATATAATGATCAACCAATGGAAATTTGTTTTAATTACAAATATCTTTTGGATATTATAAATGTACTTAGTGAAGAAACTATGTCTATCTACCTTGATAATCCAAATATGAGTGCTTTAGTCAAAGATGAGAAAGATAATAGTTTGTTTATTATTATGCCAATGAAAATTTAA

>FTL_0003
TTAAGTAATAAGTAGTTTTAGGAAATAACTATTTTTATAAGCCTTTTGGAATGAATAATAAAGCAATAAAAAAAGTATGCATAAAAACATTATATAGAAAGCTGGGATTAGATAATTTCCAGTAGTAGTAATTAATAAAGTCATAAGAAAGGCAACAGTACCTCCAAATAAAGAAACGCTTATATTAAAACTTATTCCAAAACCAGTATTTCTATTTCTAACAGGAAATAGCCCTGCCGTATTTGCAAATATAGGTCCTATTACAGCACCACTTATAATAGCAAGAGAAAAAATAGCTATAGATACTAATTGATGATTTTTTATAATAATTTGGTATATTGGTAAAACAGCTATAAATAAGACTATACAAGAATACATCAGAACTTTTTTACCACCAATTCTATCAGCAATATATCCAAATATAATTGAAGAAAGCAT

>FTL_0005
ATGCTGTTTCGAGAGGGTTTCGGTGGTATAGTGTTGGGCTTACTACTTAGCTGGATCGGTGTTCGCTTGATGAATAAATCAGATGATGGTAATACTCTGATTATAATATCCCTAGCTTTGGTAAGCTTTGGCTCTTGGCTTGTAACAAAAATCGATGTATCTGAGCCACTTACTATGGTTATTACAGGAATAGTTATTGGTAATTCAAGGGCACAACAAGGTGTGTCAATAGAATCAAAACGAACTTTAACAAATTTTTGGATAATCATTGATGAATTATTAAACGCATTTTTGTTTGTTTTGGTAGGTATTGAAGTTTTAGAAATGAATTTCTCAGGGAAATATATTATTGCTGGAATAATTATTTTCTTAATATCATTAATTGCGCGATACATTAGTGTTACTATTTCAATGCTATTAACTGAGATGTCAATAAAGAAAAACTTTTGTAAGAACAATTTGGTTATAACTTGGGCTGGTTTGAGAGGTGGTGTCTCAATTGTATTAGCTCTATCAATTCCTGTGGAGCATAGAATTCTACATATTTTTTCGATAATTTATATAGCGGTATTACTTTCAATATTTATACAAGGAATTTCTTTTAGAAAAGTGTTAGAAAAGGCATATGTTGAGGAATAG

>FTL_0006
TTAGCTATACATTTCCTTTAAATGATTATTGAAGAAATCAAAAGCATTACCATAGTCATATTTTCCTGTAATGACTTCTATATATACGCCACTTTGGTGCTCTCTAGCTTTTTTAAGAGCTTCGGCTAATTCTTCGCTTGTTTTAACTCTTATAGCTAACCAATCATTACAGCCAAAAGCTTCAGGAAGTTTGGTGTAGTTAAGTTGCGCAATATCATCATAGCTAGGGTTAGGATCTAATTCCAAAGCTCTTTCAATCATGTAACCATCATTATTTATGCATAAGATAATAGGATTTATTTTATATCTACCCATTACACCAAGTTCATTAAGTGTTAATTGGTGGGACCCTTCACCTGTAATCAATATAGTTCTAGAATCTGGATTAGCTAATGCCACACCAAGTGCAGCAGGAGTAGCCCAACCGATTGATCCCCATAATGTTTGATTGAAATATTTTACTCCTTCAGGCAGTGGTAACTTCGGCATATTAAGTGAAGAGGAACCGGTTTCTACAACAAGACTATCTGTATTTTCTAAAAATTTTAAAACTTGAGTATATAGTGCTCTTAAAGTTAACTTTTCTTTCGTTATAGTAGTGTCTTGTATCTTCATTCTAGAGTAATTAGGACGATAATTTATACTTTCAACTTTTTCTAATAAAGCATCAAGTAGTTCTGATAAGTAAACGTCAGCTAGATAAGTTTTGTTATCTTCGACAAATAGAGGTCCTAAATTCAGTACTTTATTTAAATCTAAATTATTGGTGAATCCAGCTGTATTGAAGTCTGACCATAGCGCATCACCTAAATTAATTATAAGATCTGCGCCCTCAACTATTTCAGCAGTATTTGTGTCTGATAATAAGCCAGCATAAAAACCTACATAGTTAGGATGTGTTTCGGATATGACACTTTTATCATGAGGCATAATACTAAAAGGAATATTTAACTTTTCTATAAGGTTGATAGCTTTTTCAGTTACTCCAAACCTATCTAATTTTATGGCTGGGATAGCAACAACTTTTTTAGCCTTGCTTAAATGCTCTAGCACTAGGTTTGTGGCTAATTCAAGCTGATGTGAGTCACTTTTTAGATAGCTGCAGTCTATATCATCAGGTGTGATATCGGTTACAGGGCGATTGCCACTATCCAAAGATACGCTTATATAAGCAGGTTTGCGATATTTGAACGCTTCAGCTATGACTCTATTCATTTCTCTACGAGCATTTTCTGGTGTTATGACAGCTGAAACACAAGCCGCTGAAGCTGATAGATCAAAGAAATTTCCAAAAACTCCATCTCCTAATGTATGATGAACCTGTCTCTTCTTTCCTACTGCGCCATCTCCTGGACTACCGACTAGATGAAAAACAACAAGATTTTCAGCTTTTGAGCCCAT

>FTL_0007
TCAGGCAGTAGTTTTTGTTCTATAAATATGACCATTTTGTGATAAGCCTAACTCTTGAAGCCTCTTTTTTAGATACTCCCATGCTTTCAGAGAAACATCGCCGGCACAGCATTTTTGTCTCTCTTGGTCACAGCATAAGAATATATGTTTTTGGATATTATCTAGGCCTAAGTTTGTTGCTTTGGTTTCTAGTGTTGCTGTCAT

>FTL_0008
ATGGAAAATAACATTTCCAACACAACACTAGAAAAATTAGCTCAAGCTTACCTAAAGGATATTAAGAGTAAGAGACGTTGGCGTTTGTTTACGCGATTAATAATTATTCTAATGATTCTGCTACTGATAGTTCCTAGCTTATTTAGCTCATCTAAAGAGCTAGTACCTCATATAGCTTTAATAAAAGTTAATGGAGTGATTGCTGATGATGCCGAAGCTAATGCTGAGAGAATTAACCAAAGCCTTGATGATGCCTATGCAAATAAGTCTGTAAAAGGAGTAATTGTTGAAATAAATAGTCCAGGAGGCTCACCGGTACAGTCTGATGAGATATACTCGCATATGCAATATTTACAGCATAAATATCCGACTATTCCTATGTATGCTGTATGTACAAATGTTTGTGCTAGTGGCGGTTATTATATCGCTGCTGGTGCAAAAGACATTTATGCCAATAAGATGACGATAACGGGTTCAATAGGAGTTATTGGTAGTGGTTTTGGTTTTACAGGGCTTATGGATAAATTAGGTATTGAGCGTAGAACATACACTTCAGGAGAGAATAAGGATTTCTTGGATCCGTTTTCGCCACAAAAACCAGAGCAGACTGCACAATTTAAAGAACTTCTAGATCAAACTCATCAGGTTTTCATAGCTGCAGTAGAAAAATCTAGAGGAGATAGGCTAAAAGATAAGAATATAGATACAACATTCTCTGGTGAACCTTTTAGTGGTATTCAAGCACAGCAAATGGGATTGATAGATGGTTTCGCTTCAGTTGACCAAATTAGAAATGAAAAATTTAATAACATTGATATTGTTGACTATACTCGACCACTTGATTTTTTAACAGCAGTATCACATAAATTAGGTAATAGCATTTATTATAAAGCTCTCTCAGAAACTAGCTTTAGTTTAAAATAA

>FTL_0009
ATGAAAAAAACTATATTAGGAGCAATGATTGCTGGTGGTTTGATGGTTTCTGCAACTACAGCTATGGCTGGTGGGGTAGGTTTTGCTAATGTCCAAGATATTTTTGAAACTTCACCTCTTGGTAAAGCAAAGGTAACAGCTGATGAGAAAAAGCTAAAGCCACAGATGGATCAACTTAAGCAAAACATCACTGCTTTACAAGAGAAAGTAAATGTATACACTCAAGAAAAAGATGATGTTCAAACAGATGATTCTAAAGGCGATACTAAAGATGCACAGTCAGCAGACAAAGTAGAAAATCAAGATAAGCAACAAGCTCAAGCAGATCTTGAAAAAGCAATGAAAGATTACCAAAACCTAATGAATCAGGTTCAAAAAATGGCTTCTGACGATGCTGATGCGTTCAAAGATGCTTTGATTAAGGCTTCTGCTCAAGTTGCTAAAGAGAAGCAACTTGATGCTATTTTACCTGCTGAAATGAGTCTATATAATGTTGATAGTATTGATGTTACTAAAGATGTTATAGCTAAGATGCAATAA

>FTL_0010
ATGGAAAATTTAGGCTATTTTGTATCACAAAACCTACTGTTTTGTTTATCTTTTATTTTGCTACTAGCTATTTATATAGTTTTTGAGCTGACTCAAACTAAAAAAGCTCAATATACTTTATCTGTTTCTGATGCTGTAATTACAGTCAATAAAGGTAAAGGTGTTTATCTAGATATTCGCGATTATGAAAATTTTAGTAAGGCACATATTATTGGTGCACAAAATATTCAATATGATGAAATAACAACAAAGCACAATAAACTTACTAAATATAAAGCTAAGCCAATAGTTGTATATGGAGATAATGCTGAAAAAGCTATGCAACAATTACGTAAAGAAGGTTTTGAGCAGGTTTTTGTACTTAAAGGTGGCTTAGCAGCATGGCTACAGGCTAGTTACCCAGTTAAATCATTGTCAAAGTAA

>FTL_0011
ATGGATCAGCAAGCACAACCTCAATTTCAAATCCAAAAAGTATATGTAAAAGATCTTTCTTTCTCTATTCCAAATTCTGATAAGATATGGACTACAAATTGGAAGCCAGAACTGCACACAGACCTAAAAGTTGAGGCTACTAAACTTCCAGAAGAGAACACCTATGAAACTGTTTTAACTCTTGAAGTTAAAGTTGAAAATGATGGCATGGTTGCTTTTGAGGCAGAAGTTAAACAGGCTGGCATTTTTACAGTTGCTAACATGCAAGAAGCTCAGATTGAGCATGCTAAAAAAGCATTTTGTCCAAATATTCTTTACCATTATGCACGTGAGGCAATTTCTGATTTAGTGATTAGTGGTGGATTTCCACAACTATGTTTATCTGCAGTAAATTTTGACGCGATGTATCAAGATTCATTAAAAGAGTCAGCAGATAGCAAGCAACACTAA

>FTL_0012
ATGAGTAAAGAAAAGGCGCTAGAATCAGCCTTATCACAGATTGAAAAGCAATTTGGTAAAGGCGCTATCATGAGATTAGGAGATCAAGAAGCTGCTCATGATATTGATGTTATACCTTCCGGTATTATTGCACTTGATGTGGCACTAGGAATAGGAGGCTATCCAAAAGGTCGAATTATTGAGATATATGGTCATGAATCATCAGGTAAGACAACATTGACACTTTTAGCTATTGCACAATGCCAAAAGCAAGGCGGTACTGCAGCATTTGTTGATGCTGAGCATGCACTAGATCCAAAATATGCAAAGCTTTTAGGTGTTGATGTTGATAATCTGATCGTGTCACAGCCGGATACGGGTGAGCAAGCTTTAGAGATTGCTGATATGTTGGTACGTTCTGGAGGAGTTGATATTGTAGTAATTGACTCTGTTGCTGCACTTACGCCAAAGGCAGAGATTGAGGGTGACATGGGCGACTCGCACATGGGCTTACAAGCAAGATTAATGTCACAAGCACTAAGAAAACTAACGGCAAATATCAAGCGCTCAAATACTCTAGTGATATTCATTAACCAAATTCGTATGAAGATCGGGGTTATGTTTGGTAACCCTGAAACTACAACTGGTGGTAATGCGCTTAAATTCTATTCATCGGTAAGACTTGAAGTCAAAAAGGGTGGTAGCATCAAAGATGGTATTGATGTTAGTGGTAATGAAATAAAAGTTAAGGTTGTCAAAAACAAAGTTGCCCCACCTTTTAAACAAGCTGACTTTGAGCTTATTTATGGCGAGGGTATTTCGCTTGAGGCTGAGCTTATTGATTTGGGCGCTAAGTATAACATTATTGAGAAGTCTGGTGCTTGGTATAGCTATAAGGGTAAAAAGATTGGTCAAGGCAAAGAGAAGTCAAAAGAGTATTTAAAAGAAAATACTGCTGAACGTGATGAGATTGAAAGAGCGATTTTAGAACTCTTGCTACCAAATAAATATTCTAATAAAGATAGTAATGATAGTCCTAAAGAAGGTTCTAAAATCAAAACTAAAGTAAATCCAGCAGTTACTCAAGATGAGCTTATCTAA

>FTL_0014
ATGGCTAAAGGAACTGTAAATAAGGTTATTTTGCTAGGTAGATTGGGTAATGATCCAGAAGTTAGAACTACACAAAATGGAACTGTCGTAGCAACTTTAAGTATCGCGACTAATGATGGTATGGGTGAGAATATAACTACAGAATGGCATAGAGTAGTTATATTTGGTAAATCTGCTGAAGCCATTCAAAGGTATGCAAATAAAGGTACACAAATTTTTGTCGAAGGTCGATTACGCACTAATAAATGGCAAGATAAAAACGGTAATATGCAATATACAACTGAAGTAGTTGCGAGTAATTTCCAGTTTATCGGTGGTGGTTCTCAAGGCGGAGCAAATAACCAAAATACGCCAAATTTTAATCAGCAACCAAATAATAATTTTAACCAAAATCATCAGCAACCATCAAGACAAGATAATATGCCTGATTTTGCTGAAATTAACTCATCTAATTTTGATGATGATATTCCATTTTAG

>FTL_0015
ATGTCTGAAATATTAGTATTAAATTGCGGTAGTTCTTCAGTTAAGTTTGCACTTATAAATCCACATACTTCACAATCTTTAGTTACAGGTCTTGCAGAAAACATTGCTACTAAAAATTGTAAAGTAGTTTTTAAAGCTGAGCATAAAATTGAAAAGTACCTTGAGAATGGTAGTTACAAAGATGTATTTGAAATGCTCAAAGATTTTTTGGTAGAGAATAAACATCTAGAAAAGATAGTTGCAATTGGACATCGGGTAGTTCATGGAGGTCAGTATTTTTCTAAATCGGTACTGATAAATGCTGACTCATTAGAAAAAATAAAAGCGTGTATTGCGTTAGCGCCATTGCATAATCCAGCACATATTGAGGGTATAAGATTTTGTCAGCAAATATTTCCAGAATTACCTCAGGTAGCTGTGTTTGATACAGCATTTCATCAGACTGTGCCAAGCTATATCGCAGAGTATGCAATACCTTATGAGCTTACACACAAGCATAATATTCGTAAATATGGCGCACATGGAACTTCACATAAATATGTCTCAGAGCAGGCAGCAAAGATTTTAACTCAACAAAAAGCTAATGTCATAGTTGCACATTTAGGTAATGGTTGTAGTATTACAGCTGTTGTTGATGGTAAAAGTATCGATACTAGTATGGGGCTTACTCCTCTAGATGGACTTGTTATGGGAACACGCTCAGGCTGTATTGACCCTAGTATTTTTGCATACATATCCGATAATCTTGGTTGGAGTGTCACAGAGATTACAAATATGCTAAACAAGCAAAGTGGTCTATTAGGTATTTGCGGACATAATGATATGCGCGAAGTTTCTCAACTTGCTGCAAAAGGAGATAGTCTAGCGAAGTTGGCTATAGAAATCTTCTCTCATAGAGTAGCAAAGTTTGTGGCTAGTTATATGATTTATTTTAATAAGTTAGATGCTTTAGTATTTACAGGAGGTATTGGTGAGAATGCTGCTAATATCCGTAAAAATATTATTTCAAAGCTAGCAAATCTTGGTTTTATGATAGATCATCAAAAAAACTCTAATTCAGAGACATTCATAAACAGCAAAAATAGTCATAATATAATGGTAATAGCGACTAATGAAGAGCTTATGATTGCTCAAGAAACACAAAATTTAATATAA

>FTL_0016
ATGAAAAAATCTATATTTATTCTGCCTACTTCAAAACATACCGGTTTACGTTTATTAGCAAGTAGTATGGTATATGCATTACAGCAAAAGGGATTAAAGGTTGGTTCATTTCATCCTATCTATGATATGCAAATGAGCATTAAAAATATACAGGAGTATTTGCTTAATAATCGAGTTAAGGATTATGTTGAGATTGTTTTAGATAAGTTCTATCAAAAATCGCAAGAATTTGATTTTATAATAATCTCTGGTCTATTTAGACAGGGTAATAATGCTCACAAACTGTACCCAATAAATGCTATTATTGATGAGCTAAATATAGAGATCGTTAAAGCGCTAAGCTCTGAAGTAATTATAACTTCATATCATGGTAATAAGCCACTAATTGATATCAATGATGAGTTGGATTATGCAATGCGTAGTTTACCAAAACAAATTAATATTATCGGTACGATAATCACAAAATTAAACGCGCCATACGATGATGATGGTAGAGTAAGCTTTAGTTTAACAGATGAGGATATTTCATCAGAGCAACAGCAGCAAGTAACTGTAAATATGCTTAGAGAATTACCAGTCTTTGCACAAAAAGGTCTAAATCTGATAGGTGTTGTAGAGTGGCAGCAAGAAAAAACTTCACCAAGGATATTAGATATTAAAAATATTCTTAAGTTAAACCTTATATCAAGAGTAAGCCTAGAGGCGCGTGTTGATAGAGTTATGATGTGCTCAAGAGGCGTTGATAACTTTATCAATGATTTAACTCCAAATTCTTTAGTAATAACATCTGCTGATAGGTCTGATATTCTTGTGACAGTATGCTTAGCTGCAAAAAATGGTATGAAAATTGCTGGAATTTTGTTAACAGCAGAAGAATATCTTAATGATAAGGTGAAAGAGCTTTGTGTTGAAACAGCCGAAAAAGTTGGTCTAGCAATTCTTACTACTAGAAATAAAAGTGTCAAAACTATTTTACGAATTGCTGATATTGATTTGATGGGTATACCGCTTGACGATAAAGAGCGTATCCAGCGAGTCAAAGAGATTATTTGTAATTCATTAGATAGAGATAAAATAATTAACGCTATTACAGCGGATGTGCTTGGACATCAGGTGATGTCGCCACCGGCATTTAGGTATCATCTACTGAAAATGGCGACAAAAGCTAAAAAGAGAATTATTTTGCCTGAGAGTTATGAGCCAAGAACCCTTCAAGCTGCAAAAAACAGTCATGAGCAGGGTTTAGCTGAATGTGTGCTTATAGGTGATAGAGATAAAATCCATAAAGTAGCAGAAATGAATGGTTTTAGCCTTCCTAAGGATATACAAGTTGTCAATATCGATGATGAGGCTGAGATAAAATATCTAAATACCTTGATGAATCTTAGAAAACATAAAGGTTTATCTGAAAGTATGGCTCGAGATGCTCTTAAAAACCCTATAGTAGTAGCAACAGTTATGCTTTATCTTGGTGAGGTCGATGGTTTAGTTTCAGGTGCTGAGCATACTACGGCAGATGTGCTTAGACCAGCGTTACAGCTAATTAAGATTAAGCCAAACTCTTCGTTGGTATCATCAGTATTTTTTATGTGCATGCCTGATCAAGTGATAGTATTTGGTGACTGTGCTGTAAATCAGGATCCCTCGGCTGAGCAGCTTGTCGATATAGCGATTCAAAGTGCTGAATCCGCAAAGAAATTTGGTATTGAGCCGCGTGTTGCAATGATTAGCTATAGTACAGGAACATCAGGCTCAGGTGTGCAGGTTGAAAAAGTGCGTACTGCTACAGAATTGCTTAAACAAAAAGCTCCAGAGTTATTGGTTGATGGACCGCTTCAGTATGATGCTGCGATGATTGAAAGTGTCGCTAAGAGTAAAGCTCCAGATAGTCCAGTTGCAGGTAGAGCAACCGTATTAATCTTCCCAGATTTAAATACTGGTAATACAGTGTATAAAGCAGTCCAAAGAAGTGCTAATGTTTTAAGTATAGGACCAGTATTGCAAGGTATCAATAAACCTGTAAATGACCTTTCAAGAGGGGCAACAGTTGATGATATAACTTATACAATTGCTATAACAGCTATTCAAGCAATATAA

>FTL_0019
CTATATCATTACATGTATTGTCAATAACCACCTAAATGATTTTACTTGGTTTATATAATTTATATCATGAATATGAACTATATCTACATTTTTTGGTATTACCTTGGCTAGATTACTAAAATCTTCACACTCAATAATTTTAACATTAGTATTTTGATGATAACTTCCTTTAGGAGCTATTAATAAAATTTGATGTCCTAATTCAGCCAGAGCACCAGATAGCCAATAGATAACTCTTTCTGTACTACCATAATTATTGACTGGAACAATTGCAGGACATATTTGCACTATATTCAT

>FTL_0020
TTACCTTTCTTCTTTCTTAACAGCTATACCAAGCTCATTAAGCTGCTCTAAAGAAACTGTTGATGGTGCTTCTGTCATTAAACAGCTCGCCGTTTGAGTTTTAGGGAATGCTATTACATCACGGATATTTGTGGTTCCTGTAAGCAGCATAATAAGTCTATCAACACCAAAAGCTATACCACCATGAATAGGTGTACCATATGATAAAGCGTCAAGCATAAAGCCAAACTTCTCACGAGCTTCATCATCAGAAATGCCCAATAAGTTAAATACTTTTGCTTGGATATCTTGTTTATGAATACGGATAGATCCACCACCTACTTCATAACCATTAATAACCATATCGTATGCTCTTGAGCTTAGCTCTTCTGGATTAGTATTAACTAAGTCTTCAACTGAACTAACTTTAGGAGCTGTAAATGGATGATGCATTGCATATAAACGATTATCATCTTTCTCAAACATTGGGAAATCAACAACCCATAATGGTGCCCAATCTTTATTAAATAGATCAAGATCTTCACCAATCTTAGCTCTTAATGCACCCATTGAATCATTTACAATCTTAGTCTTACCAGCACCAAAGAATAATAAATCATCCTCTTTAGCGCTAGTTTTCTCAATCACTTTGAACAAGGTTTCTTCGGAGATATTTTTTACAATTGGTGATTGTAAGCCCTCTTTGCCTTGTGATAATGAATTAATCTTGATATATGCAAGACCTTTAGCACCGTAGATACCAACAAACTTGGTATACTCATCGATCATCTTACGCGTAAGCTTATCATTACCGCCAGAAATTCTCAGCGCAATAACTCGCGATTGTGGATCATTTGCTGGACCTGAAAATACCTTAAACTCTTCGTTTTGCATATCTTCTTTGATATTTACAAATTCAAGTGGAATTCTTAGATCAGGTTTATCTGAACCATACTTATCAATAGCATCAGCAAAAGTCATTACTTGGAAAGGAGTTGCAAACTCAACACCGATAGTTTCTTTGAAAAGTCCCGCTATCATTCTCTCCATAGTCGACATGATAAAAGCCTCATCAATAAATGAAGCTTCAATATCTATCTGGGTAAATTCTGGCTGTCTATCAGCTCTTAAATCTTCATCACGGAAACATTTAACGATTTGATAATATCTATCAAAACCTGAAACCATCAATAGCTGTTTGAAAAGTTGTGGCGATTGCGGCAATGCATAAAACTTACCATTAAAATTACGACTTGGCACAAGATAATCTCTAGCACCCTCTGGTGTTGCTTTTGTTAAAAATGGCGTTTCGATATCAAGAAAACCATTATTATCTAGAAAGTTACGTACATATCTAATCGCCTTTGAACGCGTAATTAATTTATGTTGCATTTCTGGACGACGCAGATCAATATAACGATACTTAAGTTTGACATCTTCGCCTGTTGATTGGAAATCATCTAACTGAAATGGAATAGTTTTAGATTTATTAATAACCTCTATACTATCACCAATTATCTCAACTTTACCACTAGAAATATTTTTGTTTTCTTGACCTTCTGGTCTTAAGTTAACAACACCTTCAGCTTTAATCACAAATTCAGATCTTAAACTATCAGCAACTTTGAAATTGTCATTATCAGGATTAAAAACTAATTGTACCAAACCAGTTCTATCTCTAATATCTAAGAAAATAACACCACCGTGATCTCTACGACGATGAACCCAACCGCATACTGTAACTTTTTGTCCTTGTAATTTTTCATTAATATCTGAACTATAATGTGTTCTCAT

>FTL_0024
CTACAACAAAACATAAATTGCCGATGATAGTGCAATAATACCGACAAAAAGTATAAAACTATCTGCTAATAGGTTTTTATAAGGCTTTAGATATTTTATTTTATAGATACTATAAATAGGCATAATAAACAGTATCACCGCTAAAACTAGACCACCTATACTAGATATCATATCTAAGATATTTGGGTTTAAATAAGCAACTAGCCAGCATGATAAAAACACTATTGATAATGTAATTGGTTTTATAGTTTTTTCACTAATTTTATTTTTTGTAACTTTATAAACTAGACCATCTATACCTTCTTTTGAACCTAAATAATGACCAAAAAAAGACTTACTCATAGCAACTAGAGCTACTATTGGAGCTACATAATCAAGAGAATAATTATTAAAATGACTTGCTAGATAAGATAGTATAGAAATATTCTCTTCTTTTGCGATCATTAGCTCTTTTGGAGAGAGGGTAAGCATTGAGCTAATTACAAATATAACTACAGTAATAATCATTAGAATATTACTAAAAGCGATTATCTTAGAGGCTTTTTTGTCGGCATTTTGTTTGTATTTGGTTTTTGCATATACGGCTAAAGAAGAGATAATCGGTGAGTGGTTAAAAGAAAATATCAATATTGGCATAATTATCCAGATAGCTATCAAAATACCAGAAAAACTATGATTGTACTCAATGCTCTTTTGCAGTATCTCAATATTCCAATATGGAATCATCCATAATGAAAGTACTAGCAAAGCGATGATAAATGGAAAAACTAGAAGGCTCATAACACGGATGATAAGCTTCTGACCAAAGTTAATGATAAAAACTAGCGAAAGTATAGTAAAAAAACTCAAAAGAAATCTATTTTGAATATCGTAATGAAACTGATACTTAAAAAAACTAGCCAGAGTATTTGTTATACCAACACTATAAACCAGTAGTATTGGCAAGATAGCAAATAGATATAAAATGTTGAAAATAATTCCACCAAGCTTACCAAAATAGTCATCAGCAACTACTGTGATATCAGAGTTAGTATTTGGGTTAGATATCACAAATCTACATAATGCACGATGTGATAAAAACACCATTGGGAAGATAAATACTAATATCACTAATATTGGTATAATTCCTGAAATTCCAGTTTGAATTGGCAAAAATAGTACACCGGCACCGATAGCTGTACCATACAGACTAAGGGACCACATTAAATCTTCATTTTTTTTCAT

>FTL_0028
TTAGGATATTACTAATAAAGCCAATAGCGCCATCCTAATCGGAATACTATATTTGATTTGCTCAAAATATTTCGCACACTCAAGCTCATCAATAGATCTATCCATCTCATCAACTCTAGGTAGAGGATGAAGAATTATAAAATTACTTCTAGGGGAAATATGCTTTCTATCTAAATAGCATAAATCTTTATTTTTTAGATAGCTTTCTTCATCAGGAAACCTTTCTCTCTGGACACGAGTTACATATAGTACATCTAAGTCTTCTAAAACATCGGCACTAACTTTATCTAACTCAATAAAAGAGTTGCCATTTTTGATGATAAAATCTTTTAGTTTCTTAGGAATCTGTAGCTCTTTTGAAGATATAAATTTAAACGAGGCATTATATTTAGCAAGGATATTGGTTAGTGAGTGAACCGTACGACCATATTTTAGATCTCCTAAGAAACCAACTTTTAGATTATCAAGAGAGCCTTTCTCAAAGTAGATAGTATATAAGTCAACCAATGACTGAGTGGGATGTTCATTTTCACCATCGCCAGCATTTATCACAGGAGAGTTGACATATTTAGAGAACTCTTCAACACTATGTGGTTTAGGGTGACGCATCACGATAATATCAGCATATTGATCAATTATTCTACCTGTATCATCAAGGGTTTCACCTTTTTGTGTTGAGCTTGATGAGCCATTTTCTAGTGATATTACTTTACCACCAAGTCTATTCATAGCAGATTCAAAAGAGAATCTAGTTCTAGTGCTTGGTTCAAAGAAAAGAGATGCTAATATTTTGCCTTCTAAATCTTTGATAGGCTCTGAATTAGCTAGTTTATTTTTATAAATATCAGCTTGATGAAATAGTTTAAACAAATCATCTTTAATAATTTGATCACCGCGTAGTAACTTTTGAAATGATAGCAT

>FTL_0029
CTAACTATTAATCCACTCTTTAACAGTTTTAACATCAAAATCATTATTGATTTTGCGCATATCTCTAACAGCTATAACAAAAGCCTCAAAAGCACCAATAGTTGTTACATAAGAAACTCTACTCATAATAGCAGCTCTTCTTAATGCTAAACTTATTTTTAGTTCTTGTCTTATAGATGTATTAACCAATAAGTCAACTTCACCTGCTTCGATAGCTTTGACAGTACTGTGTACTTGATCGTTACCAATATTATCCGATGCTTTATCAAAAAGCTTACATTCAATACCATTTTCTTTTAAGAAGCGCTCAGTACCTTTTGTTGCAAAGATGTTAAAACCTAGTTCTATCAGCTCTTTAACAGGCTCTATTATCTTAGGTTTATCAGCATTACTTACAGATATTAGAATATTGCCCTTTAATGGTAGCTTATTAAAAGACATCTCTTGAGCTTTATAAAATGCTACACCAAAGGTTCTATCAATTCCCATAGCTTCACCCGTAGATTTCATCTCAGGACCTAAATAGCAATCGACATCAGCAAATCTACCAAAAGGGAATACAGCTTCTTTGACAGAAAAATGCCTAGGTATAGGGTTGTTTAAGATAAACTCAGATAGCTTCTTACCTAACATAAGCTTAGTCGCGATATTAGCAATACTATTACCCGTTGCTTTTGCAACAAATGGTACAGTCCTTGATGCACGAGGGTTTACCTCAATTACATATAATTGACCATTTTGGTAGGCAAACTGGACATTCATTAGACCGATTACGTTTAACTCTCTAGCTAGTTTAATAGTTGCTTGTTTGACTTCTTCGATTTGCTCATTAGATAGAGAACGAGTTGGGATATAGCAAGCTGAGTCGCCAGAGTGAATACCAGCCTCCTCGATATGTTCCATAATACCTGCAACAAATACACGCTCACCACCATCAGCTAGAGCATCAACATCTAGCTCTGTAGCATCTTCTAGGAATTTATCAATCAAGATAGGACCTTCAAGAATACATTTACTATTAGTCTTAATATAAGCATCTAGCTCCTCTTGTGAATGGATAATTTCCATTGCTCTACCACCTAAGACATTGGATGGTCTTACAACTACAGGGTAGCCAACATTGACAATCTTTTTCTTAAGCTCATTAATAGTATATGCAATAGTGTTTAGAGGTTGTTTTAAGCCAACTTTATCTAGTAGTTCTTTGAATCTTTCTCTATCTTCAGCTAGATCAATTTTATCTGGATCTGTACCTAGTATAGGGATGTTGTTTTCATGAAGAGCTGATACAAGTTTCAAAGGAGTCTGACCACCAAATTGTACAATAACCCCAAGAACCTCGCCTTTACGCATTTCATTTTTGATAATATTGAGGACATTCTCAGCCATTAATGGCTCAAAGTATAATTTATCAGAAGTATCATAATCAGTAGAAACTGTTTCAGGGTTACAGTTAATCATAATAGTTTCGATACCTTCTTCTTTGAGAGATTTGGCAGCGTGAACACAAGCATAATCAAACTCGATACCTTGACCAATACGGTTAGGACCACCACCTAATATTATGACTTTCTTTTTGTCCGAAATTTCAGACTCACAATCACGTACAATTTCTTCGTAGCTGTAGTGCTCATAAGTTGAGTATAAATATGATGATTGTGACTCAAATTCAGCAGCACAAGTATCGACTCTTTTAAATGTAGGGTAGATTTCTTTACCGAAACGGAAGTTTCTAATATATCTCTCAGTTCTACCAACAAGCTCAGCAATTTTCGCATCAGAGAATCCTAGATTTTTATAAACTGAGAATTCTTCTTTGCTATTTGGTAGACCAGTTTTTTTAAGTCTTTCTTCAGCATCTATAATAATTGCAATTTGCTCAATAAACCATGGATCTATCTTGCAAGCATCATGAATTTCTTGTTGAGATATACCATATCTAAGAGCTTGTGCTACTCTTAAAATGCGCATTGGTGATAGCTCTTCTAATGATTTTAAGATGGCTGTTTTATTTTCTTTAAGAGATTTTGACTCATCAACGCCAGGTATTTCAACTTGATCTAGACCTGTTAGACCAGTCTCAAGTGATACAAGAGCCTTTTGTAAGCTTTCTATGAAAGATCTACCAATTGCCATAGCCTCACCAACAGACTTCATCTGTGAAGATAAATTTGATGGTGTAGTAGGGAATTTTTCAAATGTAAATCTAGGAATTTTAGTAACTATATAATCAATCGTTGGCTCAAATGACGCTGGAGTAACTTTTGTGATGTCATTATCAATTTCATCAAGAGTATAGCCAACCGCTAGTCTTGCGGCAACTTTTGCAATAGGGTAGCCAGTAGCTTTTGATGCCAATGCCGAAGAGCGAGATACACGCGGATTCATCTCGATTACAACAAGCTTACCATCTTTAGGATTCACAGCAAACTGCACATTTGAACCACCAGTCTCTACACCAATCTCTCTAAGTACAGCTATCGAAGCATCACGCATGATTTGATATTCTTTATCTGTCAACGTAAGTGCTGGAGCTACTGTGATACTATCACCGGTATGGATACCCATTGGATCGATATTCTCAATTGAGCAGACGATGATTGAGTTATCGGCTTTATCACGGATAACCTCCATTTCGTACTCTTTCCAACCTAAGATTGACTCATCTATTAGTACTTCATTTGTTGGTGATAGGCTTAGACCATTTTTGACAATTTTTTCAAACTCTTCTTTTGTATAAGCGATACCACCACCGCTACCACCAAGTGTAAATGATGGTCTGATAATAGCCGGTAGTCCGATATCTTCTAGAGCTTTATAAGCTTGCTCCATCGATTGCACTACAACATTTCTAGGAACCTCTAAGCCAATTTTTGCCATGGCTTTGTTAAATCTTTCTCTATTTTCTGCCTTATCAATAGAGTCAGCTTTTGCACCAAGCATTTCGACATTATATTTTTCTAAAATACCAGCTTTGTCTAATGCTAAAGCACAGTTAAGCGCAGTTTGTCCACCTACTGTAGGTAAGATTGCATCTGGTCTTTCTCTAGCGATAATTTTACCAACACTCTCAACCGTAATTGGCTCGATAAAGATTTTATCTGCGGTTGTTGGATCTGTCATGATTGTTGCAGGGTTTGAGTTTACTAGAAAGACCGTGTAGCCGTCTTCTTTTAAAACCTTACATGCTTGAGTTCCTGAGTAGTCAAACTCACATGCTTGACCGATAACTATTGGACCAGCACCTAAAACTAAAATACTTTTTATATCTGTTATTTTTGGCAT

>FTL_0030
TTAATTCCCTTTCTTACTTTCTGCTATCATCTCGGCAAATTCATTAAACAAATACTTACAGTCATGCGGACCTGGTGAGCTCTCTGGGTGGTACTGCACGGCAAATGCTGGCCTGTCTTTAAATCGTAATCCCTCAACAGTACCATCAAAAAGTGAGCTCATATGAATTTGAATATTATCAGGAACATTATCATCACAAACCACAAAGCCATGGTTTTGGCTTGTAATAAGAACTTTTTTAGTATTGGCATCAAGTACTGGTTGGTTTACACCACGGTGACCTTTATGCATTTTTTTAGTTTTTAGACCAGCAGCTAGGGCTAATAATTGGTTACCCAGACAGATACCAAATATTGGCATTTTGACTTCTAGAAGCTTTTTTATAACAGGCATAGTATAGTCAGAGGTAGCAAATGGATCTCCAGGACCATTTGATAAAAACACCCCATCAGGGTTATGCTTCATAATATCTTCATAAGTACTATCAGCAGGTACTACAGTTACCTTAAAACCAGCATCTACTAGGTTTCTTAAGATATTGTACTTGACACCATAATCGATAACTACAACACTATATTTGTAGCTTTGTTGCTGTTTGTATACTTGTTGACCTAGTGTGAAAGTATGCTCATTCCAGTCATATTCTCTGTTTGTAGTCACACTGATAGCTAGATCTCTACCATTTAGGTTAGATTTATTTTTGATACGCGATCTGACATAGTTTGCATCCAAAAACTCACCTGGTTTGACCGAAAGTATAGCAACTCTTACCGCGCCTTCTTTACGCACTTTACGTACGATTGCACGCGTATCAACACCACAGATACCGACTATATTTCTATTTTTTAGCCATGTATCTATATGCTTTTTAGCTCTAAAATTTGATGGGTTTGTAAGGTTCTCACGTACGATTAGACCTTTAGCAAATACACCAAGTGATTCATTATCCTCATTATTGATACCGACATTACCTATGTGTGGGAATGTAAAAGTTATAATCTGACCAGCATAAGATGGATCTGTTAGAGTCTCTTGGTAACCTGTCATTGATGTATTGAAACAAATTTCGCCGTCTGTCCAACCACGAACCCCTATTGATCTACCTAGATAGTATGTACCATCTGGAAAAACCAATATCGCATTAGTCATATCGTTAGCTAATATCAT

>FTL_0031
ATGAAAAAAATTTTTGTGTCATTTACATTATTGTTTTTTTTGATACCTGTAGGCTACTCAAGTAAGCTGATTTTTGTATCGATGATAACACGTCATGGTGATAGAGCACCTTTTGCAAATATCGAAAATGCTAATTATAGCTGGGGAACTGAGCTATCTGAGCTTACCCCTATTGGGATGAATCAAGAATATAATTTAGGACTTCAGCTAAGAAAAAGATATATAGATAAATTTGGTCTTTTACCAGAGCATTATGTTGATCAAAGTATCTATGTGCTATCAAGTCACACAAATCGTACAGTGGTTAGTGCTCAAAGTTTGCTTATGGGTCTATATCCAGCTGGTACAGGACCGCTAATTGGTGATGGTGATCCAGCAATTAAAGATAGATTTCAACCAATACCAATAATGACCTTGTCAGCAGATTCTCGACTTATACAGTTTCCTTATGAACAATATTTAGCTGTATTAAAAAAATATGTCTATAACTCACCAGAGTGGCAAAACAAGACAAAAGAAGCTGCACCAAATTTTGCAAAATGGCAGCAAATACTAGGTAATAGAATCTCAGGATTAAATGATGTTATTACAGTAGGAGATGTTTTGATTGTTGCTCAAGCACATGGTAAACCTTTACCAAAGGGTTTATCTCAAGAAGATGCTGATCAGATAATTGCTCTTACAGATTGGGGACTAGCGCAGCAGTTTAAATCACAAAAAGTATCCTATATCATGGGTGGTAAATTGACTAATAGAATGATTGAAGATCTAAATAATGCCGTTAATGGTAAATCTAAGTATAAAATGACTTACTATTCAGGGCATGATCTGACACTTTTAGAAGTTATGGGTACTTTAGGCGTACCACTAGATACAGCGCCAGGATATGCAAGTAATCTAGAAATGGAACTTTATAAAGATGGCGATATCTATACGGTTAAGCTTAGATACAATGGTAAGTATGTCAAACTACCTATAATGGATAAAAATAATAGTTGCAGTTTAGATGCTCTAAATAAGTATATGCAGAGTATTAATGAGAAGTTTCAAAAATAA

>FTL_0033
ATGTCAAATCAAAGTTTACTTATCAAAAATGCTACGGTCGTAAATGAGGGCAAAACATTTAAATCAGATGTTCTGGTAGAGAATGGTAGAATTGCCAAAGTTGCTGCAAATATAGACAAATCAGCAGATAAAATCTTAGATGCTACAGGGCTTCATCTACTACCAGGTATGATTGATGATCAGGTGCATTTTAGAGAGCCTGGGCTTATGCACAAAGGTGATATCGAGTCAGAATCTCGTGCTGCTGTAATGGGCGGTATCACATCATATATGGAGATGCCAAATGTAAATCCAGCTACTACAGTAGTTGAGCGACTAGATGAGAAAAAAGAGCGTGCAGCTGCTAGATCTCATGCAAACTATGCTTTTTATATTGGTGCGACTAATGATAATGTTGAGGAGCTAAAGCGCCTAAAACCAAATGATGCTTGTGCTATCAAAATATTTATGGGAGCATCGACCGGTAATATGCTGGTGAATAATCCTGAAACTCTCGAAGGCTTTTTTAGAGATAGTCCACTACTTATCGTGACACACTGTGAAGATACGCCAATGATTACAGAGCTTGAGAATAAAGCCCGTCAAAAATATGGCGAAAATGTGCCATTTGATTTACATCCGGAAATTCGCTCGAGGGAAGCATGTTTTAAATCATCAGATTTAGCTGTTTCACTAGCAAAGAAATATAACTCAAGATTACATGTGCTACATCTAACGACAGCTGAAGAGATGGTACATTTTGATAATACTATCCCGTTAGAAGAGAAGCGTATTACAGCCGAGGTTTGTGCTCACCACTTGTTTTTCTCACGTAAAGATTATGCTGATAAGGGCTCACGTATCAAATGTAATCCCGCAATTAAAGAAGAGAGCGATCGTCTAAAGTTACTAGAGTGTGTAGCTAATGATACTATTGATGTAATTGCTACAGATCATGCGCCACATACTTGGGAAGAAAAGCAGGGCACTTACTTCAAAACTCCAGCTGGTTTACCACTTGTTGAGCAGGCACTTATTTCAATTTTAGAGCATTATCATAAGGGTTTCTTAACTCTTGAGCAGGTAGTACAAAAGACAGCACATGCTCCGGCAATTGTCTACAAAGTAAAAGAGCGTGGTTTTATCCGTGAAGGCTATCATGCTGACTTGGTATTAGTAGATCTTAATGATCCACATACTGTGACAGATGAATGTTGTCATTATAAATGTGGTTGGACTCCATTTGATGGCATCACTTTCCAATCAAAAGTTCAGACAACAATTGTAAATGGTGTAGTTAAATATCATAAAGGTAAAATAGTAAGCGATCAAAGAGGACAATGTTTAGAGTTTAATCATGAGTTTTGA

>FTL_0035
ATGAAAAAATTAGTAAAAATAGCAGTAGCACCAGTTTTAGCATTACCAGTAGTTGCAAGTGCAATAACAATGGACGAAATGTTGAAGTTCTCATCGGAACATTTAAATAATACACCTATAAGCGAAATAAAAATAGATCCGCTAGGAATAACAGATAATTTCTATTTAGGACAGGAATGGACAGCAGAAGTTAATGGAAAGGAGTATCTTTGCTCTAAACCAGGTCTCGCTGGATTCTGGATAATTGGCAAAGGGTGCCAAAAGAACCCATTTAAATAA

>FTL_0036
ATGAACAAGCAACAAATAATTACTGCTACACAAAATTGGGTCAAGACATTTGTTGTAGGAATGAATCTTTGTCCATTTGCTAAGCGTGAAGTTGTTAAAAATAGAGTTCGCTATTTTGTCTCAGAAGCAACAACTACAGAGCAACTATTGGCTGAGATACAAGCAGAACTTGAGCTTTTAGAAAGTGATTCAGCTATTGAGACAACTTTAGTTATTCATCCACATGTTTTACAAGACTTCTATGATTACAATGACTTTCTATATGATACAGATAACCTTTTGATTGATATGTCATTAGAAGGAGTTTATCAGATAGCTAGTTTTCATCCAGATTATCAATTTGAAGGTGTAGACTTAAATGATGTCGAAAACCATACAAATCGCTCTCCTTATCAGATGTTACACTTAATTCGTGAAGAATCACTTGAGAGAGCAATAGCAAATTATCCAAATCCAGATAATATACCGCAAAGAAATATTGATTTGATGAATAAGCTTGGGATAGATAAAGTCAAATCCTTATTAAAATCTTGTATAGATATCTCAGACTAG

>FTL_0037
TTATAGCAATAGTTGTTTAATAATATATTCACCCAAAGATTCAGATATAATATCTAGAATTCTCTCGCCAATTTCTATTAGTAATAATATAAATAAAGCAATAAAGATCCCTAAGGCTCTATATGCACCATCATCAAAGCTAAAAAGCTCTAACTTTGTAGGAAAACAAACTATCATAAATGCTCTGTTTGCTTGTTCATAAGCATATCCATATAGTGGATGTAGTAGAGCAAAATACATAAAGATTGTTGAGAAAACTATAAATAGTGGAAATATCAAAATTGGTAAATAACTCGATATCACAATACAAGCGATACCACAAGAAACTCCTAATAAACAGCCAAAAAATCGCCTATGAAATATAAGAACAGTTTTATTTATCTCAATTCCAGAGATAACTACGATAGTTATAATCATATTAATTGAGCCACCTGGGATATTCACAAACATCCAGAACAACACAGCTAAACTCATTGCGATAAATATTCTAGTTACATTTAATAGAGCATCTTTATTTGACATTGGTGGAGCCGGAGAGAACTCTTTTCCTTTTTTTATTGGCAATAACAGCACAAAAACTAATGTGCATAAGACACCAACAATATTTGTAAGTATTCGATATTCAGTTAGATAAAAAGCATTGGCAGGCTCTACAATACAACCAGCGCCTATAAAAGAGATATGTAAGCCAATAAAAAGAAGAAAATAACCTTCCTTAGGATATGTTTTCGACAAAAACAAGAATATAGATCCTATTATAAAAATAATCATTACACCCACAAATGAAAACTCAACTAAGAGTATGCTTAGGTATAGTCCTATAATTGAGCCAATAATTGTTGCAACAATTCTTCTCCATGTTTTGTAGAGTGTAAGTGATGAACCTGTAGAGAATATCACGATAGCAGCTGTAGCAGCCCAAAAAGGATAGTCAAAGTTTAGTGCATCATTAATGATTATAGCTATCGTGCCACTTACAGACATTACTATAGCTATTAAGAGTACTTCTAGGGAATCTTCCTTTTTGATATCATAGAACTTAGAACCATACAT

>FTL_0039
CTATAAACTCTCATTAATCGTATCTAATAGAGCAGAAGACCTAATTGAATCGCCATGATCAGCATACTTAATCATAATTTTTGTGTTATTTTTGGATATTTTGAAGATAATAATTTCTAGGCGATCTTTTGGATCTTCATTATTGACAGCTGTTACTGTAGCTTTATTATTAATTTCACTATTTTCTAGTAAATTATACACATGTCTGTTTTCATCGTAAGTAATGCCAGAACTGATAGAATTGATTGTTGCTTGATATACATCATTGAAATTATAATTAAGTTCAGTAATATAATATCCATTTTCATACCTAGTATTGCTGTCATTAATAGAAGCACACCCTGCGACAATGATTGTTACTAATATTGTTATAAGCATTCTTAGCAATAGTTTTGAAAGCTTCTTCAT

>FTL_0040
ATGGATAAATTTGAATCTATGAAAAGCTTTATACTAGTAGCTAAAAATCGTAGCTTTACAATAGCGGCAAGAAAACAAGGAGTTGGATTAGCAAAAGTTAGTAAACAAATTAACTTTCTTGAAGAATGGCTATCATCATCACTATTTATACGCACTACTAGGAAAGTAGAACTAACAGCTAAAGGAGAGGTTTTTCTCAATTATGCTGAAGATATCATAAAACGTTTAGAAGATGCGCAAAATGATATTGAAAATAGTGATATACAACCAAGAGGAGAGATTGCAGTATCGATAACAGCAGGACTTAATGTCACTTTTTTTATTGAACACTTTGCTAATTTTTTATCAAAATATGATCAAGTAAAATTAAATATACATAATATTAATTCGCCACTTACAGTTTTAGAAGGTACTTGTGATGTTTCTATAAGTTCTATAGATGTTTCTGATCCTAGATTAGTCAAATATATCTTTTGCTCATTCAAGCGTAAATTATATGCTTCGCCTAAATATTTAGAAAAGCGAGGAGTACCTAGTTGTTTGGCAGATTTGTCGAAGCATAATACTTTGGTAAATACTCTTACTCATCCTAAGGGATGGCAGTTTGGTAAATCATCTGTAAATTTAAATTATAATTACCTATCAAGTTCTACCGATGAGTTAAAAAATGCAGCTATACATGGACTTGGGATTATATGGTCTATTGATCCCTTAGTTAGACAAGAGGTTAGCTCTGGACAGTTAGTCGAAATCCAAATTGATGAAGCTCAAGAAGATGTTAACTTATATTGCTATTTTCTGCAGACATCAAAACAAGACAAAAGACGAATACTAGCTGAGTACTTAGTCGAGAATATAACTATATTATAA

>FTL_0041
TTATTTAATTGGTATCATAACTTCATTAGTACGTAAAAATGGTATTGTCCATGGCGGATTGTAACCAGCTGCTTCAGGTTGACCAACTATCTGGTAATTATTAGCCTTTACCCAAGCTTTCAATTTAGTAGTATTGGAATCAATAGTATCTTTGTCCAAGAAACCACTAAATGTAATTACAGCTATTTTCGTTTCAGGTTTTTCAACTAATTTGACTTTGTCATTAGTTGGTTTTGGCGCATTTTCAAGAGTATATTGTGCAGGTAGTACAAAAGCTATAGTCCACTCATTGTTAGTATCACCCTTTACCATTACTGGAGCAGTCATCTGAATTTTTTGTGATGATTGTTCTATCTTGACGGGTGCAGTCAT

>FTL_0043
ATGAATAAATTGGTAAAAGTAGTAGCTGGAGTATTTTCGTTAATATTTGGTTTTTGCTATGCTGGAGGGGTTGATAAGCCACTTAGCCTTTTAGTCGAAAGAGCATCTTTAATGCAAGAAGTTGGAGTGTGTAAACATAAGTTTAATAGTCATATTTATGATACTGCGCAAGAGATTAGAGTTTTGCAAAATGCTCAAAACTTAGCAAAAGAGAATCATTTAGAGATGAATACATTTCTTACTTTTATTCAACTACAAATGGATTTATCTAAACAGATAGAAGATTTCTATTGGAGGAATGCAACTGAACAAGAGCTTAAGCAGCAAAGTTCAGATTGTTTAGCTAACTATCGTGATAAGGTCAAAAAAGTTGATGAGCAACTTTATCCAGCGATAAGTAAAAATATCAAAGCGATCAGAAAAGATAAAAAGTTAATTTTAAAGCTTAGTGAACTTGTTAAAAAGCAGAATATTCAAGGTATTCCTCAGGACCCAAGCTATTTAGTCTTGCTTGCAAATAGTTTACAAAATATAAAAAAAGCTAAGTAG

>FTL_0044
TTAATTGTTTTTTATCCACCTTTGTCTTAAATCTAAAGTGAAAGGGTACTCTTTATTCTTAGGCATTTGATGATAATTAAACTGCTTAGAACTACCTTTTTTATCAACAATAGCTCGATTAGTTTCATTGCTATAAATTGTATTGCCTATAGCTGAAACAACTGGATCATTCTCAACAATACCACCTTGTGAATGGTTAAAGTCCCAATATCTGTTAATTCTACGCGATTCTGCCTTATAGGAGTTAACAGGGAATGTCTCGTAATTTCTGCCTCCTGGGTGAGAAACAAAGTAGTTAAAGCCACCTATTGACCTATTATTCCATTTATCAATGATATCGAAAGTTAATGGAGTATCGACCCCGATTGTTGGGTGTAAGGCTGACCAAGGTTGCCATGCCTTATATCTAACACCGCTGACATATTCTCCTTCAACATTTGTCTTTGATAATGGGATTTGCACACCATTACACGCAACAGCATACCTTTCATCATTAAAGTTTTGGATTTTGAGCTGTAATCTCTCTACAGAGAAGTCTACATATCTTGCTGTTCCTTGAGAGCTAGATTCTTCACCTAGTACGTGCCATGGCTCTATCGCTGCTCTTATCTCACAGTGCATATTATCGATAGTAGTCATACCATATAGAGGGAATCTAAACTCAAAGAATGGATCAAACCATTCTAACTTAAACTCATAACCTTGATCATTTAGGAACTGTACTACTTCTTTGATGTCTTCTCTTACGTAATGTTCTAGTAAGAATTTATCATGTAGTCTTGTTCCCCAACGTACTAAATCATGCTTATATGGCTTCTTCCAAAAACAAGATATCAATGCTCTTACTAATAGCATTTGCAGTAGCGCCATCTGAGAGTGAGGCGGCATATCAAACGCTCTAAGCTCTAAAATACCTAGTCTGCCTGAGCTACTATCTGGAGAGTAAAGTTTGTCGATACAAAACTCACTTCTGTGTGTGTTACCAGTAATATCAGTTAGCATATGTCTAAACAATCTATCAACTAACCAGAATGGTACATTTGAGTCATCATCTGGTATTTGTGAAAAGGCTATTTCTAATTCGTATAGATTCTCTAATCTTCCTTCATCAACTCTTGGTGCTTGAGACGTAGGACCAATAAATGCACCACTAAATAAGTATGACAAGCCAGGATGATGTTGCCAAAATGTTATCAAACTTCTAAGCAAATTAGGTCTTCTTAATAGTGGTGAATCACTTGGTTTAGCAGCACCTAGAGTAACATGGTTACCACTACCAGTACCAGTGTGTTTGCCATCAATCGCAAATTTCTCCGTGCCAAGTCTACATTGTCTTGCATCCTCATATAAACCAAGTATATTGTCACTTAGCTCTTTCCATGAGTGTGCTGGTTGGATATTTACTTCTATAACGCCTGGATCTGGAGTTACTTTTATCCTATCTGTTCTATTATCTTGAGGTGGCTCATAGCCTTCTATAATAACCGCTATATTTAACATTTTAGCAGTCACTTCGATAGGTGCTATAAGATCTAAAAACACTTCTGTATCATTTATAGGTGGTAAGAAAACACATAGTTTATTATCTCTAATTTCTGTAGAAATAGCCGTTCTTACAAAAGCGCTATAAGTGTTATGAGGGGTAGTATTTGAGTTAATATTTTTCGCTCTTTGCTCAACAGGAGTTATATAGTCACCAAGATTAGGACACGATGCAAATAAATCTGTTTCGAAAGACTTTTCAATCTCAATGTGTGGTTTAACAATTAATGAGTCTAAAGGAAGCCTAAATTCTAGTGGTGAGTTACCTGCTAATAGAAATAAATGTCCTCTTCTAAATTCCCACTTAGAGCTTATCCACCTTGTTCTACCAAAATTCAGTGGTAAGACATATCCGACCTCTTCATTTAAACCAAAGTTTAGTTTCTCAGCTATTGTGCGTCTCTCTAAAGGATCCTTTAGATTATATTTCATTGGGTCTACATCTAGAGGAAGTGCAGCCTCTTTCATTATGTAGTAGATAGGATCTTCATAAGCAGCAATAATATTCTGATCACTAACTCCTAAAACCAACGATAGCGTTGATAGAAACTTTTTAGCATCTGATGTTTTATATGGATATGATTTGTTCATATCTGCCAATAATTCAGGATCTTTCCATACTGGATTACCATCTTTTTGCCAATAAACAGTGGTTTGCCATCTTGGAAGAGGTTCACCAGGATACCATTTACCTTGAGCATGATGTAATAATCCATCATTGGTTGTAGATGCTAATAACTTTCTAGCTAATTTATTTGCTAATTCTCTTTTATGTGGACCATCAGCCGCTGTATTCCACTGAGCTGATTCCATATCATCTATAGATACAAAAGTAGGTTCACCTCCCATTGTCAAGCGCATATCATTTTCAACTAGATCTTTGTCAACTTTAAAGCCTAAGTTATAAATATCTTGCCACTGTTTTTCTGTATATGGCTTGGTAACTCTTGGAGATTCAAATGTTCTTGTAACTTTATTTTCATAAAAAAACTCTGTTTCACATATATCAGTAGCACCCTCAATAGCATGCGCACTATTATAGTGAGGAGTACAAGCAAGAGGGATATGACCCTCTCCAGCAAAAAGACCACTGGTCGAGTCTAGACCAATCCAGCCAGCACCAGGTATATAGACTTCTGTCCAAGCATGTAAGTATTTAAAATCTTCCTCTGGTCCATTAGGTCCATCTAAAGACTCAACATCTGCTTTTAACTGTACTAAATAACCTGATACAAATCTTGCAGCAAGTCCAAGATGTCTTAAAACTTGTACAAATAACCAAGAGAAATCTCTACAGCTACCTAGTTTTTTATCTAGAGTTTCTTTTGGAGTCTGAACTCCTGGTTCAAGTCGGATAGTATAATCAAGAGTTTTATATATTTTTTGGTTAATCTCTACTAAAAAATCTATGATAGATTTCTTAGATTTATCTATTGATGCGACAAATTCTTGCAACTCTTTTGAATCATCTTCTAGTTCTAAATATGGCGCTAACTCTTTTTTCAAATCTTTTTTATATTCAAAAGGATAATCTTTAGCTCCCTCTTCAACAAAGAAATCAAAGGGGTTAATAGTAATCATATCAGCAATAATTTCAACATCGATACAAAACTCATCTGTTCTTTCTGGGAAGACTAATCTTGCTAAGTAGTTTCCACAAGGATCTTGCTGCCAGTTAATAAAATGATTCAT

>FTL_0045
ATGAAAATAATGTTCTCAGCAGATGGTATCTCTAAGTCAGATTTAGAGAAAACAGCCACTGTATCAAAGTATGTTGACTGTGTTAAGATTGGTCATATTCTATGCTCAACGTTATCTTTTAAAGAAATTCATGAGCTAGTAGGCGACAAAGATATTTTCCTAGACTTTAAGTTACACGATATCCCAAATACAGTTAAAACTGCAATTGAAAATTATTCAAAAGCTATTCCAAATTTTAAATATTTTACATTTCATGGTACTGCTAGTGATGAGATGATAAAAGCAGCCCTTACGGCAGATACTCAAGCTATACCATTAGCTGTGATTACACTTAGTAGTGATGCTAATTTTGATAAGGCAGATAGCCTTGCTAAATTTCAAAGATGTGTGGATTTAGGTGTGGAAAACTTTATATGTCATCCACATTTAGTTGCTGATGTCAGAGCTAAATTTGGCGATAAAATCAAGCTATATGTCCCAGGTGTAAGGCTTGAGAGTGATCTAAGTGATGATCATTTTAACGCTTTGACCCCTAAAAAAGCCAAAGAGCTTGGCGTTGATTACATTATTGTAGGTAGGCCGCTATTACGCGCTGAAAATATCGTTGAGAAGCTAAAAGAGTTTGAGTGCTAA

>FTL_0046
ATGCAAAATCAAGATCTTAAAAGAATAATAATCTCGCCACCGTTTGGTAAATATCTTAAATTTAAAGAAACTTCGAATGTTTATGGTTCTTTTACTGTGAATAGACGCTGGGGACTTATCAAACAAGCGATCAAAACTATCCGTAAAATAGATAAAAATGCTTGGCGTAACAAGATTGGTTTACGTAATCCAGGTTTGGCAAATACAAATCCGCCCAAAAGAGCACAAGATATTATATCTTTAGCGGCGTTAGATATGTCTGACTGGCATAGTTTTGCAGAAACTTTAAAGTTACCGAAGTTTGCTCAACATAGAAATATTGAGATTAATATTGGTTGTCCTAATGCAAGTATTGTTGATTTTCCAGCTGAATTAGCACATTTATTTGAGGATAGAAATATTAGTATTAAAATGCCGCCAACTGTTGATCATAATGCTAAGATTAGAGAATATCTTGCAGTAGGGATTACAACTTTTCATCTATGTAATACTATTCCAACAGCTAAGGGTGGCATTTCAGGTTATCCATTACATAAGTATAGTCTGCCGGCTATCAAAAAAGCTAGACAAGAGTTTGGTGATAGTATCACAATAATTGGTGGAGGCGGTATTTACACTCTAGATGATGCCAAGAAATATATCGAAGCAGGAGCGGATCATTTATCACTAAGTTCAATAATGTTTAATCCTATTAGAGGTAAAAAGTTAGTTAAAGAGATAGTTAAATTTTGGCTAGATGATTTTTAA

>FTL_0049
CTAAATCTTAAAACTAAATGTTACAGGGCCATCATTTGTCAAAGATACTTTCATATCAGCACCAAATATTCCTGTTTGTACTTTGTTATATTTTCTTCTAAAAATATTTTCAAACTCTTTGAATTTTTCTTTTGCTATTTCTGGGGGGCAACCACTGCTAAAACTTGGTCTATTACCTTTTTTTGTATCTGCAGCAAGAGTAAACTGAGGTACAAGAATTATCTCTGCATCAATATCTACAAGTGATAGATTCATCTTACCAGCATCATCTTCAAATATACGATACTTGATGATTTTATCAGCCATTTTTTCAAAGTTTTGTTGAGTATCTTCTTTCTCAACACACACTAGTGCTAAGATACCTTTATTTATATCAGCAACTTTTTGGTTATCAACTACCACCTTTGCACAATTAACTCTTTGAATAATACTAAGCAT

>FTL_0050
CTATTTAGATAAGAGTTTATTGTTTTTTAGATAAGCTATAAAAACTAAAACAATTATAATTAAACAAAATATTGGACCAACTATAATAGGCACTTGCTTGTCTATATGCTCACCTAAAAAACCTGAAATAAATAGACATATTGAAGCGCCTATAGAACCAGACATTATCAAGTAGGAAGAAACTTTTGGACTAGAGTAGTTAGCATTGTTAATCCCATATCCTAAAAGTGTTGGAAACATTGCAGCACAGCCAAATCCTAAGACAATACCTCCTATAATAAACCCAGTTAGAGTATTAGCAACTAAAAATATTATAAAGCCAATTAAAGTGATAAATGAGCTAATCATAATATAAACTGCAGGCTTTATTTTTGTCAGCACAAACAAGCCAACAACTAAGCGTGAAAGAGCAATAATTCCCCAAAATAAGTCGATGATAAGACCTACATCTGTAACCTTTATATGTTTTGCCTCTTGTAAATATGGTGAGAACCAGTATGAGACAATATATTCGATATATACATAGATCATTATTGCTAGGGCAATTAAGATTACACTAATATTTAAAAGTTTAGTTTTAGCCGAGCTAGGGTGATTATTAAGTTGTTTATTGATACTTACGCTGTCATTTTCTTCAAATTTTGCCAAAGCTATAGTTATCAATAGAATTAAATACAAACTACCCAT

>FTL_0051
TTAACTAACAGCGGGTACGAGTAAGCCAACGCAAGTGCCATTTAAAAGAGCGCAAATAGCATAGATATATAAAGACCAACCACTAGCTATAGTAAATTGCGCGATAATAACAATTGCAAGTGCAATTAATTGGGTATTCCTACAGCCTAGAGAACTCATAGTTTTTGAGCTTAAAGCGTTACCTACTAGAAGTCCCAAGATATTCAAAACATCAATATAAACAATGTGAGAAACATTAACACCATAATGACTAGATATTTGTGGTGATACTAGTCCGAGTATTGCTCCAAAGCCACCTGTAATAAATGCTGCAAAAAAGCAGATACTAACAGCTTTTAGTTTTAAATTATCAGGACCAATAAAGGTAGATAACTGGTTATTTGTATTAATTGATGCCAT

>FTL_0056
TTAAAAGAAGCTGACAATGTTGTTGATAACTTCTCTTTCAGTGCGATAATTATTTACAGCAGCACTAGTATCTTCATAGCCTATAGCTATACCACATAAAAGAATATAATCATCAAATCCTGTTAATTCTTTTTTAACTATATCTGGGTAATGGCCTAAAGATGCTTGAGGACATGTTGCTAAGCCTAAATCTGTAGCAGCTAAAAGAATAGATTGTATTAGCATACCACAGTCCATATAGCCGCTAATTCCAGTATCTAGATGTTTAAAAATAAAAATTGCAGTAGGCGAATTAAACGAAAGGTAGTTTTTTTTCCATTGTTCAATACGCTGTTGCTTATCTTCTCTAGCTATGCCTAGAGCATTATATAAATCATGTCCACATTTGATTGCACGTTTTTTAAGCTCACCCTCTAATATAATATCGCCATTATAGTCATATTCCATTCGAGGTTTCTCATTATTATTACAGGCTGCTAGAATTTTATTCATAAGGTCTATTTTCTTTTGTCCACTAACCACAGCAATTTTCCATGGCTGAGTATTTTTACTGGAAGGTGTCCATCGTGCAGCATCAAAGAGTTGTTGTAGCTTTTCTTGAGCAACCGGTTTAGCTAAAAATTGCCTAACACATTTGCGAGTTTTTAGTGCTTGTAGAGTTTGCAT

>FTL_0057
GTGTTTACGAAAAAAACGGCTTTTACTTATTTTATTACGGTTATATTAATTTTTAACTCGGGTTGGATCGATAGTGTAGTTTTATATAACTCTTTTGGTGCCAGTGTTGCGGTTATGTCTGGGAACTTAAGAATTCTAGGTCATAGTATAGCCGGCTCAGATTGGATCTTTATGTATAAAGTCGCGATACTTATTGCTGGGTTTGTTGTTGGTGCTGCGATAAATGGTGTTATTATGAAAACGGATGCGTATGTGATATCAGAAGATCATACTAAAACATTAGTTTTACAAAGCGCGGTAATGCTAACAGGTACTTTACTTATAGATATTTTTGATAACCACCGTGTTATTGATGATTTATTTTTAGCAATGGTGATGGGAATGCAAAATAGTTTTACAACCTTATTTTTTGGTGGTTTTGCTCGAACAACACATATGACAGGAACTACTACTGATTTGGGTATTGAGATAGGCAGGGTTCTACGTGGTAATATGGATAATCTTTGGAAGATACCTTTTTTTATCACATGTATGACAATGTTTGTAATAGGTAATGCTGCGGGCGTCATTTGGGTTCAGATTACAGGAGAGTATTTTACATTAATGTTGTTTCCTTCGGTGATATTACCTATTTTTGTTGGTATTGTAATTTTATTGACTTACAATATGAAAGTTAAAAATCATAGCCTTTAA

>FTL_0058
TTAATTTAGAGTTGGTAATAAATCAAAAGAGCTCATAATTTGCAAAATAATAATTAAAATTGCAATAAATATTATAAATATTGCTATAGTAGAAGTGCTAACTAAGGCTTTTTGCTTACGGTAGTTAATAACCCATAGCATCATAACTGGTAGCGCAACCTGAAGTATAGCAACGAATATGCTGGCATAGCCTAAAGCTGTTTTAAATCCATCAGGATAAGCGATAGCATAAATGTATGCTGGCAAGAAAGTTATTATAAAAGCAATTATTTTATGTTTATGTATATTTTCTGAAATTCTATAAGTGCTACGATTAAAATCAAATAGTCCGAGAGCTACTCCTAGAAAAGAAGTTGCTAAAGCAAAAAAACCAAATAAAAAAGATATTGTTGAAATATAGCTAGAACTAGTACTAAAGTGATTGATTATCACAGAGGTTATTTCACCAGAATTCTTACCTAGTATGCCTGTTGGTGTAGCAACTGGCAATGAACCAAGCGTTGCAAAGATCCATAATAAATACACTATTAATGGTATGGAGCTGCCTATTATAATTGCTTGGCGTAAAGATCTTTTATTTGATCCTACATAGGTTCTAAGCGTAGGAATAATATGATGAAATCCAAAGGAAGTTAGTAGTATTGGAAACGCTGCCCAAATAAAATTTGGATTTTTAATTTTATAGCTTAGATGATCTAGAGAAATATGAGGTACAAGTACAGCAATTAGTAATAAAAACGCTAAAAGTTTACCAGAAAACATAATTTTATTGATATGATCAACAATTCTAGTACTGATATATATAAAAACTCCAAGGATAAGGATAAAAATAATCCCCGTGGTTTTTTCTGATAAAGTAATCCCAAGGTTACTAAGAGTTGTTGAGATGAGTGAGCCACCGCCGACAGTATAAGCAGCCACAAGTGAATAAAGTAGTAGCACATAGCAAATCCAAACAATACCAACCCCAATAGGACCAAGAGTTTGACTTGTCATCTCAACAAAATTAGCGCCATCATCCATTTTTAGATTAACTTCTGCTAAAACTAAAGCTGTGAAAGTCATTAATGCCCAAATACAAACAATCAGTATTGAGCCAATCAAAAAGCCGCAACTAGCTACTGTTGCAGGGATTGCCAACATTCCAGCACCAATGCAAGTGCCAGATATAATCATCGCTGCGCCAAATTTTCTTGATAAAATCAT

>FTL_0059
ATGGATATTATGAAAGATAAAATTAGACAAGCTTTATCTGAGCTTGATATTTTAGCAACTGAAGTGCAGATTGACCAATGGCTAGATTATCTAAAGCTTCTTGAAAAATGGAATAAAGTATACAATATGACCGCTATCAAAAATATTGATGAGATGCTAGTCAAGCATTTATTTGATAGTCTAGCGGTTGCTAAATATATCAAAGGTGACTCAACTGTAGATGTTGGTACTGGAGGAGGTTTGCCAGGAGTTGTTTTAGCGATATTATATCCTCAACATCAGTTTACCCTTGTTGATAGTGTTGGTAAGAAAATTATGTTTCTTAAAAATGTCAAAAAAAGCTTAAGTTTGAATAATATCAACCCTCTAAATACAAGAATTGAAAACCTAGAAGGTAACTTTGATAATATTATCTCGCGTGCATTTAGCTCGGTTGATACCTTTTATGAGCTTTGTAAACATTTCTTAACAGAACATAACCAAATGTTAGCAATGAAAGGTCGAGATTTAGAGGAGCGAAACTTAGAATCTTTGCCTTTAAATATTGAGAAATATAGTATAAAAGTTCCTTTCTTAAATGCTGAGAGAAATCTTATTGTAATGAGGAAGAAATTATGA

>FTL_0061
CTACCTAACTATTCTTTTATTTATATAATTGGCAAATATCCTTTTATATATTTCATTTACTGTTAGTACAATTCCTACAGCTACTAGTGTTTCTAGTGCTCTATCTAATGCAATAGTATATAAATCTGGTGGCGATAGAGAGATCATTTCCCAGCTAATTATCATACATGAAGCAAAAAGTGATAATATTAGGTAGTAAGAAATGGAACAGTTTACTAAGAAAAAAAGTACAAATACTAAGAGAACCTGAAGGTAATAATGGTTTTTAAAGAGAGTCATCAATATTGCCATTATGATCGGACCTAGAATATTAGCTATACCTCTTTTAAATGCATAAACCTTTACTCTTTGATAAGTGTAACCTAGAACTAAAACTATAGTCATCATAATCCACCAAGGATTGGTGTTAGGTATATATAGAGTCATAATTTTAGTTACGAAGTATCCAGCGACAAGAGAAACCAGAGCAACGATCATCACATGGTGGTATATGTCTTGGACTTTCTCACGCTTAGAATGTGGCTGATCTCTATATAGTAGAATATTTATTAAGGCATAATAAAATATGAGTATAATAGTTATTATAGTGGCTGAAGTTATAATGACGCTTAGGTTTAAACGACTGTGTCCAAAAGTACTTGAGATATATCCGATAAAACAGAATTTTGTGAGTATCTCAGGCATTAGTTTAAACTTTGTTGGTAGATAAAAAGTTAAAGCACCGATGATAAATGTAACATATGGTACTAGCAGCGGTAGCTGGGATATAGTTGTTCCGATAATTATAGATATATTTATAGAGATAACAGTGACTATAATATATGTGTAGCTTTTTCTATATACTCCATGAATTGGGGCAGCACAAAATGCTGCAATTCCAACCAA

>FTL_0062
CTAGATAGAAATTTGGCTATTTATGACTAAGTTCACAAACTCTTTCACTTTTGGTTGTACAAATTTATTTTTTGGATAGTAAATATAAATATCTTGCTGATCGAAAAAATTATCTTTTAGTAACTCTATAAGTTGACTGTTTTGTATTTCGTTCTTTACAATATATTCATGAAATTGAGCTATGCCAAAATCATTTAAAACACACGCTTTTATAAACTCAATATTATTGGCTGAGATATTAGAGGGTAAAGTCTGTGGATTTAGCTTGTTTTTCTTGATGTTAACTAGTGGAGTAACTCTAGATTTATGAGGAATATAGTTATGATTAGCTAGATCTGATATGTTGCTTGGTGAGCCATTTTTGTTTATATATGCAGGACTTGCGCATAATACATATCTTGTTGTTGCTATTTTACGTGCTACTATGTTTTCTGGAGGTGTCCAATTGACGCCTAGAATTATATCGGCTTCATTAGATTTGAAGTTAGGCAT

>FTL_0068
ATGACTTCTTTAGATAAAATCAATAGTTATTTTGAAAGTAGTATTCAAGCTAAAATAGAAACTGCAAATGCACTACCTCCAGCTATTGCGCAAGCTGCAAAAGCTATGGTTTCTTGTCTAGAAAATGGTGGAAAAGTCCTAGTTTGTGGCAATGGCAGTTCAGGAGTTATCGCTCAGCATTTTACATCTAAATTATTAAATCATTTTGAGATGGAGCGTCCTCCTCTTCCTGCAATAGCTTTGACAGGAGATGTTGCAACTATTACAGCTGTTGGTAATCATTATGGTTTTTCACAAATTTTTGCAAAACAAGTTGCTGCTCTAGGTAATGAAGATGATATTTTATTAGTTATTACAACTAGTGGTGATTCTGAGAATATCCTTAGTGCTGTAGAAGAGGCACATGATCTGGAAATGAAAGTAATAGCATTAACTGGTGGCAGTGGCGGAGCACTGCAGAATATGTATAATACCGATGATATTGAACTAAGAGTGCCATCAGATAATATAGCAAATATTCAAGAAAATCATTTTCTCATAGTTAATTGCTTATGTGATATTATCGATCAGAAATTATTTGCAGGCTTAGAAGACTAG

>FTL_0069
ATGTTTAGACCAATAACTAAAAATCTATGTTTATTAATATCTGCGTTTAGTTTATCAGCATGTGGAATTATACAACCATACACAGCTCCTGTACCGCAAGGTAAAGAGATAAAAGATAAAAAGCTTTTTGAAATTAAGCCAAATATGACAAAAAGTGAGGTTACTTATATTCTTGGTTCTCCTGATATTATAGATACTTTTAATCCTAATCAATATGTATATATAAATACTTATAAGAGAAATATGCAAGATACTCAGTTTAGTGAGTCAAAGCTAATATTAACCTTTAATAATCAAGATAGGCTCATAGGTATATCAGGTAACTATGCGCCACCAACTAAGGATCCTGTATTCTAG

>FTL_0070
TTAAGCAGCTGTAGCAAGAGCTTTGATTTTAGCGCTTAAACGAGATTTATGTCTAGCAGCTTTGTTTTTGTGGATTAGACCTTTAGAAGCATACTTATCTAATATAGGAACAACTTTAGTAAAGTTTTCTTTTGCTGCCTCTACATCACCTTTTTCAATTGCATAAGCAGTTTTCTTTAAGAAAGTTCTCATCATTGAACGACGAGCAACATTATGTTGACGATTTCTTTCAGCTTGAATAATTCTCTTTTTTGCTTGTTTTGAGTTAGCCAA

>FTL_0071
ATGAAAAATATCAGAAACTTTTCGATAATTGCGCATATTGACCATGGTAAGTCTACTCTTTCAGACAGGTTTATACAAGTCTGTAATGGTCTAAGTGAGCGTGAAATGAAAGAGCAGGTTCTTGATTCTATGGATATAGAAAGAGAGCGTGGGATTACGATTAAGGCGCAATCTGTGACGCTTGACTATACAGCTAGAGATGGACAAACATATCAGCTTAATTTCATTGATACACCAGGACACGTTGATTTCTCTTATGAGGTGTCGCGCTCATTAGCAGCTTGTGAAGGAGCTTTACTTGTAGTAGATGCCGCTCAAGGCGTAGAAGCCCAGACAGTAGCAAACTGTTATACTGCCATTGAGCAGAATTTAGAGGTTATACCTATATTAAATAAAATTGATTTACCTTTTGCAGAGCCGGATAGAGTAGCTCAAGAAATTGAAGAAATAATCGGTATTGATGCTACAGGGGCTACTACATGCAGCGCTAAGATAGGTATTGGTGTAGAAGATGTTTTAGAAACTATTGTTGCTAAAGTTCCAGCTCCTGAAGGTGATGTTAATGCAAAGCTGCAAGCTTTGATTATAGATTCATGGTTTGATAACTATCTTGGCGTGGTTTCACTTGTCAGAGTCAAAAATGGTACCATAAAGAAAGGTGAAAAGTTCAAGGTTATGTCAACAGGAGTTGCTTACCAGGTTGATAGACTCGGAGTATTTACGCCGAAAATGAAAGACCTAGATCATCTCAAAGCAGGAGAGGTCGGTTTTATCGTTGCTGGGATTAAGGATATTCATGGTGCACCAGTTGGTGATACGCTCACTCATGCACATAACCCAACAGATAAGCCTGTACCTGGATTTAAAAAGGTTCAACCTCAAGTTTATGCAGGGATGTTTACTATAAGTTCTGACGATTATCCTGATTTTAGAGAAGCTCTCGAAAAGTTAAGTTTAAATGATGCGTCACTATTTTTTGAGCCAGAGGTATCACAAGCTTTAGGTTTTGGCTTTAGATGTGGTTTCTTGGGTATGCTACACATGGAGATTATTCAAGAGAGATTAGAAAGAGAGTATAACCTTGATTTAATCACTTCTGCACCAACAGTTGTTTATAAAGCTATTAAGAAAGATGGTGAAATTATCGAAGTTGATAATCTATCTAAACTACCAGAGCCAGGAGCGATAGCTGAGATACAAGAGCCAATTGTAAGGGCAAATATTCTTGTACCAAAAGATTATGTTGGTAGTGTAATTACTATCTGTATTGAAAAAAGAGGTGTACAGGTTGATCTTAATTATGTGGGGAATCAAGTTTCTATAACTTATGACCTACCAATGATTGAAGTTGTGTCTGATTTCTTTGATACTCTTAAATCTGTAACGAAAGGTTATGGATCATTAGATTATGAGTTGATTCGTTATGAGCCAGCGAATATGGTGTGTCTAGATGTGCTCATAAATGGCGATAAGGTTGATGCATTAGCAAGTATTGTGCATAAAGATCAGGCTAAATACAAAGGTAGAGAACTAGTTGAGCGTCTCAAAGAGTTGATTCCTAGACAAATGTTTGAGGTCGCAATTCAAGCAGCTATAGGTGGAACTATCGTTGCAAGAAGTACAGTTAAAGCATTGCGTAAGAACGTTTTAGCGAAATGCTATGGTGGTGACGTTTCACGTAAGAAAAAACTATTAGAGAAGCAAAAAGAGGGTAAAAAGAGAATGAAGAATATTGGCTCTGTTGAAATTCCTCAAGAAGCTTTTTTATCAGTGCTTAAAAAATAA

>FTL_0072
ATGGAAAATAAAAAAGTAATAGTAGGTATCTCAGGAGGTGTGGACTCATCAGTTTCAGCTTTGCTCTTGAAACAGCAAGGTTATGATGTAACAGGTGTTTTTATGAAAAACTGGGAAGAAGATGATACAGATGAGTTTTGCTCAGCGGAGCAAGATATCGCTGATGCTCAAGCTGTTTGTGACTCTATAGGGATACCTTTCAAAAAGATTAATTTTACCGCTGAATACTGGGATAATGTTTTTGAGCATTTTCTAATAGAGTATAAAGCTGGCAGAACACCTAATCCTGATATCTTATGCAATAAGGAAATCAAATTTAAAGCCTTTCTGAGCTATGTACATCTTTTAGGCGGTGATTATATTGCTACAGGACATTATGCTCAAACAAGACTAGCCGCTGATGGTTCAGTACAGTTAGTCAAAGGACTTGATGATAATAAGGATCAAACATATTTTTTATATACTCTAGGTCAAGAGCAACTTAGACAGACGATATTTCCTATAGGCAACATTGAAAAATCTAAAGTGCGTGAAATTGCCAAAGAAAATAATCTTGTAACATTTGATAAAAAAGATAGTACTGGTATCTGCTTCATAGGTGAGCGTAAGTTTAAAGAATTTTTGTCTAAGTATTTGCCTGCTCAAAAAGGTGAAATCCATGATGAAAATGGTATCAAGATCGGTATGCATGATGGATTGATGTATTATACAATTGGTCAAAGACAGGGGCTTGGTATAGGTGGTGTAAAAGATCGCCCTGAGGTACCTTGGTTTGCAGCTAAAAAAGATTTAGAAAACAATGTCTTGATTGCTGTGCAAGGTCATGATCATCCATTACTATTTAAGCAGTCACTACAAGCTATCGAGCTAAGTTGGGTTGCAGGTATGGCTCCGGCAGATAAATTTAGATGTGCAGCAAAAGTCCGCTATAGACAAAAAGATCAGTCTTGTGAAGTCGAAGTAAATCAAGATGGTTCAGTTAATGTAACTTTTGATCAGCCACAAAGAGCAATCACACCAGGACAGTCAGTAGTATTTTATATTGATGATGTTTGCTTAGGTGGGGGAGTAATTATTTAG

>FTL_0074
TTAACTCTTAGCATTTTCTTGCATTAGTTTTTTATACTTTTTCTCTATCATTTTGCGCTTTAGTGAACCAAGATGGTCAAAGAAAGTTATACCATTAAGATGATCTATCTCATGTTGGATGCATCTAGCTAAAAATCCATCTTTTTCAACTTCAATCTCTTCTCCAAATTCATTAAGTGCCTTTATTTTGACTACAGTGGCCCTATTTACCTTTGCGGAAACACCAGGAAAAGAAAGACAGCCCTCTTCATCAATTATTTTACCGTTTTGTTCAATTATTTCAGGGTTAATGATAGTGATTATTTCAGGGTTTTGCTCTTCTAAGTTATCATACATGATAAAGAATCTTTTTTTGATACCAACTTGTATTGCTGCTAAACCCACGCCATTTGCTTCTAGCATTAGCTCATGCATTTCAGCAATAGTTGCACGTAAATCATCATTGATTTCATCTTTTGTAACTTCTTTAGCAACCTCTTTTAAAACTGGGTGAGGGTACTTTAGAATTTCTAAAGACAT

>FTL_0075
TCATACTCCTTGTTCTAAAATATCTTTTTTCATCTTTGCCATCGTTATGGCAGCTTGGATAGAGTATTTACCTTTATGACCTTTTTTGCCACCGACTCTTTCTAAGGCTTGCTCTTTGTTGTGTGTGGTTAATATACCAAAAATTACTGGTAAATTATATTGGTGCATGACTTTTTGTGTACCATAACTTACCTGATCGCAAACATAATCATAGTGATCTGTCTCGCCTCGGATTACGCAACCTAGTAATACTATTGCATCAAACTCTTTAGTTTCTGCTAGGAGCTTTGCTGCATATGGAAGTTCAACTGCTCCAGTAACTTTTTTGATACAAATTTGACTATCTTTTAAGCCTTGAGCATATGCTTCTTCTAATGCACCCTCAAGCATTTTATCAGTTATCAAAGAGTTAAATTCACTTACAACGATTGCTAATTTTCTCAT

>FTL_0076
CTATATTCCTTTAATTGTATGTTTTGCTTTAATTTTTTTAGTTATCAAGTAGTTTCTATTGTGAGAGTTTACAAATGCCTCACAATATACTGGTTGTGTTTCTATATCAACGTTTCTAAGAGCAGCTAGCTTTTCAGGATTATTAGATATTAATCGGCAGCGGTTGACATTGTTATATTTTAGGACTTGTATAGCTAGATCGTATTTTCTTGCGTCAGCGGGTAAGCCAAGAGCTAAATTAGCTTCAAGAGTGTCCATATTTTCATTCATCTGCAAATTATAGGCTTTAAGCTTATTTGTTAAACCAATACCTCTACCTTCTTGGTCAAGATATATAAAAAAGCCACCCTCTTCGCTAATCATTTCAATTCCTTTATGTAATTGATCTTGGCAGTCACAGCGTAGCGAGCCAAAAATATCTCCTGTTATGCAAGATGAATGCATTCTTACTAAAGGATTATTACCAGAATAAGGTTTAGATAAAACAACAACTTCATCACCACTAAAGTTATCTTTATACACACTCATTTCCAATTCGCCAATTTTCTTGAATGGTATAGTAGAGCTTGCCATTTTCGTGACAAAAATTTCAGTTGCTAAACGATATTGGTAAAGCTCTGCAATAGTTAAAAGAGGCAGATCGTGCTTTTTAGCAAATGCTTCTAGTTCAGCAGCTTTCATCATGGTGCCATCTTTATTCATTAGCTCACATAGAACTCCAGCGCTATTAAAACCACTTAGTTTCATAAGATCAACAGTTGCCTCAGTATGACCATTTCTACCAAGTACGCCTTTATCATTGGCTATAAGAGGGAATATATGTCCAGGTCTAGCTAATTCTTCTGCTTTAGCATCAGCTTTTGATGCAACTTGAATAGTATGTGCTCTATCCTTTGCTGATACTCCTGTAGTTACCCCTTCTTTAGCCTCTATAGTTACAGTAAAAGGAGTTGTAAAAGTACTATTGTTTTGGTCAGCAGCTACCATTGGCGTTAGATTTAATTCTCGTGCTTTCTTTGAGTCCATTGCCAAACAAATGATGCCACTTGTATGCTCAAGCATAAATGTGATATTTTCTTCTGTGGCTTTTTGACCCGGTAGAATTAGATCACCCTCATTTTCTCTATCATAATCATCAAGTACAACTACGGGTTTGCCTTGCTTAAGAGCTTCTATGGCATTCTCAACATTATTTTTTATTTGCTCAAACAT

>FTL_0078
CTAAACATTAGAATTTTCCTTAAAACAAGAGTTTATTATTATATCCTCTCTTACAGAGATTTGATTGAAGCTTAGCTGCTGTTTGGGGTTATAATCAGCTATTATTACCGGAGCTAAGTATGTATAAAATTCATTAACAAGTTTTTGATTAATAAAACTATTTAGGGTTTTATTACCACCTTCAACAAGAAGACTAGTTATTCCAATCTTACCCATCTTCTCAAGTAAGGTATCTAAACAAACCTGATGTTGACTTTGTGGTAATAGCCAATATTCAATGCCAAGTTGGTTAAGCTTGGTTGCTACTCGTGCAGAGATCTTTGAACAAACAAAAATCGTTTTGGCATGCCTTTGATCTAAAACTCGCCAATTATGATTTATTGTTGTCAGATGATTAGCAAGTATAAATCTAGTTGAATGTTTTATTTTATTGATATTTATTCTTACATCAAGACTTGGATTGTCATCAATTAGAGTTTGCTTGCCAATTAAGATAGCGTCACAAATATTGCGCAATTCATGAGTATTTACGAATGCTTGATGTGAGCTTATTTTTTTTGAGTCACCATCATTAACAGCTATTTTACCATCTAATGACATAGCCCATTTTGCATAAACAAAAGGTTTTTTGGTTGTTTGATAATGAAAAAATATTTTATTTAACTCTTGTGCTTGTTTCTCTAGTAAGCCTACTTCGACTGTTATACCAGCATTTTTGAGTCTTTCGACGCCTTTGCCAGCAACTTTAGGGTTTGGATCAAGAGTAGCAATAATTACTTTTTTTATCCCAGCTTTGATTATGGTATCAGTACAGGGAGGAGTTCTTCCACAGTGACAGCATGGTTCTAGTGTTACGTATGCTGTAGCTCCTTTTGCTTTATCAACCGCTTTTGTCAGTGCGTGAACCTCTGCATGCGCTTCTCCTACAGTTTCATGCCAACCTTCCGAGATAATTGCACCATTTTTTACTATTATGCAACCAACCATTGGATTAGGTGATACTGTAAGTCTACCTCTATTTGCTAGAGTAAGTGCTTGTTGCATATAATATTTATCGATATTTTTCAT

>FTL_0082
TTACTTCATTCTAGCCAAGATATTATCTTTTACTATTAACTGGTGGTATAGAGCAGCAGCTATATGTAGTACTACTAGCACTAATAAAACTGATGCAAAGATATAATGATAACTAAAGATTTTGCTACCTAATTCAAAGTTTGGAGTTATGATCTCTGGAAATGGTATCACAAAGAATATTTTCCATGGATAGCCCATTAGCATCGAGCCAACTACTCCCGAAAAAGCCATACTAAATGCTGAAATATATAAACCAAGATGCACTATTTTAGCTATAATTAATTGTAGTAATGGTAGTGGTGGATTATATGGTGGTTTGATACTAAAAAATTTAGCAACAGCCAAAAGAGGTATCACAAAGAAAATTACTAAACCAAAAGATTTATGCAAAGTCATAATCCATCTTGAATCAAATAGATCATAAGCATAACCGAAGCCCAAGATAAGCTGAGCTATTATCAAAAAAGCCAATAAGCTATGTAGAACCCTAACTGGTAGACTGTATTTCATAATCAT

>FTL_0085
ATGGGTGCAAGCCAAAAAAATCAAGAGCTCATTGGTGGTTTAATACTTTTCTCAGCAGCTTTGTTAGCTATTGTTGTTAATAATTCGCCATTAGCAAGCTACTATGCAATGCTTGAAACTATCAATGTAAAACTTGGGATAGAAAACTTGGTAATTGATAAGAATCTAATGCATTGGATAAATGATGGTTTAATGGCGATATATTTTTTGTATATTGGTTTAGAAATAAAAAGAGAAATCATCGTTGGCACCCTTTCAAAGCTATCAAATATAATAACACCAGCTATAGCGGCATTTGCAGGTTTGGCGATGCCAAGCTTGATATATCTATCAATAAACCATGATATTAAGGTTATCAATGGTTGGGCAATACCATCAGCTACAGATATAGCATTTACATTGGGGATATTAGCACTACTAGGAACAAGAGTTCCAGCTAAATTAAAGTTATTGGTTATTACTATAGCTATTTTTGATGATATAGCTGCGATAGCTATTATAGCTATATTTTATACCAAATCTTTATCTTTACTTTCGTTATCTCTAGGAACGCTTTTTATTCTTGCGATGATTATTTGCAATCGTATATTTAAGATAAATAGAAGTTCGGTGTATGTAGTGCTTGGCTTTTTTGCATGGTTTTGTACGATCAAATCTGGGGTGCATGCGACTTTAGCAGGTTTTACTACGGCTCTATGTATACCTTTTAGAGAGAATGATAAAGATTCTCCAGCTAATTTTATGGAAGATTCTCTTCACCCTTGGATTATCTATTTTATATTACCAGTTTTTGCCTTTGCTAATGCTGGAATAAGCTTCTCTGGGATAAGCTTTTCGATATTGTTTGAGCCTATTACATTAGGTATTATTTGGGGCTTATTTGTTGGCAAACAGCTTGGAATTTTTTCAATATTAGCAGTTTTCAAAAAGTTAAAATGGTTTAAACTCGGCGAGTCTTTTTCAAACTTACAGTTATATGGTATAAGTTTGTTGTGTGGTATTGGCTTTACTATGAGTTTATTTATAGGAGTACTTGCTTTTAATGATACTCACTTACTTAATGCTATAAAAATAGGTGTGGTTGTTGGTTCAGTTCTTTCAGGATTTTTTGGTTATATTGTTTTGAGATTTATTGTTACAAATCCTAGCTAA

>FTL_0086
ATGTTTGAATTAAACTCAAAAGATAATGACTCTAAAAAATTCTGCTTAATGAGTTGGAACTCATATAAGATAGACCATAAGGATTCAGAGACTTTTAGCGCCTATATCAGGCATGTATATTTTAAATATAATATTGATATTTTTTGTTTACAAGAAGCTGTTCATCATCATGGTAGCAAGTTTCCTATAGACAAATTTGATATAAATTTTGCTTCGAATATTGTATTACGTTCACATAACTATGGTGTCGCGACTGTTAGTCATTATCCAGTTATAAAAAATGTCAAAATACTTACAACGCATCGAGAATCTGTTATAAATACCCACAAAGCTTCTTTGATAACGCATCTAAATATCAATAATACTAAAGTAATAGTTGTAAATATTCATGCGATAAACTTTAAAAGCAATAAAGTTTATGAATATGAATTCGAAAAAATAAAAGAATTTATCGCGCCTGAGAAATACAAGCATCCAATTATAATTGCTGGTGATTTTAACACTTGGAATAGAAAAAGAGTTAAGCTAATAAAAGACTTCTGTCGAGAGTTTTGCTTTAAAGTGGCATTTATAGATGAGCCGCAACTAGTTAAATCGTTCCAAAATAACCATCTAGACTTTGTTTTGTATCGAGGTTTAAGCCTTGAAAAAGCTGCAGTGCTAGATTGTAAAAAAATATCTGATCATAATCCCATTATCGCTGAATTTTGTATCAAATAA

>FTL_0087
TTAGCCACCGAAAGATTTGGTTTTATCATTAATGATGTCATAACACATATCTTTTAATTCAGCGACAGAATAGTTTTTAGGGTCTATAGCTTTCTCAAAAGACATTCTAGCAATACCAGGCTTAACAAAATCGCCTTTTTTACGTCCAAAATAAACACCAAAATTATGCGCTACAGGTATAATTGGTATGTTCGTAACAGTTGCCAATTTCATTGCTGAGCGATGAAATTTTGGATACTCACCTACAGGAACCCTCGTCCCCTCAGGAAATATCACAATACTAAGGTTTTTATTTTCGACTCTATCTTTACCATCTTCGAGCACTTTCTTAATTGCCGAAAGTCCATTAGATCTATCTATTCCTATTGCTTCAGCAAAAGTATTAGCCTTACCAAATATAGGTTTCTCAAGGAGTTCTTGCTTCATGACAAAACAACAATTGCGTACCAGACCATAAAATACAAAAGTCTCAAGCATAGACTGGTGTTTAGAAACATAGATACATGGATAGTTAGGAATATTCTCTTTACCATCTATTTTTACATATATCTGTAATAGAACAAGTACGCCTAGGCGGTATAAGCAAGACCATATCCAACAGACAAATAGTCTAACTTTTAGAGAGGCACCTAAAACCCCAACTAGATTCATTAAAATACAGCATAGCAGTAACACTATATATGCATATACCTTAAAAACTTGCATTCTTGCTACTAATAATAGATGAACTATCTTTTTCAT

>FTL_0088
TTAACCGTTAAACTCTTTAGTTTTCTCAGTTATAACCTTATGACAATAGCTCGTTAGCGTTTTTGAATCAAAGTCTCTAGGATCTATTCTCTTACCAAAATCCATCCTAGCTATACCAGGTTTGATGACTTGTCCCCATTTTCTTGGGAAAAATCTACCGAAATTATGTGCAACAGGAATAATATATACATTAGCATCTGCTGCTAATTTCATTGCCGAGCGTTGAAATTCTGGGTATTCACCAACACTAACTCTAGTCCCCTCAGGGAAAATAACCACATTTATACCATCAGCCAAACTCTGTTTGCCATCTGTGACAACTTTTTTTAAGGATTCTCTTGGTTTGTCTCTATCTATAGCAATACTACCTAAGTTTTTCATAGCAGGACCAAAAATTGGGGCATCAAAAAGTTCTTGCTTCATAATAAAATGACATTTACCAAGCAAACCATAAAACATAAAAGTCTCAAGCATAGACTGGTGCTTAGAAACATAGATGCATGGATAATCTTTATCTATATTTACACAACCTGTTATACGAATAAAAACTTGTAAAAAGACTAACATACCTATCCAATAAAGATAAGTCCATACATAGCAAACAGCCATTCTCCATGATAAAGGCAATTTTAAAAAAGCAAAAATATTTATCAGGATACTACAGCCACCAATTACTGCAAAAGAGTAAAGCTGAAATGCTGTCATCCTTAACCACATTAAAATATTCCAAATCTTTTTAAGAAAAGATTTCAT

>FTL_0089
TTATTTTTCTAAATATTTTAACTTATCAGGAACAGAAGCCCAATTATCGGCATCTTCACAAGGTTCGCATTTTTCGACGATATTTGGCCAAATACCTGCTAGTTCTCGGTTAAGATCAAGCATTTGCTCTTCGTTTTCGCTTAAATCATCACTAGATTTAATCGCATTAACAGGACATTCAGGCTCACAAAGAGCGCAATCAATACACTCATCTGGATTGATTACTAGCATATTTGGCCCTTCATAGAAACAATCTACCGGACATACTTCTACGCAATCGCCGTATTTACATTTGATACAACTTTCAGTAACTACAAATGGCAT

>FTL_0090
ATGAAAGCTGAACTTGATCCGAGAAAACTTATTGCTGGAACAACGATATCAGTAGCTATCTTATTTTTTGTTACTTATCTTGTATCTATAGCTGATGGTCATAATACTTTATGTAATCCTTTTATTTCAGGTTGCTCCGATATTACTCATGCTGGTTTTACTTCATATGAGAAATATATGCTCAAGGCAATTTTAATACCAACAGCAACATTGATGGTAGTGATATTCTTTTTTATCCAGAATCTACTTGTACAAATAAGTGATTATAGCAAAGCGGTAATCAAGCAAGGTAAAGTAATACTTTTTTTAGCATCAGTTGGTTGTATTGGTTTGATAATAGGTACGGCTGTGATTGATGGCCAAGATACGCTTATGAATTTACATCTAAAAGCTGTTGCAGTATTTTTTGTATTAATGAGTATTTGCCAAGTGTGGTACACGATTATTGAATATAGATATTCCTCTAGGTTAAATAAAATTCCACTGATATTACGTAGAATCGCAATTTTAATAACAATCGCATTTTCAATATGGTCAGTATTTATGGATCAAACAACCGTTAATCATAATATTGTTGAGTGGTGGGGTGTTTATGCACTTATTTTTTGGTTTTGGACATTTTCTATAACTAAAATTAAATAG

>FTL_0091
ATGCTTAGCTCACCTAACCAGTTACAGTTACTTAGCCTTTTGCTAAAAATCATTAATGTTAAAAGGGTTTTAGAAATAGGAGTTTTTCGTGGTTTTTCTACTTTAGTAATGGCACAAGTTTTAGCTGATGATGCTACTATTGAAGCCTGTGATATTGGCTATGAGTATCTTAAGCCATATGAGCATTTTTGGCAGCAGGCAAAAGTTGAACATAAGATTAACCTAAATATTGCACCAGCTCTTGAGACACTTGATAGATTTTTACAGCAACAGCTAAAATTTGATTTTGTTTATATCGATGCTGATAAGCCAAACTACATAAATTATTATGAAAAAGCTTTAGCTCTAATGGATTCTGGTGGGCTTATTGCTATAGATAATGTGCTTTGGTCAGGTCGGGTTGCTGATAAAAAATAA

>FTL_0092
TTATTTAGTAAGATGAATATGTGCTAGAGCTTGCTTAGAAGTTTCTAAAGCTATGTGAGTATTTTGTGCTTTTGCTAAGACAACTCCCATACGGCGTTTACCATGTATTTCTTTTTTGCTAAATATTCTTATATCTACATTTGCATCAGCTAATGCTTTATCAATACCGCAAATACTTGCGTTAGCAGTATCTCCTTCAAGTAATATTGCTGCAGAAGCAGATGGCTGTAATGTCTGTATATCAGGTATAGGTAGTCCAACTATTGCACGAAGATGTAGCTCAAATTCGTTTATATTTTGAGATATAAGTGTCACCATCCCCGTGTCATGAGGACGAGGTGAGACTTCATTAAAAAATACCTCATCACCTTTTATGAATAACTCAACTCCAAAAACTCCATAGCCACCTAATGCATCGGTGATTTCTTTAGCAATTTCTTGTGACTTTGCTAAAGCCGTATCTGGCATTGTATGAGGTTGCCAAGAGAAGCGATAATCACCATCTTTTTGGATATGTCCAATAGGGTCGCAAAATGAAGTACCATCTTTATGTCTAACAGTTAGTAGCGTTATCTCATAGTCAAAATCTATAAATTGTTCTACAATTACACCTTTAGCATGGCCTCGAGAGCCATTTTGAGCATAATCCCAAGCTTTTTTAATTTCATTATGTTCTTTAACAATTGATTGACCTTTACCTGAAGAGCTCATTACAGGCTTAATCACAAATGGTAGACCAATCGATTGTATTACATCTAGATATTCCTGCTCGCTATTTGCAAATGCAAATTTTGATGTTTGTAAATTAAGCTGTTGTACAGCTAAAGCTCTTATACCCTGGCGATCCATAGTTAGTTTCGTGGCTTTTGCACATGGGATAATATTGAAGTTATGAGCTTCTAGTTTTACTAAGCTATCGGTATTTATAGCTTCAATTTCAGGAACTATATACGTTGGATTTTTTGCTAGAATTAGTTGCTCAAGAGCATCTGAATTTAGCATATCTATAACATAGCTTTCGTGAGCTACTTGCATAGCTGGTGCATTTTTATATCGATCTACAGCTATAGTGTGTATACCAAGTCTTTGAGCAGCTATTATGAATTCTTTGCCTAGTTCACCTGAACCAAGCAACATAATTTTGATATTAGAAATATTCAT

>FTL_0093
TTATTTATCATTTATAGGATAAAACTCTGTAATTTGTTTACCAAAGTCAACAGCATCTATCGTTGATGGATTCTGGCCAAGAGCCCAAACCATAAAACCTGAGAAGTTGTTGTAACTATTAAGAGCAGGGCCTTCATTATTCCCTGTAGTATATGCTGTTTGTAGCTCTTGTGGTGATACGTAACTATTTTCTGCAGGAGCAAAATCATCACCAATAACTATTCTAGTTTTAGTGTTATTAGCAGCTTTTAATGTATCTGCTGCTATCTTCATCGATAATGTTGGATCCTGATTTGGCCAGCCTGGAGCATTACGGTTATTATAGTTTTGTATTAGTAATGCATCGAAGCAGATATTCCCACCACAAGCATTGATTGGTAGCATATCTTTGAAAATATTGTATCTACCTCCAGTAGAAGTCCAGTATATAGATGCAGGTATACCTGTATCAACAAATGTTTGTGGAGCAGCTGTTATAAAGAATCCTCTTGGGAACTTGTCTTTGATTTTATCACTGTTAGCATATTCACGCATCTTACCTATTAAATCCTGCATTTGAGTAGTCCAGCTAGGATCAGAACCCTTAATCGCGTCACCCTCAAGGTCAAAATCAAAACCATCCATACTATTTTCTGCAAGGTAATTGACAATATTTTTAGCTAATTGTGTATTATCACTCGACAAAGTTGGTTGCCAAGTATTATTTGCGCCACCTGTAGATGCAATAACCAAGCCATCTTTTGCATGAATTCTTTTAACTGCTTCAGCAAAGTTATCAGGATTTACGGCATCAGCAAAGCCACTTACTTCATTTCCAGAGACTCTAACAAATCCTGGAACTATTACATTATAGTAATCAGCAAACTGACTTAATTTATCAGCTAAATCGGCACTTTGACCCCAAACCCAAGTACCCCAATATCCGACCATAGATTTTTCTAGCCAAGCACCAGCTGGAGTATAGCTTATGCTGTTACTATCTTTAAACTTACCATCAATAACAGTTAGAGTATTTGCTTGATAGTTAGTATCATTATATTTGTAACCATCTGGCTTAATTGTAAACTCACCCTTTGATGGCAGACTGATAGTGTTAGCTCCAGCTACTAATTGTATAGTTTCTTTGTAGCCATTAGTGTTTGATACGGTAGCTGTAATTGAAGTTGGATTAGTTCCTTCAGCATAGCCAACATTAAAGCTAATTTGAGTAGGTTTAACAGCTTCAGCTTCGAAATTTATATTTAGATCAATATTGCTACTATCTTTATCGATTATAATAGGATTAGGCATTATATTTTTTGCAACATATATTTCTGAAGCATCTGAGCTTAAAACTTTTTTAGCTGAGACATCATAATTTCCCTTGCCTAAAGTTATAGGCTCAGGATTATTTGGATTTATAGTATATAATTCTGAACCAATTTTGATATTTAGCTTATTAATAGTTTGAGGTAAGCCAGTTGTTTTAACAGTAATATTAGCCTGTACTACAGCTTCACATAGTTTCCAACCAGAGTCATCAGCGGGAGATGCACTAGTCCAATAGCTATCAACAAGTTCATAGATATTACCATCAAACTTAACAAAAGCTCCTTTACTATAGCCTCCCCAGAATCCTCCCTCTCCATTAGGTATAAAATCTTTAACATCACTTGGTATGCTATTACACTTTCCAGGTACTGGTGCCGGTTTAGCTTTATAAGTTAGATTAATAGAATTTGTATCTTTTGTCATTGCAAAAGAGTCAGGAGAGATTGAGCCAATATCTTTGCCACTTATACTAATTGTGTAGTTAATAGCTTGGGTATCAGAATATGGCAAAGTTATTTGGTTATTATTAACAGTATAAATTTTACCATTACTTGAGAATTCAATTTTTGCATCAGCGGGTAAACTATCACCAGTTAGATTTACAGAGATTATTTTTTCAGCTACAGGTTGTGGACTAGGACCAGGGTCTTTACATCCTTCTGTCCAAGCTTCTTGCCATGCTGTACCTTTGCCAGGCTCATAAGCCCAAGCTGCTGAAGAAGAGCACCATCCTGGGATGTTACATACATAGCAAGATCCAGCATTATTAACTTCTTGTCCTTGCTGATAAGTAGTTCCAGCCTTATAATCGACTGCTGTAGCATAGCTTGTTGCCCCACATGCTGTCATTAATGCGGTTAATAATAACTTTTTGTATTTCAT

>FTL_0094
TTATTTAGAGAATGTAATATTGTTATTAGCGTCAATATCGACAACTATTTTATCTTCAGCTTTAAACTCACCATCTAGAAGTTTTAGAGCCAGAGGGTTTTCTAAGTTGTTTTGAATAGCGCGCTTAAGCGGTCTAGCACCAAACACAGGATCAAAGCCAGCATCAGCTAGTTTATCCATAGCTTCAGTTGTGACTTCTAATCCTATACTTAGATCTGCTAGACGTTTTTCTAAGCGTTTGATTTGTATTTTAGCTATTTCAGTTATCATCTCTTTGTTTAGAGGTTCAAAGACAATTGCATCATCAACTCTATTTACAAATTCAGGTCTAAAGTGGCTAAGTACCATTTCCATTACAGCAGATTTTACTGTTTCATAATCCTGACCTTGCATTTCTTGGATTCGATGTGAACCAAGGTTAGAAGTCATAACTATTACAGTATTTTTAAAGTCTACTGTTCTGCCTTGCCCATCTGTTAGGCGACCATCGTCAAGCACTTGTAGTAAGATGTTAAATATATCAGCATGAGCTTTTTCAACCTCATCAAGTAAGATTACAGAATAAGGTTTTCTTCTAACATGTTCAGTTAGATAGCCGCCTTGTTCATAACCTACGTATCCAGGAGGTGCGCCTATTAGTCTAGCTACAGAATGTTTCTCCATAAACTCAGACATATCTACTCTAAGCATGGCATCTTCATCATCAAACAAAAACTCTGCTAAAGCTTTTGTAAGCTCAGTTTTACCGACACCAGTTGGACCTAAGAACATGAATGAGCCTATAGGTCTATTTGGATCTGATAATCCAGAACGAGATCTTCTTACAGCATTTGATACTGCTTTTATAGCTTGATCTTGTCCGATTACTCTTTTATGTAAGAAACTTTCCATATTTAGAAGCTTGTCTTTTTCGCCTTCCATCATCTTAGACACAGGTATTCCAGTAGCTTTTGAAACTACATCAGCAATCTCATTTTCTGTAACAGATGTTCTTACTAATTTGTTTTCAGAAGGTTCTGCTTCAGTTTCTTCTATTTGTTTAATTTGTGCTTCTAGCTCAGGTATTTTACCGTATTGTAATTCTGCCATTTTGCTCAAATCACCCACTCTTTGGTACTTTTCAAGTTCAAACTTGGCTTTCTCAAGCTCTTCTTTTAGTTTACTTGTACCTTGCATCTTAAGTTTTTCAGCTTTCCAAAGCTCTTCTAGTCCTTTATACTCGGAGTCTAGCCCTTTTATTTCTTGCTCAAGTATCTCTAAACGTTTTTTAGTAGCATCATCTTTCTCTTTCTTTAGCTGTTCGCGTTGCATTTTCAGCTGGATGATTCTACGATATAAGCTTTCCATTTTTTCAGGTTTAGAGTCTATTTCCATACGAATTTGGCTTGCTGCTTCATCTACTAGATCTATAGCTTTATCAGGTAGCTGTCTATCTGTGATATACCTATGTGACAAAGTTGCTGCACTTACAATAGCTGAATCTGTGATATTTACACCATGATGTAGCTCATATCTTTCTTTTAGGCCTCTAAGTATAGCGATAGTATCTTCTACAGTAGGTTCATCAACTAGCACTTTCTGGAATCTTCGCTCAAGTGCCGGATCTTTTTCAACATACTCACGATACTCATCTAAAGTTGTTGCACCAACACACTTTAGCTCTCCTCTAGCTAGAGCAGGTTTAAGCATGTTACCAGCATCCATAGATCCTTCTGCTTTACCAGCACCTACCATAGTATGTAATTCATCTATAAAGAGAATTACATTACCTTCTTGTTTTGATAGCTCTTTTAATACAGATTTTAGACGCTCTTCAAAATCTCCTCTAAATTTAGCACCAGCTAGCAGTGCACCCATATCTAATGATAGTACTTTTTTACCTTTGACACCTTCTGGTACTTCATCATTAACTATTCGTTGAGCTAAGCCCTCAACAATAGCAGTTTTACCAACACCAGGCTCACCTATAAGCACAGGGTTGTTCTTAGTTCTTCTTTGTAATACTTGAATAGTTCTACGGATCTCACTATCTCTACCGATTATTGGATCAATTTTTCCTTTTCTCGCTAGATCAGTTAGATCTACCGTGTATTTATCTAATGCACCTTTCATATCTTCTTGATTTTGACTACTCACTTTCTCCCCTCCGCGATAATCATTGACTGCTTTTGTTAATTTTTCTTTTGTAATACCGAATTTGTTATACAGTCCAGTTAAACTTTTATCTTCTAAAGAGGCTAATAAGAAAACCTCACTCGAGATAAACTCATCATCATTTTTATTAGCAAGCCCTTGCATTTTATGTAATGTAGCTATTAAATCTCTAGATGGTGTTACTTGAGGGTTACCTTCTCCAGATAATACCGCAACACTATCAACCATATCATTTACAGCTTTTATAAAGTTTTGTATATTAACACCACAAACGCTTAATATAGATATAGCAACACTATCATTTTGCTCCAAAAGAGCTTTTAGTATATGTGCTGATGTAAACTCAGTTGCTTTTTGTTGAAAAGCATAAGATTGAGCCTCAGCTAGAGCTTCTTGTAGTTTTATTGTAAATTTATTTATATCCAT

>FTL_0097
ATGTCACTTATAAACATGACAAAAATTGATAAAAAGAATAAGGTACCTGTGCATTTAGAACTTGAAAAAAGTGTACTTGATGAAATTCTTGAGTATCTGAAGTGGGCAGAGATAGACGATCAAGCTCATTTCATAGAAGAGGCTTGTAGGTATATATTTGATATAGATGAAGACTGGAAAAAATTTAAGAAAAATCATTTCGAAGCCACAGGCATAAAACTTGTAGATAAAAAAGAAACTAAACTTGATGTCTTTAATGAAATGGTTGGTGAATATGAAGGTATGGTTAACTTAGAAGATGATGAAAATTTAGGAAATAAACTCGCAAAGAAACTACAAAAAAGTAGTAAATAA

>FTL_0098
TTAGTTTAATGTAGCTGCTTTCATCTCTTTAACAAAATATGTAAGCTCATTAAGCATTTTTTGTTTATTAGAGATATTATTTTGAATAATTTTCACTGTTGCTGAGCCTGAAATTGCACCAGCAGCACCAGCTTTGATAGCTTGTTGTACTTGCTCAGGTTTAGAGATACCAAAGCCTAAAACTGGTTTAGGAGCATTATATTCTCTAAGTTTAGCCAATACATCCTCGACGGGCATATTTGCAGCAGTTTCTGTCCCTGTTACACCAACTCTCGATAGTAAATACGTATAACCACTACCAAGTTTAGAAATTTGCTTAAGAGTTGACTCACTAGCATCAGGAGGAGCGATAAATATTTGTGCTATACCAACTTTTTTAGCAATATCACGAAACTCTTTAGATTCGTGAGCGGGTACATCAGCTATAAGTATAGAATCAACACCTGCATCTAAACATTTTTGATAAAAGTTCTCTATACCGTTTGCATAGACTAAATTAGCATAAAGTAGTAAACCAATAGGGATATGAGGGTATTTTGCTCTTATTTTAGTTAGAATATCGAAACAATCTTTAGGGGTTATTCCACTCTCCAGAGCGCGAATATTTGCTTCTTGAATTGTTGGCCCATCTGCTAAGTGATCTGAAAAAGGTATACCCAACTCAAGAGCATCAGCACCTGAACTAACCAAAGTATCGATAATTTCAAAGGATAGCGCTTTATTAGGATCACCAATTGTTACAAAAGGTATAAAAGCTCCTTCATTTCTTTTCTCTAAATTTGCAAAAAGGGTTGTGTATCTATTTGTCAT

>FTL_0099
TTAAATCTCTCCCTTTTCTTTTAAAATATCATGCACTGTAAAAATATCCTTATCACCACGCCCAGATAGATTAACAACCAAAAGTTGCTCTTTATTAGGATCCTCATAAGCAAGTTTAAGAGCGTGTGCTAGGGCGTGAGATGATTCTAGAGCTGGGATAATTCCTTCTTTTTTACAGAGTAATTTAAAAGCATCTAACGCTTCATCATCTGTAGCAGATGCATATTTAGCACGACCTATTGCTAATAAATGAGCGTGTTGAGGTCCAACAGATGGAAAATCCAGACCAGCTGATATAGAGTATGACTCTTCAATTTGTCCGTCTGAGTTTTGCATTAGTGGTGCCTTCATACCAAAAAATATACCAGTTTTACCATGTTTAAGCGGAGCTCCATGCTCACCAGTTTCGATACCTTTACCAGCAGGTTCTACACCTATAAGCTTGACATTTTTTTCATCAATAAAGTCAGCAAACATACCAATAGCATTTGAGCCACCTCCAACACAAGCAATCACAGCATCAGGTAGTCTACCTTCTTTAGCAAGCATTTGTTGTTTGGTTTCTTCACCAATCATTCTTTGAAATTCCCTAACTATCGTCGGAAAAGGATGAGGTCCAGCGGCAGTACCTAGTAGGTAATGAGCCTTACTATAGTTTGCTGACCAATCTCTTAGTGCTTCGTTACAAGCATCTTTAAGAGTAGCTGAGCCACTATGTACAGGTATGACTTCAGCACCCATTAATTTCATTCTAAAGACATTAGGGCTTTGGCGTTCAACATCCTTAGCACCCATATATACTCTACATTTTAGATCAAGTAGTGCGCAAGCCAAAGCAGTAGCAACACCATGTTGCCCAGCTCCAGTTTCTGCAATTATCTCTTTTTTACCCATTCTCTTGACTAGTAGAGCTTGACCAAGTACTTGGTTGGTTTTATGAGCGCCGCCATGTAGTAGATCCTCGCGTTTTAGGTAGAGCTTGGTTCTTGTGTTTTTGACTATATTTCTAGTTTTTGTAAGAGCAGTAGGGCGACCCGCATACTCTTGCAAAAGCTCTTTAAATTCTTGCTTAAAAGATTCATCAGCTTGTGCTTTTATAAATTCTTGCTCGAGTTGATCAAGAGCTGGGACAAGTATTTGTGGTACAAATTGACCACCATACTCACCAAAATAAGCATTTAGTTTTGACAT

>FTL_0100
TTATTTTAAATTGTAAATTTTAGTAAACTTATCATCTAGATACTCTACATAAAACTTAGCGTTTAAATATTCTCCACACATATTATAGATAATCTCATCAGCAGGCTTTAGACTACCAAACTGGTGTATATGCTTAGTTAAAAAGCCTAATACAAGCTCTAGCTTGTTATCTCTAATAGCGACATTAACATCAAAATCTTTATTCATATAATAAAAAATCTGTGAAGCATAGGCACTACCAAGAGCATAAGTTGGAAAGTAGCCGAACAAACCAGCTGACCAATGTACATCTTGTAATATTCCATCAGAGAAATTAAACGGAGTAATACCTAAATATTTTTGATATTTATCATTCCATAGTTTTGGCAACTCTCTAATATCAATATCTTTTTCAAAGATTTCTTTCTCTATTTCAAAGCGTACTAATATGTGTAGAGAATATGTCAATTCATCCGCTTCTACACGGATTAGGCTAGGGCTAACTTTATTTATTGCTTTATAAAACTCTTCTATACTAGTATCAGCTAGATTTTCTGCAAATAAGTCTTGTAGTTCACTATAGTTTCTATCCCAAAAGGCTTTATTTTTACCGACTAAGTTTTCATAAAATCGTGATTGTGATTCGTGTATGCCTAAGCTAACACCAGTGCCTAGTATAGTATCATAGATATTATCACCGATATTTTGCTCATACATGGCATGACCTGTTTCATAGATAGTACTAAATAATGAAGATGTAAAAAGATTTTCAATATAGTGTGTTGTCATTCTGACATCATATTTATTGAAGTTTAGAGTAAATGGATGAGCACTTTCTTTTAGAATACCGCTATCAAAGTTAAATCCTAGTTTCTTAGCTATTTTGTGAGAATACTCTTTCTGTTTATCAATATTATATGGTTTATCAATACAGCTTGTATCAACTTGATCAGTGTTTTTTATCTTTTCTAGAAGAGGTACAATTCTTTCTTTTAGACTGTCAAAGAAAGGTTCTAATTTTGCAACAGTCATACCTTCTTCATAATCATCAAGAAGCACATCATAGGGGTGCTCATTATAGCCAATTCTTTCGACATACTTTTTTTGATACTTTATAATTTCTTCTAAATATGGAGCAAATGCTTCAAAGTCATTATCTTTACGAGCCTTTGCCCAAATATTTTGAGCTTGTGATAGCAGTTTATTGTATGCAACATACTCATCTTTAGGTATTTTACTTAGCCTATCTTTTTGTTTTGTTGTTAGGTATACAATTCTTTTGTTAATCTCATCAAGCGCGGATAAGTTGCTATTTAAATACTTTAAGCTGCTAGTTATTTCTTCACTATTAGTTATTTCATAGATTTTTTCACTGAAAAACCCAATAACTTCAGATGTTGTGTTGATTGAGTTTTTAGGGGCTTGTGTTTCTAAGTCCCAGTGCATTAGAGAAATTGCGTGATTATATTTCTTCTTTTGAGATAGTTTGTCCTGAAGTATTTGGAGTTGGCTTTTGATTGCGCTCAT

>FTL_0103
CTATACTAATTTTTCACCTTTTTGTAAAGCTTTAATTGTAGCAGATTTAGTATTATAGGTTTGACTTATTAGTTTATTTTGACTATCCATCTGTATAGTCTTGATTGTAGCATTGTATACACTTCTAATATCTTTAGGGACTTCGATTATATAGTTACCATTGATGTAATATACTGTACCTCCAGCAACAACTGCTGTACCAATTAAAACAGCGGCAACAACACAACTATTAAGAGATATTGCGATTATTGTGGATAATATAATTAAGTAGAGTTTTTTGTACAT

>FTL_0104
CTAAAAAGCTTTATGTACAGCTGCCTGGATCTGATCCATTAATGTTGATGACATTGCTTGATCGCCAAAAGTACCAAATTTGATTGTCACTTTAGTAGCCTGATCTGTCAGTCTTTCAATTTTGACACTAAAACTCGTACTATCAATTTTAGTAGCACCTTCAATGTCGGCATTTTGCTTTGTTTGATCAAGATCTTTTGATACTAGAACAAAGTCATTATTATCATTAATAGCTTTAAGAGTAGCTTTATAGACAGCTTTATAGTTGCCTTCTATATTCATAGAATAATTTCCATCAATATAGGCAACTGTTCCACCACCAACAGCTATTGCTGCAACAATACAACTATTTAGAACTAATGCTGAAATAGAAACTATAGTTGCAATAAAAGCTTTCTTTAGAAAAGTCAT

>FTL_0105
TTAAAGATTCTTTTGGATTTGATCCATTAATGTTGCTGACATTGCTTGGTCACCAAAAGTACCAAACTTAATTGTAACTTTTGAAGCATTATCAGTAATTTTTTCTATTTTAACATAGAAACTTGTTGAGTCTACCTTAGTACTACCATCAACAACTGCATCAACAGAAGTAATAGATTTTTTAGTAATTACAAAATCATCATTGCTTTGAACAGCTTTTAAAGTAGCATTGTAAATATCTTTTACACTGCCACTCATATTCATTGAATACTCACCAGAAATATACGCAGCAGTTCCACCACCAACAGCTGCACCAACAAGTAACCAACAACTACTTAAAGATAAAGCAGAAGCTCCTAATAATGTCGCAATTAATACTTTTCTTAATTTCAT

>FTL_0129
TTAGATAATTTTCTTAGCATGGTTACCACCTGATAATGGACCAAAAATAAAGCTAATTTCATTACCGACAGATTCTGGATGGAATGGCTGATATGCAATAGGATTTTTTAGTATGGCATTTGTATGTCCACCAGAAGTATGCCTTGCTGAGTTTAGACCAGTAATAGGGTGATGTGGCTGTCTTGATAACATTCTTTTGCCGATAAAATCAGAAATAGTTTTAAAATGTGCAATATTAACATCATTGTAGTAATGATAGTCTTTTTGCTTACCAAAAAGATTTATAAACATCACACATTGCTCTAAAGGGGCATTACCGGCTCTCTCACCAACTCCATTGATACAGCCCTCTACTTGTCGTGCTGGACCATCAAAAACAGCATTCATAGAGTTTTCTAAAGCTAATCCCAAATCATTATGACAATGTGCTGACCAGATTATATTTCTATCAGGGAATTCTTTTTTGATGATTTCAGCATGTTTAGCCATATTTTTGACAAAATAATTATCATTTTCACGCTCGCATGCTCCGCCAATAGTGTCAGGACAGTTAATAACTTTAACCCCAGCAGCTACAGCAGCTCTAAAAATATTAGTAACATAATCAAAAGTATCGCCTAGCCTTGAATATCCTTCGGCACTAAACTCAACCTCAAAGCCCTCATCACTAGCTAGTTTAACTAATTCATAAACATTTTTAATATTCTGCTCATTATCATTTTTACTACCTAGACTTGCTTGAGCTAAATTTGGATCTACTGGTAAATACATATGCACTCTAGCTTTACCTATTGCTAATGATGGGCGTAAGGCATCCAT

>FTL_0130
TCAACTTGGTTTTTTCTTAACTGACATAGTCCTAATCATATTAGAGTTTCTCTCAGCCATCCTCTTTGAGATAGTATTTATTATTTCAAAGTCTGTATTACTAGCAGAAGGAAAACCAGCTTCTAATACATCAATATTTAGTTTATCAGCGAGGTCCGCGTATGCAATATTGTCTTCAAAAGACATGCCTGCTCCTGGAGATTGTTGACCATCTCTAAGAGTCGTATCAAAAATATAAATTTTTTGCTTATCCAT

>FTL_0131
TTATATGTATGTTAGAGCTTCTTTATAAACCTGTCCTTGCTTTAATTTTTCAAAGACTTCTTTTATTTGGTTTGTTATTGTGTAGTCAGAACGTTTTAACTTATTATCATCAATACTAGCTACCGGAGTGATTTCAGCAGCTGTGCCACAGAAAAATACTTCATCAGCATTTATTAGTTCATCAACTTTAAATAAGCGTTCTGTAACTTTATATTCTAGGTCCTTAGCAATCTGGATTATAAGTCTTCGAGTAATACCATCTAGTATCGTGCCTAGAGGAGTCGTTATAACTTCATTATCTTTTACAAAAAAGACATTCATTGCAGCACCTTCAGCTACAAATCCATAAGCATCAAGAAGTAGAGATTCATGATAATGAGTACCAAGAGTTTCCCTGGAGGCTAATATACTATTGACATAATGACCGCCAATTTTTGCATCACATACAGTTGAGCGCGGATGAATTCTAATATATTTACTGACTTTGATATCTACTTTATCTGCAGCCATATATTTACCCATATCTATACAATAAATAGTAATATCAACAGGATGATCTTTCGCAGGTAAAACATTGACTCCTCCTTCAGCAAAATATGCTAAAGGCCTTATATAGCATGATTTTTTACCGCTAGCTTTGACAGTATCTAATACAGCTTGGCATAGCTCATCAAGAGTATATTTGCATGTCATACCTAAGACATTCATTGAGTACATAAATCTTTGCATATGTTCTCTTAGTTTTAGTACTCCAATTCCATTAGGCGTATCGTATGCTCTTATACCCTCAAATACAGATGAACCATAGTGTAAAGAGTGAGTATTGATACCAACTTTTGCATCTTGATAGGAGATAATTTCTCCATTTTTCCAAATTTTATCTATCAT

>FTL_0132
TTATCTCCGGTCTGCATATATTTTAGCTTGAGCAGCCGCTAATCTTGCGATAGGAACTCTAAAAGGAGAGCAAGATACATAGTCAAGATCCAAATCATGACAGAAACCAACAGAATACGGTTCGCCACCATGCTCGCCACATATACCCATCTTAGCATTAGGATTAACAGCCTTGACGCCTTCTTTGGCTATTTGCATTAGTTTACCAACACCTTTAATATCTAGCCTAGCAAATGGATCAAAGCTTAGTATGCCTTTTTCAAGATAGTCTTTAATAAACTTATTAGCATCATCTCTACTGAAACCAAAAGTCATCTGAGTCAAATCATTTGTACCAAATGAGAAAAATTCACTACCAGCAGCTGCAAGCATACCAGCGCCGATAGCACCACGTGGAGTTTCAAGCATTACCCCAACTTTGTAATCAATATCAATTTTTTCACGCTTTAGGATAGTGTCTGCAACTTCTCTGACAATACCACTTAAGAGTTTAAACTCACCAAGAGTACTAACTAGAGGAATCATAAGCTCTGGCTTAACTTCTATACCCATACGTTTACTTGATATCGCTGCATAGATGATAGCTTTAGTTTGCATCTCAATGATTTCAGGATACGTTACAGCAAGTCTACAGCCGCGATGACCCATCATAGGGTTTACTTCGCTAAGTGCTTCAATACGTGCTTCTAGTTCACTATAGCTAATATTAAACTCACGAGCTAGATCATCAATCTCATCCACCTCGTGAGGTAAAAACTCATGTAAAGGCGGATCGATAAATCTAATCGTTACAGCTAGATTATCCATCGCTTCAAAAAGCTCTTCAAAATCTTGTTGCTGTACAGGAAGTAGTTTATCTAAAGCTCTTTGTCTTTCTTTTTTATCTTTAGCTAGGATCATCTGTCTAACATAAGAGATACGATCTTCCTCAAAGAACATATGCTCAGTACGACATAAACCAATACCTTCCGCGCCAAATGCTCTTGCAATTGAGGCATCTTTATAAGTATCGGCATTACATCTAACACGAAGTTTACGTACACTATCGACGAACTTCATAAAGTCTTCAAAATCTTTAGTAACTTCAGGATCTACAGTTTTAATAATACCTCTATAGACAGTACCTTTGGTACCATCAAGAGATAAATAATCACCTTCTGTAAATACTTGGCCCCTCTCAAATGTGATAGTTTTCTTTTCTTCATCAATTCTTGCTGATTCTAAACCAGACACACAACATTTACCCATACCACGAGCAACAACAGCAGCATGAGATGTCATACCACCACGTAGAGTTAAGATACCATTACAAGCATTCATCCCCGCGATATCTTCAGGAGAGGTTTCAATCCTAACAAGAATAGTTTTTTCTTCACCACGTGCTTTTGCTGCAAGTAGTGATTCAACATCAAAGTATATTCTACCACTAGCAGCGCCTGGAGACGCACCTAGAGCTGAACCAAGAGGGCGTTTAGAAGCTAGAGCTTTCTCATCAAATTTAGGATGTAGTAGTTGCTCTAATAAATGAGGCTCTACCATCATTACAGCTTCTTCATTTGTGATTAAGTCTTCTTTAGCCATATCAACTGCTATTTTCAAAGCTGCTTTTGCAGTTCTTTTACCATTTCTTGTTTGTAGCATGAAAAGCTTACCATCTTCGATAGTAAACTCCATATCTTGCATGTCTTTGTAAACTTTTTCTAAGTTTTTAGCAATCTTCACAAAGTCATTAAATACTTCTGGCATTTTATCTTTTAAAGTTGAGATATGCGCTGGGGTTCTGATACCAGCTACAACATCTTCTCCCTGCGCATTAATTAGATATTCACCAAAAAGCTCATTTTCACCAGTCGATGGGTTTCTAGTAAATGCTACTCCTGTCCCAGAATTATTACCAGAGTTACCATAGACCATTTCTTGGACATTAACAGCTGTACCCCAGTTATTTGAAATATTATTTATCTCTCTATAGATGATTGCTCTCTCGGCATTCCATGATTTAAAAACGGCTTCTACAGCAGCCAGAAGTTGCTCAATTGGATCAGTAGGGAAGTCCTTACCGACTAAATCTTTATAAATTTTCTTATATTCTGTAACTATATCTTTATAATCTTGAGCTGGTAAATCACAATCATTTTTTACCTTTCTTTTAGCTTTTTTATCTTCTAAAACTTTATCAAAAGGTTTCTTCTCACAATCCATAACAACATCTGCAAACATCATTATGAATCTTCTATAGCTATCATAAACAAATTGCTCATTGTTTGTCTTTGCTACCATAGCTTGAGCAACAGTATCATTTAGTCCTAAATTAAGGACAGTATCCATCATCCCAGGCATAGAAACTCTTGCACCAGAGCGTACTGATACTAGTAGAGGATTATTGCCACCACCAAAAGTTTTACCAGTTCTTTTCTCTAAATCTTTGATATGAGCAAATATTTGTTCTTTAACTTCATTACTTAACTTTTGGCGATCATCATAATACTTAAGACATGCTTCTGTAGTTACGGTAAATCCATCTGGCACAGGTAGACCACTATTTAGCATTTCACTAAGATTTGCACCTTTTCCACCTAGTAAATCACGCATAGACTTATTACCTTCGCTAAAGGCATAGACAAACTTCGACAT

>FTL_0133
TTAAGAGCATTTTTTACTACTACAACTAGAGCAGCCAGTAAGATTTGCCACGAAATTTATTTTTGTTGATAAATATTTCATCAAAAAAACTATCCCGATGATGTATGCCATAGCTAGAGCAATACAAATGATAGAACTACTAGGGTGCTCAGCAATATTGAGTAATTGGTAAATAACAACAGCAGCTACATAAGCGATAGAAACACTCCAAAGAACTGACAAAATTGCCCAGCCTCGTGTTGATTCTCTTACCATTGCTCCAACCACAGAAATACAAGGTATATATAATAAAACAAAGAGTAGATAAGCAAAAGCTGCTGATAGTGAACCGAATTTTGTTACCATATTACCCATAGCCCCATTATCCATATTAGCATCAGCTTTGCTGGCTTCTATTGGATTCATAAGAGTTGCTAGATCTATACCTTTGATATTATCAATAGTTGTATTCCAAGATTCTTTGACACTATCTATTAGACTAAACTTATCAGGAATGACATTATCTTCACCTTGAGTATAAATTGTATTTAATGTTCCGACTACAACCTCTTTAGCAAGTGTACCGGTTATTAGACCGACAGTTGCTGGCCAGTTATCATCATTTATGCCCATAGGATTTAGTATTGGTGTAATTTTTTTACCGGCATATTCAAGTGCTGTGGTTTTATTACCAATATATATACTATTTAGACTACCAACAATTATAGCTACAGGAACAATAACTTTACCAGCTCTAATTAAGAAAGACTTGAGTCTATTCCAGCTATAGATCATAACTGTTTTAAATGATGGCGTATGATAGTTTGGAATATCTAAAATAAATGGAGCAGTATCACCCTTTAAAAAAGTGAACTTAATGATATAACCCGTAATTATAGCTCCAAATATACCAGCTAAATATAGCAAGAATATTACAGTAGCACCATTATGAGGAAAAAATGCACTAGCAAATACTGAAAATATCGCAAGTCTTGCACCACAAGACATAAATGGTGACATCATCAAAGTCATCAGACGATCTTTGCGTGTTTCTAAAGTTCTAGCAGCCATAATTGAAGCGACATTGCAACCAAAGCCAACAATTAACGGTACAAAAGCTTTGCCGGATAAACCAATAGATTGCATAAATCTATCCATAACAAAAGCAGCTCGAGACATATAGCCAGAGTCTTCGAGTATTGATAAAAATATAAATAAAAAACCAATCTGAGGAATAAATCCTAGTACAGTATTGATACCTGTACCTAAACCATTTGCGAGAATACCTGTGACAGCTGTCGGTAGACCAAGCATATTTGAGTAATATGCCAAACCATCAACAAAAATAGCATGAGATAAATCATCAAACATTGGTTGTATTGCGCCACCTAGTGTAATTGAAAATAAAAACATCAAGTACATCATCAATAAAAATATCGGCACACCTAAATATTTATTCATGCAAAGTGCATCGAGTGCTTTGGTAAAGTTAAAGCGAGAGACTTTTTTATTTTCAGTAATGCTAGCTACAATTTCAGCGACAGCATTATATCTGACTTTAGCAATATCAATGTCAGTGTTTGATTGTAAAAGAGACTTTAAGCTATCTAGTTGACTAGCTGTGATTTCTTGTGAGAGTTGTAGCTCTCTACCATCAATTAGCTCAATAGCAAGCCACAGACTACCAATATCATCATTTTTCTGTGTGGTTATTTGTTGTGCTAACTCAGTGACTATCCTTGGATAGTAACTTTTTAAGTCAAAACTAGAAATTTTTTGATGATCTACTAGAGTTTCTTTTAACTCTTTAATACCAATACCTTTTGCTGCAACGACTGGTAATACTTTACAACCTAATGTTTTCTCTAATCTGTCATAGTGAATAATGAGTCCTTTTTTATTGGCAACATCAATCATATTAACCACTAATATGACTGGTAGCCCAAGCTCAATAAGTTGCATAGTTAGATAAAGACTTCTATTCAAATTAGAAGCATCTACAACATTAATAATAGCATTAGGTTTCTCTTTAACTACAAAAGAATAGGCTATTTGTTCATCAATAGAATTTGCATCTGATACTGATAGTGAATAAATTCCTGGTATATCAACAACTTCAATTTTTTTATCTTTTGAGTTAAAAAAACCAGTTTTTTTATCAACTGTAACTCCAGACCAGTTACCAACTTTTTGGTTAAGTCCTGTTAAAGCATTAAAGATTGTTGTTTTACCGCAGTTTGGATTGCCAACTAGAGCATATTTCAT

>FTL_0136
CTAAAAGAAGAAATAAACTAGACATAGATTTTTTTTAAATAATTCTTGAAAATTGTGCGAGACCTCTGTCATAAATTTCCCATATTTTAAAGCATCCCAAAAACTCACAATATAGTCGTGATCTATCTTACTATAACACCGCTTTCCATTAAATAGTCCTGTACCAAAATTACAGATATGAAAATCATTTTCTATTAACACACAAACATAAAATAAAATTTGTATTAGTCCAGGGTAATCTTTTTGATCCCCACTAAGTGATTTATATTCTTGAAAATCATTTATGCCTTTTGAAGCAATACCAATAATTTTGTTTTCATGCTTAGATAATAATAGAGATTTTGAAGCGCGATTTCCAATAAAATAATTCCAAATTTGAGCATAGATAACTTCAGCAATTGCATTTTCAACTTCATTATTATTAAGAGATTTAACAAAATAGTTTACTTTTTCATTCTTTTTATCTTTATAGCGAGTCACTACATGTGCAGATGCAGTAGAATTTCCTATTTTGGAAATATTTTGAACAGGTAAGAAAACATCAAAAATAGGATTATTTATAATAGATAAATTGTTTTCTATGGGAGTTTGATTCTTAGTTTGTTGGAAAACATTATTAACATAAGTCCACAA

>FTL_0137
CTAGTGAGACGTTTTATTTAAACCAAAATAATTCTTCATAACAAGTAAAGAAATCAGTTCTTCTCTTTGTTTATTTTTGAATTGATTTACATATTCGTTTGCATTTTTAATTATTTTAAGAGCTTTTTCGGGGTGATTGTTATAATAGTCTATTTTCTCTTGAAGATCAGAATAATCATCTTTTAATAATACATAGTGATGATTTGGTATTAGGGTACCTTCCATAAACCACGTTTCATATTTTGGTTTATTCATAAAACAAAGGGAATTTGAGTTCATGATCCATTTAAGATTAGTAGCAACATCGTAGCCCTCTATACTAACGATATATTTATATTTAAGCTGGTCTTGTATGCTCAGAAAGCCTTTGTTATATGGTTGACCAATTGATTCTTTACGCGTGTCACCAAAATTTGTATTAGGTAAGTTATAATAATTTTCTATGAAATATTGTCGAGTGGGTTGATGACAAGCTCCTCTAAAGACTGCCATATTAAGTTTATCTTCAAATTTTTGATTGTCTTCAAAAAGGCTAAAGTGTCGTAGTTTATCAAGCTTTAGAATAATAGAGTTTTGATTATCATCAGCTATTGGTCTACTTTTTACAAAAGTTGGTTGTTGGGGTATTTTAGTAAGATCATAAAAAGCTGTAGCAAAACTATCGGTTTTATTAAAGTATACTAAAAACTCTTTAAAATCATAAAAGTATGAGGAATTAATAGATTTTCTGACAAGACTATGGTCAATAATGTCAAATACTGGAGTGTTTCTTTTAAAATTTTTCCAATTAGAGCTATTTTGTAGCATAAATGGTTTAGATAGCCTATTATAGTAATTAACTCTATACTCGATATATTCTTTGTCAAATTTTGTGATGCTTTTCAGTTTATGTTCCAAACTTAGCTCAAAAAACTTTTTAGGTATAATAGTTCTGCTAATATTTTTTATGTAATACTTTAACTTTTTCAT

>FTL_0138
ATGCAAAAAAATTCTCTAGTAATATTTAAATCTAAACCAGCAAAGGTTATTAATCTCTTAGATAAAAAAATTGAGATTGAGACTCTCGATGGTAAAAATATTAAGTTACCCGCAAAGAGTGTTCAATTACTTGTAGAGTCAGAAAAGTATTTTGAACTTGAAAGTTTAAAAGAGCTAGAAATAGCTGAACTTGAAATGACTTGGGAATTATTACAAGAGCAACAACAAACATCTGTTGAAGAACTATGTGAGTTACTTTTTGAATCTATAGGGGTAAATCAGGCTTATACCGTGTGGCTTTTAGTTTCAGAAGGAGAGTATTTTAGCTTTAATGATGATTTTAGTATCAATATTCATTCACAAGAGCAAAAAAATGCAATAGTTAGAGACAAACAAGAGAAACTTAAAAAAGAGCAAGAACTTAATGATTTCATAGAGCGTTTAAACAATAAAACTTTTAATGAAGATGATAGGAAATTTCTTAAGGAAATAGAAGCTCTAGCAACACTTAAAACTAATAAGTGTCGTTTTTTTAAGTACTTAAACATGGAGGAGTCTGAGAATAGTGCGTATAAATTGCTTTTGGATATTGGCTATTGTGATGAGTTTTTTAACCCTTATTTATACAGGTATGGTGCTGAGTTAGAACATAATTCTGCAGAGTTTAACTACAATTCTAAATCAGATAACCAGCGAGTAGATCTGACACATTTAAAGGCTTATGCTATAGATGATGAAGGTAGTAATGATCCTGATGATGCAATTAGTTGGGATAGCCAAAAAAATAAAATGTGGGTACATATCTCAGATCCTTCTTCTAGTATTAGTTTTGGTGATGAGGTTGATCTTCAAGCTAGAGCACGAGGCTCAAATTTATATGTGCCGGAACAGATAGTCATGATGTTACCTCCTCAAGCAACAGCAAAATTAGGCTTAGGCTTACAGGAGGTATCTCCTGCAGTATCTGTAGGATTTAGGATTGATGAGCAAGGTGATATCCATGATATTGAAATATGCTTTAGTAATATAAAAGTTACACGATATTCTTATGAATTTGTTGAAGAAAATATGCATACTTTAGAGCTTGGCGATATAGTAAGTTATGCAAAATATTTCACTGATAAGCGTTTATCTAAAGGTGCAGTTGAGCTTGATTTCCCAGAGATAAAGATATCATTAGATGCTAATAAAAATGTTAAATTAACTGATTTACCACGTTTAAACTCAAGGACACTTGTACGAGATACAATGCTAATGGCTGGTGTTGCAGTAGGACAGTTTTGTATTAAAAATAATATTAGTGTATCCTTTTCTACACAGCCTGAACATGATCTTGGACAAGATGGTTTAGAGAATATCGATTCAATAGCTGATATGTTTGCAACACGCAAAAAACTCCAAAGAGGCAGATATTCTACACAACCTAGTATGCATGCAGGGATGGGATTAGAAGCCTATGTACAAGTGACTAGTCCATTGAGAAGATACCTTGATTTGATTGTACACTATCAGTTACGTAATTTTCTGCAGCATAAAGAGATGATAAGTGCTCAAGAGATTGATAACATAATTGCTCAAGTTGATATTCCTATAAAATCAAATAGACAAACTGAGCGTTTCTCAAATTCACACTGGAAGTTGGTTTACCTAATCCAAAATCCTGACCTGGAATTTCAAGCGACAGTTATTGAGAAATTAGAAAAAAGTAGATTAATGGTTTCTATTGCAGCTTTAGCGATGACTAAAAAACTTTCTGTCAGCGGTAAGTATGATTTAAATGATCAAATAAAGTTACAAAACACCTCAGTAAACCTTGTTACACAAGAGGCTTTCTTTAGAGTTATTGAATAA

>FTL_0139
ATGAATTACGAACTTATGGAGCCAGCAAAGCAGGCTAAGTTTTGTGTTATATGGCTGCATGGCCTTGGTGCTGATGGACATGATTTTGTAGATATTGTTAACTATTTTGATGTTTCATTGGATGAAATCAGATTTATTTTTCCTCATGCTGATATTATACCTGTGACTATAAACATGGGGATGCAGATGCGTGCTTGGTATGATATCAAGTCACTTGATGCAAATAGCCTAAATAGAGTAGTTGATGTTGAAGGTATAAATAGTTCAATAGCAAAAGTTAATAAATTAATAGATAGTCAAGTCAATCAAGGTATTGCTAGTGAAAATATTATCTTAGCGGGTTTTTCACAAGGTGGTGTAATTGCTACCTATACGGCTATTACATCTCAAATGAAGCTTGGTGGTATTATGGCTTTATCTACATATTTGCCAGCATGGGATAATTTTAAAGGTAAAATTACATCTATAAATAAAGGATTACCTATACTAGTTTGCCATGGTACGGATGATCAGGTATTACCTGAAGTTCTTGGTCATGATTTATCAGATAAACTAAAAGTTAGCGGTTTTGCTAATGAATATAAACACTACGTAGGTATGCAGCATTCTGTATGTATGGAAGAAATAAAAGATATCTCAAACTTTATTGCAAAGACATTTAAAATATGA

>FTL_0140
ATGAAACAAATAACTATAGCTAGTCGAGAAAGTAAACTAGCATTATGGCAGACAAATTTTGTCAAAAATCGTATCCAATCAGAGCTAAACATTCCTTGTGAAATAAGTACTATGAAAACACAGGGAGATATTATTTTGGATCAACCACTAAACAAAATTGGTGGTAAAGCACTATTTATGAAAGAGCTAGAAGTAGCAATGCTTAGTAATAAGGCTGATATTGCTGTACATTCTCTTAAAGATGTTCCTTACCAATTACCGCAAGGTTTTTGTTTAGCAGGTTTTATGCCAAGAGAAGATCCTCGAGATGCTTTTGTATCAAATAAATATAATTCTATTGATGATTTACCTAAAGGAGCTGTTGTTGGAACATCTAGTCTACGGCGAAAAGCGCAGCTTTTGCACTATAGAGATGATCTTGAGATTAGAGATTTAAGAGGCAATATTCAAACTAGACTGTCTAAGCTTGATAATGGTGATTATGATGCGATTATTTTAGCTAGTGCTGGACTTATTCGCTTAGAGTTAGTTGAGAGAATAACTCAGTTTATCCCTGTAGAAATATCTTTACCAGCGGTAGGTCAAGGTATAGTAGTTATAGAGGCATTAGAGAGAGATAATGACCTTTTAGAAAAAATACAAAAATTAAATTGTAGAGAAAGTTCTCGTGTAGCAACAGCTGAGAGAGCTTTTAATCAAGAATTAAAAGGTGGCTGTCATGTTGCAATAGGTGCTTATGCAGAATTAGATAATAATCAGATAACCTTGATGGCGATGGTTGCAAGTAGTGATGGTAAGAAAATTCTCAAGCGAAAGATGATTGGGGATGATCCTACTAAACTTGGTAAATTGTTAGCTCAAGAGATGATAGCACTAGGTGCATATAAAATATTGGAGAGTTAA

>FTL_0141
ATGGGACTTTTATTATTATTGGTAGGTATTGGTGGTGGTTTTGGTGCAATGGCAAGATTTGCATTGACTCAAGCAACCGCAAGTATTTCTAAGCAAATTCCTTTAGGTATTTTATTATGTAATATTATTGGCTCACTAATTATTGGTATGATGGCTGCATTCTTGATAGAAACTAAGCTTTTTAATGAAGATGTTTCGACATATGTCAGATTTCTTTTAGTTACAGGGTTTTTAGGAGGCTTTACTACTTTTTCTAGCTTTAGTTTGGATATCCTAAACTTATTACAACGAGGAGAGATTTTTATAGCTATAGGATATATATGGTTAGTGTCTTAG

>FTL_0142
GTGATAAGAAAAATAACCGCACTATTTTTATTTTGTTTACTTATAGTTAGTTGTATGCCTTTTTTAGGAGGTAATATGATTGTCAGAGATAACCGCTTTGAGTCTGATTTGGGACAACATAGTCTCCAGATGCAGCAAGGTACAACGGTTAAACAGTTATATGATGCAATAAAAAAAGCTGTAAAAGCTAATCCTGGTGAGTTTGAGATAAAGGCTGATGATTATAGTAATCAAAAAGCTACATTATGGACATTTTCAAATAAATATAATCAACCAGTTACTTTCGAAGCGGTTCAAAGAGCTGGTCAAGTTTATTTAAGTATAAGTGTAGGTGAAGAGGGTCAGGCAAGGGTGAATAATGATGTTATTTATTATCTACAAGATTTAGTTTTGAATAATTTACAATAG

>FTL_0144
TTAGGATTCTTTTTCTACTTTAAAAGTCGTTCCACAGTAAGGACAACTATTAGTTTTTTTATCTTTTAAGTCAATATATACTCTAGGATGTAAGTTCCAGTTTTCATGATATTTCGTTGGGCAAGAAACACGCTCACCTGGACGAACTTTAATCACTTTTTGCTCTTTTTTCAT

>FTL_0145
ATGAAAAGGTTATATAGCACTAATATGTCAGCAAAGGTTTCTCGCACAAAGTGGGATATTTTAGCTTTATCAATTATACTTCTGATATTAAGTATCTTTGTATGGTCAATCTCTGACCTTGGTGGTTCTATTGATTATAAAAGTCAGGCTAGTGTTCTTAAATACTCAGATATTTCGTTAAGTCTTTGGCTCTTGCCTTACTATACAGCGGAAACAACAATTAGAATGTTTATAGGTTTAGTTATTTCACTACTTATAACATTTATATTTGGAACATGGGCAGCAAAAAATAAAAGAGCAGAAAGTATAATCATACCGCTTGTTGATATTTTACAGTCAATACCAGTTCTGGGTTTCTTTGCAATTACAGTAACAGGATTTTTAGTTATATTTCCAACCTCATTATGGGGAGCCCAAGCTGCGGTAATTTTTGGTATTATAACAGCACAAGCTTGGAATATGATTTTAAGTTTCTATCAATCCTTAAAGACAGTACCAAAAGAGCTAAGAGAAGCTGCTGATATGTACCAACTCTCAGCTTGGCAGAAATTCTGGAAACTAGAAGTACCATTTGCAATGCCTGGTTTAGTTTGGAATACGATGATGTCAATGTCAGGAAGCTGGTTTATGATAGTAGCTTCTGAAACAATTATGGTTAATTTCAGTGCATCACAATCAATACCAATAAATTTACCTGGTATAGGTTCTTTTATTGATGCGGCTAATAATGCACAGAACTTTACAGCAGTTGGTGCTGCAATAGTTACTATGTTGGTTACGATTATCTTATATGATCAACTTTTATTTAGACCATTAGTCTCTTGGTCTGAGAAGTTTGTTATCGGTGATAATCCTTCAGAGACGCATAGTAAATCATGGTTTTTAACTATTTTGCAAAAGGCATATGTTGTCAAAATTTTCACGACATTTTTAGCTAAATGCTCTAATAAGATTGTGAATATAAAGTTTTTTAAGAAAAACCTTGATAAAGCTTATAATCAAAAAGTTCATAGAAAAGCCGATAAGCATGAAAGTGTAACCAAGAGAATACTTTGGAATGTTATTATTATCTTAATGATATTAGCATTGCTATATTTTGTCTATCAAACAGTTTATGCCAAAGATAAAGACATAGGTATTGAAGAAACATTTAAAGTATTTGTATATGGACTATTTACAGGAGTCAGGGTTGCGGTACTGATATTGATAACTTCACTAATATGGGTTCCGATAGGAATATGGATTGGTTTAAGACCTAAGATAGCTCAAAAAGTTCAGCCATATGCACAAATGGCAGCAGCTTTTCCTGTCAACGTACTATACGGTGTATTTGGAACACTAGTGGTAATGTTTAACCTTAATTTTAATATATGGTGTATCCTACTTATGGCGCTTGGTACACAGTGGTATATTTTATTTAATGTCATTGCGGGAGCTTCAGCTATACCAGAAGAGTTAAAGTTAGCTGCTGAAAATATGCAACTAAAGGGTATTATCAAGCTTAAAAAGTTCCTTGTGCCTGCGGTGATGCCATATTACGTCACCGGTGCTATAACAGCAGCGGGAGGTTCATGGAATGCAAGTATTATTAGCGAATACATAAACTGGGGTAAAGATTCTGTAATTCAAGCTTCAGGAATAGGTGACTATATTACAAAATATACTAATATGCCTGGAGATCATACTTCAAATGTCCTTTTAGGTGTGATAGTGATGTGTATTTTAGTTGTAGCCTCTAACAAACTGTTCTGGCGCAGATTATATAACTATGCGGAAAATCGTTTTAGTATGAATATGTAA

>FTL_0146
ATGACTAAGAAAATATTTACAGTAGAAAAAGTTAATAAAGAGTTTAATATCAAAGGTGGCCATTCTCTTAAAGTCTTGGATAATATAAATTTTACTCTTTATGAAGGTGAAGTTGTTGCTCTATTAGGTAAGTCCGGCTCAGGTAAGTCAACTTTATTAAGAATAATTGCAGGCCTTTTAAGTCCAACTAGTGGTGATGTGCTCTATCGTGGTAAAAAAGTCTCTGCACCTGTACCAGATATTTCTATGGTTTTTCAGAGTTTTGCACTGATGCCATGGTTAACAGTTTTACAAAATGTGGAGCTTGGACTTGAGGCACGTAAGATAAGCTTAGAAGAGCGTCGACAAAGAGCTCTAAAGGCTATCGATATGGTTGGTCTAGATGGTTTTGAGAATGCTTATCCAAAAGAACTGTCTGGTGGTATGAAACAGCGTGTCGGTTTTGCTAGAGCTCTTGTACTTGAGCCGGACGTTTTATTGATGGATGAGCCTTTTTCTGCACTTGATATTCTAACAGCGGAGAATTTAAGAGAAGACTTACTTGATCTATGGGAAAATAATGATGCTATGAAAGGTATTTTGTATGTGACTCATAGTATCGAAGAGGCAGTTTTGACAGCAGATAGGATAATTATATTTGGTAGTAATCCAGGATTTATCCGTGGTGAGCTAAAGATAAATATCCCACATCCAAGAAGCTCTCAGGACCCTGTAGTTGCTGATCTTGTAGATCAGGTTTATCGTATGATGACTACAGCTCAGACCAAAGAGCTAACAGAACGTATGAATAAGAAAACTGCAATGACTATCGGCTATCGTCTACCGGATGTTGATATTTCTGAGATGAATGGTCTTTTAGATGAGATGGCAGAGATTAAGAATGTTGAGGCGATTGATTTGCCACAACTTGCTGATGATTTACATCTTGATATTAATGATTTATTCCCAATCATTGAGATTTTATCAATCTTAAGATTTGCTGAAGTTTCTGATGGTGATATCAAAATGACAGCGATGGGACGTAAGTTTATTGATTCAAACATTGATGAGAGAAAATTTATTTTTGGACGCTTATTTTTGAAATATATACCATTAGCGCGTCATGTGGTTAAGGTTCTTAGCGAAAGAGAAAGTCAGTCAGCTCCTAGAAGTAGGTTTTTAGCAGAGTTGGATGATTATTATCCGATGGATGTCGCTGAGCGAGTTTTTGACACATTTATTGACTGGGCTCGTTATGCTGAACTTATCTACTATGATGCAAATACCGGAGTAATATCTTTAGATGAAAATGCTGCGGAATATATCAAGAAAATGTAG

>FTL_0148
ATGGAGCTATTTGTACATTCGTCTAATTATATTTTACTAGCATCTGGCTTAATATTGTTTTTTGCTATTGTTTCACAGTTTTTATCTTGGAGATTAAAGCTACCATCGATACTTTTTTTAATTTTAAGTGGAATTATCCTCGGACCTCTATCAGAAGCAATATTCCAAACTGGCTTCAAGCTGGTTGATGGTAATGTTATATTTGGTGAGGCGTTGTCACCTTTTGTTTCAATCTGTGTGGCAATAATTCTTTTTGAGGGCAGCTTATCGCTAAATTTTAGTAAGATAAAAAGTGTAAGTAGTGTTGTTATACTTCTGATTACTGTAGGTTTAGCAATTACTGTTGTACTTACAGCCTTGTTCTGTTATTACGTTGTTGGTTTGAATCTAGAACTATCTATGCTTATCGGTGGTATTACCTGTGTGAGTGGGCCAACCGTTGTACCACCTTTTATGAGGACTGTTAGACCAAAAAAACATATTGCAAATATCCTAAAATGGGAGTCTATACTCGTAGATCCAATAGGAGCGTTAGTTGTAGTCTTTATGCTAGCATGGTTTGTTATTGGTGGCAATTTTGCTAATCAACCTAATGCAGTAAGTACATTTATAGCATATATGGTGTTTGTATGTATTTTAGGAATAACCTCAGGATTTATTTTTGGTTATTTAATTGGCTTAAGCTTTAGAAAACATTATATTCCAGAGTATCTAAAGAGTTTTTTCGTACTTGCGGTAATTGTGTTAGGTTTTATTATTTCTGATGCAATTATGCATGGTGCGGGACTATTAATGGTAACAGTAGCAGGTCTGGTAATGGCAAATATGAAAGATATCAAAATGTCTGATATTGTTTCATTTAAAGAGAATCTAAGCATTGTGATTATCTCAGTTCTTTTTATTGTCTTAGGAGCTGAAATTGACTTTAGTTTATTTAAAGATTATTGGTTAGATTTGATTGAGGTTTTTTTATTTTTACAGTTTATATTACGACCAATAGTTGTTTTCTTGTGTTGCCTAGGATCTAAAACAACTTTTGCAGAAAGAGTTGTTTTGGGGATTATTTATCCTCGTGGGATTGTGGCAGCATCAGTAGCAGCATTAGTAGCGGTTAAGATTATTAAATCACATCCTGAGCTATACAGTGAGGCAAATACTTTAGTATTCTTTGTCTTTATGATAATTGTTTTTACTGTTGTTTTTCAAAGTATCGTTACACCATATATTTCAAAAGCGCTTGGAGTTACTGAACCAGAGGGTAAAGGATTTTTGATAATTGGGGGTAATAGATTTGCACGTGAGTTAGCAGAAATTTTTGTCAAAAATGATATTGAAGTTGTAATTACAGACTCTTCTTGGGGTAATGTGCAAAAATGTCGACAGTTGGGTTTAAATACTTATTATGGTAGTCCTGTTTCAATTCATGCTGATTGGAGTATTAATTTAGTCGGCATCGGTGCGATGCTGGGATTATCAACAAGTGAGTATGTAAATGCAGTATCAGCGATGAAATATAAATATGAATTTGGCTCAAATAATGTCTATGTACTACGTACAGCACAAAAAGAGAGTTACAAAGGTATTGGTGCTATAGAAACAAATCTTGCTAATTTATTATTTGATGAGGGAGTTGATTTTAATATCTTGATAGAGATGCTTAATCAAGGAGCTACAATTAGAAGTACAAATATTACCCCTAACTATACTTTAGAGAAGTTTTTTAGTGATAATCCCAACGCTATTGGATTATTTATCATTGATGATAATGGTTATGCACAACCTTTTAGTAAGAATAAAAAGATTAAATTTGAGAGTTATAATTTGATATCATTAAGGGATGATAAAAGTAAGGATCAGCTATGTCTAGATGTATAA

>FTL_0151
ATGGCAAATATAAAAGCTAAAAAATACTATAGTTATGCAAAGATAAATCTATTTTTGCATATATTAAACAAACGTACAGATGGTTACCATAATTTACAGACTTGGTTTACCTTTTTGGACTTAAAAGATCAACTAACTTTTAGTTTTAATAATTCACGAGAAATTAATATTTCGAGTAATATTAGTATTGCTGCAAAACAAGATAATTTAGTATATAAGGCTATCAAAAAATTTCAGCAAAGCTATAGAGTGCAAGATATAGGTGTTGATATTGAAATTAAGAAAAATATTCCAATGGGAGCAGGACTTGGCGGTGGAAGCTCAAATGCTGCTACTACACTTATAGCTTTACGTGATTATTATTTGCCGCAGTTGTCAAATGAGGAGATGATTCCATTAGCGGTAAAACTTGGTGCCGATGTGCCGATATTTGTTTATGGTAAATCTGCGTGGGCAGAAGGTATAGGTGAGATATTATACCATAAGGATTTTAGTCCGCAGTATGCGCTATTGATTAAACCGGATATCCATATTAGTACAAAAGAGTTTTTTACAAGTGAGGATTTAATTAAGTCATCGGTTCTAATATCTAAAGATTTAGGCTTTGATAAGAGCATTATGCATAACGATTTTGAGAATGTTTTTTATGCAAAATATCCAGAGTTTAGTCAATATCTAAAAGAGTTAGATAGTGATTTTAGAATGACAGGTACAGGTTCTTGTTTTTATTTACTCTCAGCAGATAAAAATAAACTTGAGCAACTTACAAGAAAAATTAATAAACCTCTTGACAAATGGCTAGTCAAAACATTAAACTATGTCTACTAA

>FTL_0156
TTAGAAACTACCAAAGATATAATAAATTACGGTATATATTGCACTAGTGACGAATACACATGCTGGAATAGTCAGAATCCAAGCCATTGCCATTTTCTTGACGACTTTCCAATTTACGCCAGCGTCAGCATATCCAGCTCCCATAATAGAACCAGATGCAACCTGAGTTGTACTAACTGGTAATCCTATATGTGATGCCCCTAAAACTAGTATCCCTGAGCTTAACTCAGCAGAAACAGCATTGACAGGTTCTAGTTTTGATAGCTTAGCACTTAGTGTTTTAATTATCTTTTTACCGCCAGATAAAGTCCCTAATCCCATAGCAACTCCACAAAGTATAATCACCCAATCAGGGACTTGAGTAGTCTTAACAAGTCCTGCACTTAGTAAAGCTAGTGTTATTATTGACATTGTTTTTTGAGCATCATTAGATCCATGAGAGAAAGACAGTAAACTAGTAGATAATACCTGCATTTCTCTTATGTATTTATTTGTAGTTCTAACTCTAAAAAATCGCATAAAAATATTTAGCAGCACGATACATATTATCAATGCCAAAAAGAATGCAATAACAGGTGAGGTAACCATTGGAATCAAAACTTTATTAACTACCGTCATATAGCTTACATTCTGATAGCTTGAGCTGATAATCACTGCGCCAACTAAAGAACCTATCAAAGCATGTGATGAGCTTGAAGGAATCCCAAAGCTCCAAGTAAAAAAGTTCCAACTTATCGCTCCAAGTAACGCAGAAATCAAAACAATATCTGTAACCACATTAGTATCTACAAGTCCTTTTGATATTGTTGCAGCAACTGCTGTACCAAAAAATGCACCTAAAAAGTTAAAAAATGCTGCTAAAGCTATTGCCTGATACGGAGTTAGTGATTTAGTTGCAATAGGTGTTGCAACAACATTTGCCGCATCATGAAAACCATTTGTAAACTCAAAAAACAATGCTATTACAATAATGGCTATAAGCACTGATGAAATCAT

>FTL_0157
TTAAACTTCTTTAACATATAATCTCATAATAGACTCAGCTACAGATGTACATGTAGATATCGCATTTTCTATAGCCTTATATATATCTTTAACTTTCATGATAAAAATTACATCACCTTCTTCATAATGAGAGAATTTCTTAAGCGCATGACCTAACTCTTCTAAAACATTCTCATCTAAAGCTGTAAGCCTTATATAAAGATTTTTGAGCTCTTTATTATCGCCGTTAACAAAAGCTTTCATCATATCATCTAAAACTTTTGTCATTTTACGTAGTGTTTCAACACTATTAGCCAAGTATATATTTACATTACCACGCTCTTCTTCCATCAAGATCTGCATATATCGATGAATCTTAACAATTCTTCGATTTAATTTTAAAAGCAAAGTAGTGATATTATGTATCTCTACTCTATCAACAGGTGTTACAAAGTAGCGAGCTAATTCATGATCGATTTTATTAGCTACTTCAACTGTTACTGTTCTTGTTAATCTTAGTTCTTCAGATAATTCAGAAATAGTTAAATTATCTTCTTCTTTGACTAATTTATCAAGAATTCTAGCCGAATCTTCAACAGCCTCTGTTGCTTCTATCATTAAATCAAAAAAGATTTTATCTTGACTCGGAATCAATTTTTTAACCAGCTTACGCAGCAT

>FTL_0158
GTGAATAATAGCAAACCAAATGATTATGGAACTCTTGTAAAAATAGAACAAAAATTATTTAATAATGCGAATACTCTAAAAACTACAACTCCAATAAAGCACGTAGTAATAATATTCCAAGAGAATAACTCTTTTGATAGATACTTTGGAATGTACCCTAATGCCAAAAACCCAGAGGGTGAGCCAAAATTTGTAGCCAAAGAAAATACTCCAAATGTTAATGGTCTGACAAAACAATTATTAGAGAATAATCCAAATACAAAAAATCCTTATCGTTTAGATAGAAATTTCCAACCTTGCTCACAAAATCATGAGTACCATCAAGAAATTTCTTCTTTTAATGGTGGATTAATGAACAAATTTGTTGAACATGGTGGTCATGATAATGACACCTATAAACAAAACTGTGATGGTCAAGTCATGGGATATTATGATGGTAATACTGTCACAGCATTATGGAATTACGCACAAAATTTCGCTCTAAATGATAATACGTTTGGTACAACTTTTGGTCCATCAACACCTGGTGCTCTTAACCTAGTGGCTGGTGCAAATGGTCCAGCAATGAGTCCAAGTGGTAATTTAGAAAATATTGAAAACAGCTATATCATTGATGATCCTAACCCATACTACGATGATTGCTCTTATGGTACAAGTAAATCTGGCGATACAAATACAGCTGTAGCAAAAATTACTGATGGTTATAATATTGGACACTATCTAACTCAAAAAGGTATTACTTGGGGTTGGTTCCAAGGAGGATTCAAACCAACAAGCTACTCTGGTAAAACAGCAATATGTGATGCTATGAGCACTAATAAGTTCGGTATAAAATCAAGAGACTATATACCTCATCATGAGCCTTTTAACTACTGGAAAGAGACATCAAACCCTCATCATCTAGCACCAAGTGATGATAAGTATATAGGTAGTAATGACCAAGCTAACCATCAGTACGACATAAGTGAATTTTGGAAGGCTCTTGATCAAAACAACATGCCTGCGGTAAGTTACTTAAAAGCTCCTGGATATCAAGATGGTCATGGAGGCTACTCAAACCCTCTAGATGAACAAGAATGGCTAGTCAATACTATTAATAGAATCAAACAATCAAAAGACTGGGATAGCACAGTAATTATAATTATTTATGATGACTCTGATGGTGACTATGACCATGTCTACAGTCCAAAATCACAGTTTAGCGATATTAAAGGAAGACAAGGCTATGGACCAAGGTTACCAATGCTTGTTATTTCTCCTTATACTAAAGCAAACTATATTGATCATTCATTACTTAATCAAGCATCTGTACTTAAGTTTATAGAATATAACTGGGGCATTGGCTCAGTTAGTAAGTATAGTAATGATAAATACTCAAACAATATCTTAAACATGTTTGATTTTAATAAAAAACAAAAAACACCAAAACTGATTTTAGACCCTAAGACAGGATTAGTAGTGGATAAATTAAACTAA

>FTL_0160
TTAAAAGCAATCCTCACCAGCAATTTTAACAAACCCTTGTTTGAGCTGATTATACTGCGCTACAGCCAATGCCACATCTTCAATCTCAGCATTTGGCTGACCTCTCGGTATTAGCATAGGATTATTATGATTATCGAGCATATAACCTCTTTCAGCAAAGCTCTCTTTGATAGTCTTTATGCCCTTATCTTTAGCATATTCAGCAACCACTCCAAAGGGGCTAACAAGCAGCTCATCTATATTATTTTTAATACACCATTGTATGAAAGTTTTTGCTAGTTCTTGATCGACATTTAACTGATTATATAAAACTCCGTGTGGCTTTATAGCTTTAATCTCACTATCAAATAATGCAAATTGTTGATCAAAAGACTCACATAAAACATTATAATCAATATCAATCACTTTTCTACCAAAATTTTGCTTATATGGATAAGATATATGCGCCGTAATTTTGACATTTTTCCCTTTACAAAGATTTACATAGTAATCAACACTTGCCTTATCTCCCGCATGACCTCCACAAGCTATATTTGCTATGTCAATGTAGTCAACAAGCCTATCATCAATAGGATGAGCAACACCCCGCTCTCCTAAATCACAATTTATTAAAAGCAT

>FTL_0165
TCACGCTAAAAACCCGGCTGCAAAAGCTCCAAAAGCTGCTAAAAACTTAACAAATGGATCACCAGGAAAAAATGCCGCTCCAATATATCTGGCACAAAATGAATACACTGTAAACTCATACCACTCAGCAGAGCTTGCTAAAAGCACTAATAATTTTTTCAT

>FTL_0166
TTATTTAAGCCTTACAACCAAAACATCTACATTTGCTTGATGTAAAATACTATTTGCGGTTGAGCCCAAGAAGAATCTCCCAATAGCTCCTCTCCTATGGCTTCCAACCACAATCAGATCATTTTTATTTTCTGCTGCCTTCTCTAGTAAACTATTTGAAATGCCTCCAATCATTACTGATTTTTCACCAGTTATGCCATTTTTCTCAGCAAACTTATCAAGTTTAGTTTCAAATTTATCTGTTTCATAAGTCATTAGTGAAATACTATCATTTGGTATCACAAAAGCTGTATCAATTTTTGCACTATATAGTTTTGCAATATCTTTTGCCTTATCAACAACAACACAAGAGTCATTTTCAAGATCAGTTGGTACAAGTAGCCTTTTATAACTATGAGCTTTGCTATATGCATTTTCATCATCGTTAACTCTTACAGTTAACACATCACACTTAGCTTTATGTAACACTGCATTAGCAACAGAACCTAAAAGTAAGTTAATTCCATGAGTCGCATGTGAACCTAAAACGATCACATCACAGTTACTTTCTTCTGCATATTCAACTATCTCTGCTGCCGGATTACCAACTAGCACTTCATGCTCAACTTTAATTCCTGAGATTTTAGTTACCAGCTTATCTAAAGCTTCCTTTGCCTCTTGCTCTATAGAGTGTTGAAAATCAACTATAGATGGGGCAAATGGAGCAACACAGTCAATAACTGTGACAACTTTCAAAACTTGAGTATTATTCTTTTTAGCAAAATCTACAGCTGAGTTAATCACGATATCAGCGTTTTCGTAGACATTTACTGCTAATAAAACCTTTTTGTACGCCAT

>FTL_0167
TCAAATTTTATTTTTATAAATTGTTGTAAAATACTGCCAGATTTCTTTAGGAATTGGCTTTTCTAGCTCAAAAATATAGCTAACAAGTTTTTTGCTAGCATTTATCTCTTTAGCCTCTAAACATTTAGATACCAATCCTAGAAAAAAATAACTATCATGCTTATTTATTCTAGCAAAAACATAACTTTGATAGCTATTTTCAACAAGTGCTTTTTCTAGAGGATCATCAAGTGTTTTTGCAGCTCTAGAATAGTATGAGAAAGCCTGTTGTGAGATGAATTTATTATCATATAATCCAAATTTTTTATACTCATCAAATGTCATAAATAACAGTGCTTTGCTACCAAATGCTCTATATCCGGCAAGGTTTACGCCCCCATTTGTATAATCTTGATTAAGCAAATGAGCAATTTCTTTTTTAGTATATTTTGCATACATCGCTAATCCATGAGATTTATTTTGAGAGTATTTTCTAGCATAAATCAGCTTATTGTAAGCGATTAAGTCGATAATTTGTTTATACAAAAAACTATTCTTATTTATTAAGTCAGCAACCAACAAACTAACCTCTTGAGCATTTACTGATATTAACGGCTCATAATCTTGTCTACCTGCATTAATAGTAAATATCTGCAAAGATAGATGTAATAACGCATTAGTAAAACTAGTCTTTTCAAAGTCAACTAAACTAGCTTTTAATGAGGTTTCAAGCTCGGATATACTTATAGAGTTAGATTTAAAAAGCTCTTCTAAGATCAATATTTCATAAAGTCTTTTCGCTGGAGTAAATTCTTTTGAAAGAAACTTTAAGATGTTGTACTGACGTATATCTAAGTTAATAATATCCTCTTTAAAAGCCTTTAGAACATCATAGTAAGTATCTTTGGTAGATAAGATAACTTCTGGAGAAATAAAGTTATAGTGCTGAAAATCTACTAAACTTGGGATTCTACCAAGCTCTTTTTTTAATTGAGTGTAGTCTCTTTTGATATTTTTTAGCTGTGAGAAATTTGTTTTTTGAATATTCTTATAAATAATCTCTTTGGCAATACTACTAAAAGTGATGGTACTTTTACCAGCTAGGTAATTATTTGGTGATACGACAAACTTTTTAAGCTCGTCCTTATCATAACTATTATCGCCACTTAAAGCTACAGCAATCAGAAAGTTATTTGTATAGTTTGCGATAAAATCAAGGATAACCACAAATTTCTTATCTTTATATTTACGTAAACCTCTTCCTAGCTGCTGGATGTAAACTATTGCACTTTGGGTAGGTCTTAAAAGGATAATCTGATTGATACATGGGATATCAACCCCTTCATTAAAGATATCAACTGTCACAATAATCTCAAGTTCACCGCTCTCAAGCTGTGCTATAGTTGTTTGGCGTATTTGCTCAGAATCTTGACTTGATAAAGCTTTAGCCTTTATACCTTTGTTACTAAGTTTAGTAGCAAGCTCTTTTGCCTCATCTACATTACTGACAAACATTAGTGCCGCTCTAGATTGACCACTATAACCATAAAAATTGATCTTTTCGATGATATGCTCAACACGCACATCACTAACAAGTTTGGCAAAATTTTTGGCTAAAATCTCTTCGGACTCAAGATACAAATCTTCAACAGCAAAATAATGAAATGGACATAACAAATCTTGCTCTAGGGCTTGATGGAGTCTAATTTCATAAGCTATATTGTAATCAAATAGTTTGAATATATCGGCAGCATCACTACGCTCTGGAGTGGCTGTCATTCCAAGCAAAAATTTTGGCGTAAAGTGTGCTAAAACCTTTTTGTAACTTTCAGCTTCTGCATGATGAACTTCGTCGATGATTATGTATTCAAATTCTTGGCTTTTAAAATTAGCTAAAACTTTTGAGTTTTTAAGTGTCTGTACTGTAGCAAATAAATACTCTGCTGAAGTTTTATTACCACTTGTATATAGACCTAAGGTTTTATCGCTAATAACTTTAGCAAAAGTCTCTTGTGCTTTTATAGCAATATTTGTACGATGTACGACAAATAAACATCTTTTTGGTTTTATACTTGCAATATCAAAGGCACTTAGAAAAGTCTTGCCCGTACCAGTAGCACTTATTATTAAAGCCTTGTTTTTGCCACTATCTCTTAACTGCCTTAAACTTTCAAGTGCTTCACATTGAATTTTATTCGGCTGTATTTTATGACTTATACGTTGAATACTTTTATTAGCTAACTTACTAGCACGCTGATATATTTGAATATACTCATCTAAGATATCGCTAGGATATTTCGCCCTATCAAAAAGATAATCAAACTCTGCAAGAATTTGCTGTGTTGTAACATCAGCCAAACTTGTCTTAATAAGCAAATTCCACTCATTATTAATTGTAAGAGCCGATTGAGTTAGATTTGAGCTACCTAGAATTATCTGCCAACTATCTTTATTACGAAAAAAGAATCCCTTAGCATGAAAGTTTTCATCATTAAGGATTTTTAACTCAATATTATCAAACTCAAGGAGTTTCTTAAGCGCTTTTGGTTCGGTAAAATTTAAATAACAGCCTGTAAGAATTTTACCCTTTATCCCTTTAGCTCTTAGTTGACGTAATACCTCTAAGATACATACAACTCCACTAAAAGTAATAAAGGCAACACTTATGATAAACTCTTCACAATTCTCAAACTGATTAATAATTTCATCTAATATTTTTGATTTTCTAGAATTAGTCAGAAATTGTTTAGAATCTTGAATCAT

>FTL_0169
TTATAGAAAGATTTTTTGTTCACTATAGCGCAAAAATTTAAAGAATCTTTCCTCTTTAGTATAGTTATCTGTATCTATATAAGGATTAGTGATAAGTATTGGGTAGCAACCAGCAATTAAACATGCTAGACAGCCCGTAAGCAATCTATCATCAACAAGTGCTAACTCCTTTGCTTGGCAACCTACTAGTTGGATGATTTTATTAAGTCCATCTGGATATGGTTTTTTTGCGACCCCAGCAATAAACCTAATTTTAGGAAAATTAGCATTAAAATACTTAAGTCTAGCTTCTGTAGGCTTATTTGAGAGGATAAATATTCTGTCCGCGGGAAATTCAGTAACAAAATCCTTAAACCAAAGCATAACCTCCGGATGCATTTCGGACTTACCATGACTTGCTAGAACGCCATCAAAGTCCAATGCTAAATATTTAATTCCTTGTTGCCTTAGCAATTTAGCTGATAGGTTTATAATACTATCGATACGGTATCCTTGTGATAATCCGTAGAGTTTTTTACGATGTTTAAACATCTCCTTTAAGGTATATAATCCACGCTGTAACAT

>FTL_0170
ATGTCAGAAAATATCCATTACAATCCTCAAACAGTGTTACAAGGGATATATGATCATTATAATCAACTTAAATCTCAGTATGAACTTATCACAAAAGATAGGTTAAACCGGCTAATTAGCACTAAACTAGGATCTTTACCTCAACAAATCACTAATTCTCAATTTAGTTATAGCTTAGGCTATAACTTTTTTGAAATCACAAATAATTCTCCGGCATCAAGTATTATTGTTAAACAGGAGTTTATCAAAGGAATGAAAGCAGGTTTAGAAGGACAGAGATATAAACTCTCAACTCAGCAAGTTGCTGAGATTAGCTATATCATCGGAACTTTACTATATAGTTCAGAATATAATGTTCTTAAAAATACTAATGCTAAAAAACAATTCTTAGCTGGCTTTTATAGCAAGATATAA

>FTL_0173
TCACAATCCACGCCAATATTTAAACACAGCGATACTTAGCTCTTTAAGCATCCCTTTACCATCTGCTGCAGCAATATTATAAGCTTGACACCATTTTGTAAAAATAGTACCACCATCAGCATACATTAGATCATAGGCAAAAGCATTTTTATTGAAATTACTATCTTTTAAAGGAAGTAACTTACCATCAATACTTGATGATGTTGAATTAATAACTATATCAAAAGAATCACTAATATTATCAAAATCGATAATTTTAATCTCAGTATCAACTTTAAAAAGCTCTTCAATAGCTTTGGCTTTGGCTAGTGTTCTATTTGTAATACTAAGAGATAATGGTGATTCTTTAAGGACTGCTGCAACGACCGCTTTTGCTGCACCTCCAGCACCAACCACAAGCACTTTTTTACCAGCAAAATCAATCTTATAATTATTTTTGATGTCATTGACTATGCCAAGTCCATCATAGTTCAAAGCAATCATTTTACGCTCAGCTGTGAATATAATATTGCTAGCTGCCTGAACAGCTTTAGCAGTAGTATCAGCATCATCTGCTAAGGCATAAACTCTCTCTTTATGTGGCACAGTAACACTTAAGCCCTTAACTTGAGGATTAGTCTTAAATTCTTGGATTTTTGCCTCTAAATCTTGTGGTGCAACTTCTATAGCAGTAAAAAGCATATCTTGATTATATTGCTGTGCTAATCTCATTTGAATAGCTGGCGACAAGCTATGCTTCACCGGAAAGCCAATCACATAATACAAATCTTTCAT

>FTL_0174
ATGAAAAAAATATCTATGCTACTTATTTGCGGTCTTTGCTTTGCAACTGGCTTTGGTGATGAAATAACTACAAATAATCTATCAACTCAAAGTAACAGCGGTTCTAGTCTAGCAACAAGCACAGCGACTGTAAAAACTAAAATGCCTAAGCCTAGTGATCATGCTACACCAATGGCAATGAATGCTACACCAACTCCTTTAGGCAAAGATATAAGAGAGGGTAATATTCCAACCATAGATCAGCCAAAGCAACATCAACAGCTAGTTGGCTCAGATCCATCAACATGGACGCCAGCATATCTACAAGTCAAAAAGTTTAAAAAATGCTTAAGTACGGAAAACTATAGAGGATGGCAGGGATACTGTTTTCCCGCTGAGCAACCCAAAGAATGTCCTGATGAATCATGGGACGAGCTAAGCAAAATGAACCTAATACCATGCACAAACATAAGTAAATAG

>FTL_0176
TTGCTGCATAATTTTTGCCTGACAAAGCAAAATATACTTGATAAAAGTGAGATCCAACAAGCTTTTGATAGCGTAGAGAATAAATTAAGCACGCTACACTTCACATTCCTTTTAGCTAAAAGAAATATAAAAGACCCTGGCTTGTGTGTGATCTTAACAAAAAAAAACATAAAAAAAGCGACCAAAAGAAACCTTTGTAGAAGAATAATTAAAGAATCATTCCGCTTACATAAGGATCTCCTAGATCATAAAAGCTTGATAGTGCTAAGTAAAAAAACAGCAGCCCAAGCAACTAAGGAAGAGTTGTGGCAATCTATAACAGAATTCGAATGTTTTTTAAAAAAATTACACTAA

>FTL_0178
ATGAAAGCTAATCATATAAGAATATTACTGTTAGTCACAATAGCAATAATGTTTATCTCGTTGATGGGAAAATGGGAGCAAACATTCCCTGCTGACAATACTAAACAGCAAACATCAGCCACACAAAATAATAGTCACTACGACAATGCAGATTCAAGCACAAATACTGATGTAACTATAACTGATGCAAAAAGCTCTTTAGCTAAAGAGACTAATTTTTCTAAGTATGATAATGCTAAAAGTATCACAATTAATACTGTAGTTTTTAAAGATGTAAAAGTTAGTCTACTAGATGGTGCAATTATATCAGCATCTTTAAAAGATTACAGTATCAGTCTTGATGATAAGACTCCGATGAGTCTACTTACAGATAAATCAGGTTCTGAATATATTGCTAAGAGCACGATAGTTGTAAATAAGCAACCTATTAGTGTTAATTTTGAAGACCAAGGCATCAAAATAGAGAATAGCAAACAAATCCTAACGCTAACTGGTAGTGCTGATGGCTTGCAAATAACTAGAACATATACCTTTGATGATACTAAATACAATATATCAGTGTCACAAAACATAAAAAATACAACATCTGCACCAGTTAATGTAATTGTTGATGATTCATTTGCTAGAGATTTTGATCCTGCTGGTGATAGCTTTAGCTTATTAAATGCTCATAGCTATACTTTTACAGGTGTTGCATACTCTACAGCTAAAGATAGCTTTAGAAAAGAATCCTTTAAAGATATCTCAAAAACTAATGGTCAGCCAACAGTAATAAATAGTGATGGTCAAGGTTGGGTTGCATTTTTACAACATTACTTTGTAAGTGCATGGATACCACAATCTACTAATGCAAAAATTTATTATAAAAACCTAAATGGTGATGTATTCGAAGCTGGAGCATTTACAGGTGCGACAATAGCACCAAACCAGTCAGAAAATATTTCTTCTATTTTATATACTGGTCCAATAATAAAAGCCAATCTAGTAGACTTAGCACCAAATCTAGAAAAAACACTTGACTATGGAATGTTGTCTTTCTTCTCAGAAATAATTTTCTGGGTTATGAATCACATACATTCGCTAGTTGGTAACTGGGGCTTAGCAATTATTTTAGTAACATGTTTGATTAAACTTATTTTCTACCCTCTTTCTGCGAAGAGCTATCGCTCTATGGCAAAAATGAGAATGCTACAGCCTAGAATTAAGCGTCTGCAAGAAACATACAAAGATGATCGTCAAGCTCTTGGTAAGAAGATGATGGAGTTGTACAAAGAAGAGAAAGTAAACCCACTTAGTGGCTGTTTGCCTATGCTTATACAGATTCCAATTTTCATCTCATTATACTGGGTATTACTCGAATCCGTAGAGCTAAGACAAGCACCTTTTATATTCTGGATTCATGATTTATCGATGAAAGATCCATATTTTGTACTTCCAGTGCTAATGGGATTATCAATGTTTTTACAACAAAAATTATCACCAGCTCCAGCTGATCCTATGCAGGCAAAAGTAATGATGTTTTTACCAGTAATATTTACATTCCTGTTCGCATCGTTCCCATCTGGTCTAGTATTATATTGGCTGACGAATAACCTAATCAGTATTTCACAACAGTGGATTATTACAAGACACTATCAAGCTACTCATAAAAAATAA

>FTL_0179
ATGGATAAATCTCTACTTAAACCAAAATATTGGGGTATATGGATTATAATTTGGATCGCCAAGTTTATAGTAAATATACTTCCATACAAAATGCTAATGCGTCTTGCAATAGGCATTGGTTTTTTAGCAAAGCCTCTACTCAAAAAACGTCAACAAATAGCAATTACCAATCTTAAGATCGCATTCCCTGAAAAATCAGATCAAGAAATAAAAAAACTAGTCGATGCTAGTTATAAATCAGCTAGTATGGCTGGTTTTGAAAGTCTAATTTCTTGGTTCATGACTAAAAAGAACTTCAACAAAATTCCTTTTGATAACGATCTAAGATCATTTGATGAAATTCATTATGACAAAGACAAAACTCTACTAGTATTAGGTTTTCACTTTCATTGCCTTGAGATAGCTGGTCGCTATATTGGTGAGAACTATAGTCCGTTTACAGTAATGTATCAATACCATAATAATCCTCTGATGGAATATATCATTACCTCATCACGCAAAAAGTATGTGACTGAATGCTTCCAAAGAAAAAATATAATCGCCGTTATCAAAAGTTTAAAAAGAAAAGTCTCTATGTGGTATGCTCCAGATCAAGACTTTAGAGAACATGTAGTTTTTGCACCATTCTTTGGTAAGCTTTGTACTACCCTAACCGTAACACCATGGTTAGCAGAAAAAACAAATGCTACTGTTATTCCAGCTTACTATGTCAGAAAGCCCGATCTTTCCGGATATAGTATTATAACTGGAGAGCCAATAATATTTAGTGGTAATGATCTAGAAGATGCGAAACTAACAAATAAAATCCTTGAAGAAATAATTAAAAAACATCCTGAACAATATTTATGGCAGCATCGTCGATATAAAACAAGACCACTAGGTGAAGAAAAAATTTATTAG

>FTL_0180
ATGAATAATAACAAGTTTAGTCCTAAAAACTGGGGTATCTGGATTGTCGTTGGTATAATGAACTGCGGCTCGAAGCTACCTTTATTTACACATAAATATATAGTTTTAACTATTGGTCTTATTATTAAACCTTTTTTAAAAAGTCGTAATAATATCGCTTATGAGAACCTTAAGATAGCTTTTCCTGAGAAATCTAACAAAGAAATAAAAAAACTAGTCAAAAAAAGTTATTATTCAATGGTGTTATCTGGAGCTGAAATAACCGCCGCATGGTTTCTCTCTAAAAAAAGATTTAATAAAATTGAGTTTAAATGGGAAGAAGGCTCTAGGGAAAGATTCGAAAAATATCATAATGATCCTGATAAAAAACTAATTATCTTAGGTTTTCACTTTCATTGTATCGAGATCATCGGTAGATATATGGGGCAAGAGTTTCCGCCATTTACCGTAATGTATCAAAAAAATGGTAATGACCTTATAGAAGACTTAAGTAAAGAATATCGCGAAAAAAACCTATATAAGTGTCTTGATAGCAAGAACTTTGTTTCTGTTATTAAAAGCCTAAAAAAAGGCTATACAATGTGGTACGCTCCAGATCAGGACTTTGGTTTAGAAAGCACCGGCTTAGAAAATTCGGTATTTGCTCCTTTTTTTGGTAAACTATGCTCAACTTTAACTGTAACTCCTTGGCTTGCCCAAAAAACGGGAGCTATTGTAATACCTGCATATTATGTTAGAGAAAAGTGTCTAAAAAAATATAAAATAGTCACTGGAGAGCCTTTCGAGTTTACAGGTGACGCCTATAAAGATGCTGAAATGACAAATAAATTCCTAGAAGATGCGGTAAGAAAATATCCAGAACAATATTTATGGCAGCATCGTCGCTATAGAACCAGACCAAATAGTGAGCCACAAATATACTAA

>FTL_0181
ATGTTAGATAAAAAAGGTTTTTCTTTAGTTGAGTTAATAGTGGTAATAGCAATTATAGCTATTCTTGCATCTATAGGTATACCTATGTATAACAACTACATACTTAGAAATCATCGAACTGAAGCAACTTCTGAGCTGCTTTCAGCAGCCAGTGCGGCTGATAATTACGAAATCCGTTTTGGCTCATTTCCTTCAGGAAGTAATATCGATAGTTTTTATCATACAAATACACAAAATAGCTATTATAGCCTAGCGTACTGCTCTGGAGAACATCAGTGCCCTAATGTAAGCTATGTAATAACTGCTACAGCACAAGGTATCCAAACAGCTGATACGCCGTGTGCAAATATAGAGATTGAAGTTAAAGGTGGAATAGTAAACAAGACTCCTGCTGAATGCTGGAATTAA

>FTL_0182
ATGGCTAGTTATAGTACTAATGAGTTTAAAGGCGGCTTAAAAGTTTTAATTGATGGTAACCCAATGGTTATCGTTGAGAATGAGTTTGTAAAACCAGGTAAAGGACAAGCATTTAATAGAGTTAAGCTAAAAAACTTGCTTAATGACAGAGTAGTTGAAAAAACTTTTAAATCTGGTGAATCTGTTGAAGCAGCAGATGTAGAAGAACTAACAACTGTATATTCATATTTTGATGGTGATAGCTATGTATTTATGCACCCTGAAACATTTGAGCAATATATGGTTTCTGAAGAAGCTCTTGGTGAAACAAAAAAATGGCTTAAAGATCAGGATGAATATCAAGTAATCCTTTTTAATGGTCAGCCTATTTCTATTATTGCGGCGAACTTTGTAAACCTTGAAATTATCGAAACAGATCCTGGTTTAAAAGGTGACACCGCTGGAACAGGAGGCAAACCTGCAACACTATCAACTGGTGCAGTTGTTAGAGTTCCTCTTTTTGTACAAACTGGTGAGATTATAAAAGTTGATACAAGAACATCAACTTATGTATCTAGAGTCAAGGACTAA

>FTL_0183
ATGCAATCAGCAGATAACCTAATCTGGATTGACCTTGAAATGACAGGTCTTGATGTCGATAGTTGCAAAATTATCGAAATAGCTGCAATTATTACTGATAAAGATCTAAATATAATCGCTGAAGCAGAGCCAATTGCAATCTATCAGCCTGATGAAGTTTTAGCCAATATGAATGAATGGTGTATAAAAACTCATACTGAAACAGGACTTACACAAAGAGTCAAAGATAGTAAAATCTCTACAGAAGCTGCCGAGCAACAAATTTTAGAATTTATAAGAAAGTTTGTCCCATACCAAAGTTCTCCTTTATGTGGTAATTCAATTTGGCAAGATAGAAGATTCCTTGCAAAGTATATGCCAAACATAGATGAATACTGTCACTATAGAATGCTAGATGTCACTACTCTAAAACTGCTTAATCAGTATTGGGGCGATGGCAAAAGCTTTGAGAAAAAAAATACTCACAAGGCATTAGATGATATTCGCGAATCAATTGCCGAGCTAAAATTTTATCGACAAAAACTTTTATCAATCTAA

>FTL_0269
TTAGTATCTACCTTGTTGAATCATAGCTTCTGCTACTTTTTCAAAACCAGCTAAGTTTGCACCAGCAACTAGGTTGTAGCCAAGGTTGTATTTACTACTAGCAAACTTACAAGCATGGAAAATGTTAGCCATGATTTGTTGAAGTTTAGATTCAACTTCTTCAGCTGACCAAGATAGTCTAGCTGAGTTTTGGCTCATTTCTAGACCAGAAACTGCAACACCACCAGCGTTAGCAGCTTTACCTGGAGCTAGAATTATACCTTTCTTCATAAGGAATTCAATTGCTTCATTAGTTGTTGGCATGTTAGATGCTTCAACAACATACTTAACACCAGAATCAATAAGTTTTTGAGCATCTTCAAAATCTATCTCGTTTTGAGTAGCTGCAGGGATAGCGATATCTGCTTTTATACCCCAAGGTTTTTGACCTGCGTGCCAGCTTGCATTGAATTCTTTAGCGTAGTCTTGCATTGTTTTTTCACCGTTACGGATTTTTAATAAGAATTCAATTTTCTCATCAGTTGTAATACCTTCAGGATCGTGAACAAAACCTTTTGAACCAGATATTGTAACAACTTTACCGCCTAATTGAGCAACTTTCTTACATACACCCCAAGCAACGTTACCATAACCAGATGTTACTACAGTTTTACCCTGTAAAGTTTCACCATCATGCTTTAGCATTTCATCTAAGAAGAATACTGCACCATAACCTGTAGCCTCAGGACGGATTAAGCTACCGCCTGACTCTAGCGATTTACCAGTTAATACACCATTCTCAAAACATGCACGAATTCTTCTGTATTGTCCATACATATAGCCGATTTCTTTACCACCAACACCAATATCACCAGCTGGGACATCGATATCTGGACCAATATGACGTTGTAATTCCATCATAAAGCTTTGGCAGAAGTTCATGATTTCAGCATCAGTTTTGCCTTTAGGGTCAAAGTCAGCACCACCTTTACCACCACCCATAGGTAGAGTAGTTAAGCTGTTTTTGAAAACTTGCTCGAAGCCTAAGAATTTGATAATACCAGAGTATACACTTGGGTGGAATCTAATCCCGCCTTTAAAAGGACCGATAGCGCCATTAAACTGATATCTGTAACCACGGTTTACTTGGATATTACCATCCTTATCAACCCATGGTACTCTAAAAGAAATACCTCTTTCAGGCTCAACCATACGTGCTAGAATATTTTCTTCGATATATTTAGGATTATGTTCTAGAGCTGGTTTAAGTGTAGAAAATACTTCTTTTACAGCTTGGATGAATTCTTTTTCATGACCATCTCTTTTTTCTACTTGAGCAATTACGCTATCAATGTACTTCTGAGCATTCAT

>FTL_0271
TTGTTTTATTTTGGCAGAAAGAATTTAAGTAATTGGATAGTTATTAAACCAGCTACAGCTGTTGTAATCGGTAAAAATGGTCTAGCATGGGCAGATAGCTCGTACCTAAATTTAGCCAAAGCGCCGTTAAAGCAAGAAGGTGATAGTAGGTCTCCAGCAGGAGTTTTTAGCTTAGGAAAAATTTTTGGTTTTGCTAATAAGACATTTACTGATTATATTCATATAAAAACAGGTATAGAATGTATCGATGACAGTAATTCAAAATATTACAACCGCATAGTTAATAGTCAGCAAATTAATGATAAAGATTGGCACTCAGCAGAAAATATGTCAGAGATTTCACTCTATAAGTATGGTATAGAAGTTTTATACAATACAAATCCAATAGTGCCAAGAAAGGGCTCATGTATCTTTATGCATATATGGAAGTCTGCAACCATTGGTACAGAAGGGTGTACAGCTATGGCTGAAGAGGATATTAGTGATATTCAATCATTACTAGATTCAAATAAAAATCCAGTGTTAGTACAACTACTACAACATATTTATCATCAAGTTAAAGATGATTGGCAATTACCTGATTTATTATAA

>FTL_0273
ATGCATATATCTAACAAAAAAATTTCGACATTATCGCTAACAATGCTAAATATTTCAGCGATAATTAGTCTAAGCTCGATTGCTTATATGGCGACAATTGGCTTACAGAGTGTTTTCTTTTATCTAATTGCCGCAGTTACATTTCTATTACCAACATCACTTATCTGCGCTGAGCTTAGTAGTATGATAACGCAAAATAATGGTGGTGTTTTTAGCTGGGTCAAAGCTGGCTTAGGTGAAAAAGCGGGTGTGTTAGCGATGTGGTTGGAGTGGTTTAATAACGTTGTAGGTTTTCCTAGCTCAGTAACAGCGCTAATCGCAACATTTTCATATATTGGCTTTAGAAATTTTGCTGAAAATACTCACACAAGTATAACGTTTTGGTTAATAATGGTGACTGTTTTTGTCGGCATAAGCTTATTTAACTGCCTACCATTAAGGAAAGTAGTAATCCTTAATATTATTGGTGCAGTATTCGGAATGATAATTCCTGGAGTACTGTTAGTTTCTGGGGCAATATACTTTGTGGTTACTGGACAGAGTAATTTAGAGTATCATGGTTTGAGTGATTTGTTACCAGTATTTTCTATAGGGACTTATGCACTACTTGTCAAAACACTCTCTTCATATTCCGGTATTCAGTCAGTAGCTTTCCACATGACAAATATTGAGAATCCAGAGAAAAATATTCCTAAATCTATATTGATAGCTACTTTGGTAATTGTATCGTTAACTATCTTAACCACGATTGGTTTGACTGTAATTATTCCTGTGAAAGATGTTAATGTTTTAAATGGTTTGATACAAGGTATTTCGCAAGTGCTGAATATAATCGGTTTAGGTGATGTTAAGCCAGTTGTTGTGATAATGATAAGCTTAGGTATGTTAGCTGCACTTAGTACATGGATCTTGGGGCCTGCACGTGGGATGCAGACAGCAGCAGAACAGGAGTTTTTCCCTAAAGTTATGGCTGGCAAAAATAGATTTGGCATGCCAGTAAATATGCTACTAATTCAGATTTTGATAGTTTTAGTGTTATCATCCGTATTCTTAGTAATGCCATCAGTATATGCGGCATTTGCGTTATTGATTGCTATTACGTCACAGTTTACCGTAGTTATGTGGATAATGGTTTTCATCGCAGCTATTAGACTTAGATTTATACGACCAGATACTCACAGAGTTTTTCACGTAGGTAGGAGAAACTCTAATTGGCTACTTATAACTATGTCACTAGTAGCTATATTTATGTGTATGCTAGGTTTTATACTTGGATTATTTCCACCGAGCTTCTCACATGTTAAAAATGTCTTCCAGTATACGATGATATTGGTTGTAGCAGATATTATAATTATCGCAATTCCATTAATATGGATTTAG

>FTL_0276
ATGATAACTCAAACTATGTTTAATAGTAAATTTTATAGGTTTTTACCTGTAGTATTTTTAATTATTGGTATTATCGAATTTTTTAGTTTTGGTGGGCAAAGTTATTTATCACTAAATGCGTTAAAAGATAATTATCAAAGTATTATAGTCTTTGCAAATAATCATTTCTTGTTAAGTATATTAGTTTTCTCATGCGCTTATATAATTGTTGTAGCACTTTCAATTCCAGGAGCTACTATTATGACCTTGCTTGGAGGGTTATTATTTGGCTTGCTATTAGGATCTTTTGTTGTCGTTGTCGCTGCTACGGTTGGGGCTAGTGTGGTTTTTTTTGCAGTAAAAACTGCATTAGGAGACTCTCTAAAGACTAAAGCTAAAGGCGGTATAGAGAAAATGCGTCGTGGTTTTGAGAGGGATGTTTTTAATTATCTACTATTACTAAGATTAATTCCGATATTCCCTTTCTTTATCATAAATATTGCTGCAGGAATGTTTGGCGTTAAATTTAGGGATTTCTTCTGGGCAACATTGCTTGGGATAATTCCTGGTAGTGTTGTTTATGTATGGGTTGGTACTAGTTTTGCATATGCAATTCAACAAGGTGATGAGATTAACTTAGGTATTATATTAGAACCACAATTTATTGTACCAATAGTTGCTTTGGCGATATTATCAGTCGTCCCTGTATTCATCAAAAAATTTAATAAAAAGGCTTATTAA

>FTL_0277
ATGATTAAAGCAGATATTTGTATTATTGGTGGAGGGTCTGGTGGGCTTTCTGTTGCGGCTGGGGCAGTACAAATGGGTGCAAAAGTCGTTTTGTGTGAAGGCAATAAAATGGGTGGTGATTGTCTTAATTATGGTTGTGTACCTTCTAAAGCAATTATAGAAGCTTCTAGAGTTATTGCAAAAGTAAATAAAGCACAAGCTTTTGGTATAAACATAGATAACAATAACATTGAGATTGATTATAAAAAAGTACAAGAGCATATCAAAATCACAATAGCAAAAATAGAGCCACATGATTCAGTTGAACGTTTTGAAACTTTAGGTGTTAATGTTATTCAAGAATATGCTCAAATAATTGATCAATATACAGTCAAAGCAGGAGATAATTTTATTAAAGCTAGGTATATTGTCATAGCAACAGGATCAAGAGCAGCTATACCTAAAATTAAAGGCTTAGCTGAGGTAAACTACTTAACTAATGAAACCATTTTTGATCTTAAAGAAAAGCCTGAGCATTTGATGATCGTTGGTGGCGGACCTATTGGTGTTGAATTGGCGCAGGCTTATGCTTTACTTGGTAGCAAAGTCACTATTTTTGAAGCATCAGATACTATCTTAGGTGTACTTGATAATGACTGCCGAAAAATTATACTTAAAGAATTTGATCGTTTAGGTATTAGCATAATAACAAATGTAAATATTAGTGAGATAGCTCAAGATGACCAAGAGATAAATCTTTACTGTGGTAGTAAGCTTTATCAAGGTTCTCATTTGTTAATCGCCGCTGGAAGAGTGCCAAATTTAGATAAGCTTGATTTAGATAATGTTGGCATTAAATATACTTCAAGAGGTATAAAGGTTGATAGCCGTCTAAGGACAAATCACAAAAATATTTATGCAATTGGAGATGTTGTAGGAGGGTACCAGTTTACTCATGTTGCTGGTTATCACGCTGGTGTTGTGATTCAGAATATTCTTTTTAAACTACCAATAAAAGTCGATTATAATAGTTTACCTTGGTCTTTATATACTAGCCCAGAAGTAGCTCATGTTGGACAAAATATTGCACAGACGCAAACTCATGGTGCAAAAATTTTAAAGTTATCATATCAAAATAATGACCGTGCAGTAGCAAGTTTAGCAACTAATGGATTGATAAAGGTAGCGATAAATAAAAAAGGCTATATCCTAGGAGCGACAATTGTAGGTGAGAATGCCAGCGAACTAATTGTACAATGGACAATAGCTATTAAAAATAAGTTAAAAATCAAAAATATGGCATCACACATAGTCGCCTATCCAACTCTAAGTGAGTTAAATAAAAGATTGGCTGGTAACTACTTTATACCAGTATTGTATAGCAATAAAGTTAGGAGCCTAGTTAGATTTTTAATAAAAATATTTGTTAAAAAACTATGA

>FTL_0281
ATGGCAGATTATTATTCTTTACTAGGCGTTAGTAGAGATGCATCAGAAGCAGATATAAAAAAAGCATATAGAAGATTAGCAAAAAAATATCACCCTGATGTTAACAAGGAAAAAGGCGCTGAAGATAAATTTAAAGAAATCCAAACAGCTTATGATGTTTTAGGAGATAAAGAAAAGAAAAAACTTTATGACACATATGGGGAAAACTGGGATAAAGTTCAGCAAGGCGGTTTTGGTGGAGCTGGCGGTGGCTTTGGTGGTTTCTCGCAAAGTGGACGATCTCAGAGTTTTAATTTTGAGGATTTAGGTGATATCTTTGGCGATCTTTTTGGTGGTGGAGCTGGTGCTAGAGGTTTTGGTGGAGGTCAGCCAAGAGCCAGGAAAGGTGAGGATATAAATATCTCTTTGCGCTTAAATGTTGAAGATGCTATCAAGGGAGGTTCAAGAACAGTTTCGTATAATTACCAAGAAGTAGGTGCTAATGGCATGCCTACAATGCAGCATCAAAGTGTCGATGTTAAAATACCATCAGCAATGGGTAATGGTAAGAAACTTCGTGTCAAAGGTAAAGGCGGAGCTGGTATTGGCGCAAACGCACCAGCTGGTGATCTTTATATCAAAATAGAAGTAGTAGATCATAAAAATTATAAAGTTGATGGTAATGATATTTATGAGCATATCAATATTGCACCATGGGAAGCAGCTCTTGGTACATCACTAGAGATTGATACTCCTTATGGTAAGAAAAAAATGAAAGTACCAGAAGGAAGTCAATCAGGGCGTAAAATGCGTATCAAGGGTAAGGGCCTTGGTGATGGTGATTTTTATATTGTTTATGATGTTAAGCTACCTCTTGCAGATACTGATGAGAAAAAAGAATTCTACAAGCAGATGCAAGAAAAAATGAATTTTAATCCTAGGGCTTAG

>FTL_0284
ATGAAGAAACCTAATTTTGATATTAATAAAAAATCTTTTCCTAATGATGATTTAGTAGGCGATGAGTATAGCAAGAGTCCTAGTGTTGAGGAGTTTAGTGTAGATAAGCTTAAGCAGTTTCCTAATGATATGATTGAGCTTTTTAAACTGATCCAAGCAGTTAGATATGATAGGACATGTTTGCAAGAAGAATATAATAACTATCGTTTAAAACTTAATAACGATAGAATGGATCTTGAGTCTGAAGTAATTAAAATAAAAAAACAATATAATGCGAAGATATGTGCTTTGCAGGAAGAATATAATTCGGTAAAATCTAATAACAACATTGAGTTAGCTAAAATTAGAGAAAACTAA

>FTL_0285
ATGCAAGTTATTGACTCTAAACTTCTAGATAGTGATGGTCAGATAAAAGATGAGCTTTTGATATCTGAGCTTAAAAGTTTTTATACTAGTGACAAGTTTGAGATTATAGCTGCAGCTCTAGAATTACTTAAGAATAAAAGTGCTGAATCTGTGCGTCACCCTACAGGTATTAGCTCATTTTTATATGCTATCGAGATGGCATATGTACTTTTCAAAATTAGAGCAGATGAAGAGTCTGTTTCTGCAGGTATCCTTTATGAATTGTATAATTTTGGTGATATATCTGATGAAGATATCGAGCAGGCTACTAATCAAACAGTGCTTAAGATTTTACAAGGCACGCGAAAAATGTCTGCTATTAGAATGTATCGCTCAGATAATATTTCCTTAGAGCAAATTGATACATTTAGGAAAATGCTATTGACAATTATTGAAGATGTCAGAATTGTTTTAGTAAAGATTGTCGACAAACTGTGTACAATTCGCCATTTAAAATCTCTAAGTAGTAATACCCAACGAGTTATTGCTAGGGAAACATTAGATATCTATGCGCCATTGGCAAATAGACTTGGCTTAGGTGCCATCAAATGGGAGCTAGAAGATAGAGCATTTTTCTTTTTACAGCAAGATGAATACAAACGAATAGCTAAAAGTTTAGGTGTGACGCGAAAACAGCGTGAAGATTTCCTGCATCAAGTAATCCAGGAATTAAAGTCAACGCTCAAAAAATACAACTTACATGCTGGTATTCAAGGTAGAGTTAAGCATATCTATAGTATCTACAAGAAGTTTAAGAATAAAGGTTACCAAGAACTTGATGATTTATATGATATTACAGCTGTTAGGGTTATCACAAATAATGTTGATGAGTGTTATAAAGTACTTGCTGAGGTTAATAATTTATATTCACCAATACCTGAAGAATTTAGTGATTATATTGCTCACCCTAAGCCAAATGGTTACAAATCAATACATACAGTTGTCAAAGTTGGCGAGCAGAATATTGAGGTTCAAATTAGAACCCAACAAATGCATGAAGAATCTGAGTTGGGTTTTGCGGCACATTGGCGTTATAAGGAAGGTGTTAAATTTGATGCTTCTTATGAGGCTAGGGTTGCTTGGTTAAGATCTCTTCTTGAATGGGAGAAAGAGATTAATGAAGATGATAGTCAAATCACAAAAGAGCTTAATAAAAAGCTTTATGTATTTACGCCAGCAAATGAGCTAATAGATTTAGCTGAAGGTTCGACAGTCTTAGATTTTGCTTATTCAGTACATACTATGGTTGGTCACCGTACTAAAGGCGCTAAACTAAATGGTAAGATAGTACCGTTAACAACTAAGCTAAAGACTGGTGATAAAGTTGAGATTCTAACAGGTAAAGAACCTAATCCAAGTAAAGATTGGGCATCAGAAAATTTAGGTTATTTAACTTCTGCACGGAATAGATCAAGAGTCACCAAATGGTTTAATGAGCAGAATAAAGAAGATAATATAGCTTTAGGAAAAGATCGCCTTCTAAAAGAGCTAAGAGGTTATGACCTTAAAGAGGTCGATTTTGTTGAAGTTGCTGCTAAGTTTAATATGAAAACTAGTGATAGTCTTTTTGCAGCGATTGAGGGTGGAAGTTTAAAGACTAATAGCGTTGTTAATTATATTATTGATACTTATTCAGCAGAAGAGAAATTAATCAAGAAAAAGCATAAAGTAACAAACTTAAAAGCTAAAGCCCCAAAAGTCTTAGTTTCCGGTTTTGATGGTATGAAATATGAGATGGCTAAGTGCTGCCATCCTGTTTATCCTGATCAAATTCAAGGTTATATGAGTGTTTCAAAAGGAGTAGTTATTCATACTACAAACTGTCCTAATCTAAATCACCTCAAAGAAAAAAGTCCTGAGAAATTTATAGAGGTTAATTGGGATGATAATGAAGAGGTCTGCTAA

>FTL_0286
TTAGTTACCACTATAGTTGCCAGTATTTTTGGCTTGTTGTAACCAGCCATTTTTAATATAAAAAGTTACTTCATTAGTTGATTTTATTTCATTGCCTTGAGCAGTGCGTCCAGAGATACTAAGTTTATTCTCACCAGGAGTAGGTCGAGCAATTTTCCATTGTCCATCTTCGTAAGTCGCTGGAATAGCCGAACCATTTATTAGAAATGTTGGACTATCATTACTAGCTATCTGCGGATTGGTTGATATAGCAATCTTATCTTCTTTAGTAAAAATGTTAGCATCATTAGCTGGTGATGTAATCTGTACACTTAAATCTGCATTCTGACCCTCTTCAAGGACTTCTTTGTTTTTCTCAGCTAACTCTGATGAGGCTAGTTTTGCTACATCAGACTGATTTATTTTGATAGGTTTATCATTACCAAGGTTTTGTGGAGCTTTGGTATCAATAACTGTAGGTTGTCCTACTTCAATAATTCTATAATCAACATCATCGTTAGGTTTTTCTTCTGAAAATACTACATTTCCATTCTCTGCGCGCCAGGAATAGACTTTTGTATCAGCTGCTTTAGCAAGAGATAAAAAACTCAATATACAAATAACGCTAAAGATATTTTTGTGAAATTTTGACAT

>FTL_0287
TTATCTACCTAGCACTTGTCTTCTATAAAATTCAGAATCATCAGAATTAATGATTTTGTGATCTTTTGTTCTACCTCTGACAGCAATAGTTACTGGACCTGGATTCGGTCGATTGACTTTCCAGATACCATTTTCAAAATGGGCAGGGTTGAGTATACCATTTATGATGAATATTGGGTGATCTTCAGCTGTTAAAGTAGGCTCAAGTATTATTGTTAATTTTTCATTATGCACAAATCGACTCTCACCATTAGCTGGTGAGATAATTTTTACTTTAACAGTCTCTAATTGATTAGTTGCTTGAGTTGTTGTTGCTTGTGGATTTTCGTTATCTAAATAAAGATCATTGTGTTTTAGATAAGTAAGTTGCTGTTCAACTGGAATTTTTTGTTCGATTTGATTTTTATGGTAAACACCAATTCTTTGATATTCTTGATCAAAAATAGGCGCCGTTTGTGAGAAGACTACTGTACCATTTGTAGCACGCCAAGTATAAATATTATCATCTTCATTAGCATAAGCTGTATTAGCCAAAGCTGCTATGAATATTAGTAAATATAGACGCTTTAGATAACTCAT

>FTL_0288
ATGATTACTTTAGGTTATGTTATTTATGACTGTATTGCTAATGCATCTATATTGATATTTGCTTTTTTACTTTATAAAAAAAATAACTATGCATGGTTATTTGTGCTAGCTAGTTTAATTATAAAGGTATTTATTTATGGCAAGTATGGAATATCAACATCTCTGATCTACTTATCTGCACAGCTACTAACGGCTATCTTAGCAGCTATTATTTGGTTAAGAAACCCAACATATGTCAAGGTATCTAAACAAAAGAAATTGTTAGTAATAGTTATTGCGTTAATTATTTTGGCTATATGGATTGGACTGATGTATCAATATGTAAACCCTTATATATTGAATTATGAGTTAATGTTTGGTTTTGATTATTTATGCTATATGCTAGTGGTAATAGGTGGAGTATTTCTTATTTTTAGATTAGCTGTAGGATTATTATTTTTTTCTGTAGTATATATCAGTTATGCTGTTAATTATGCAAACTCTGCAATGGTGATTCAAAATGCGCCACAGTATTATAGAGATTTTATTCTATACTATTGGCTATCAGCACTATTTTTGTTCATCGCCGGAATAATTATTGTTGCAACATATACTAATGCTAAAAGAAGTGTTTAA

>FTL_0289
TTATAGACTATAAATATCAAATCTATTAGTCTTACCTTTAAGCTGTGAGCTTGGCTTTTTGTTACTGAGAAATTCGGCATTTATGGGTCTTTTAACTACAGCTTTGGGGGATATTTGTGTTTGGATAATGTTGTCTAATAAATTCGAGTTAGATACTTCATCATTAAATCCTACTTGATGAAGGATTTGCATACCTTGTTTGACTTTAGCACTTTTTTTACGTGGTGGAAACATTGGGTCAACATAGACACAATCGAATGATTTATCAGTCGTAAGTATATATTCATTACTATCTATATTGATTAAGGTTATTCTATTGGCAATCTCTTTCAAATAATTTATTTGTTGAGCTCTTTGTAAAGCATCTTTCAGTAGTAGATATAGATAAGAATCTTTTTCTAGAGTTAGTAAAGTATGGCCTCTAGCAGCTAATGTAAAAGTATCCCTACCTAATCCTGCTGTAGTATCAAGGATGGTAAGCTTAGCTTTAGAGCGACCTTCAATTGCCTGTACAACACTACATTTCTTAGTTTTAGGATTTATTCTATTTAAGATTTCACTATCATTAAAATCTATAAATAATTCTTTATTATTATAATGAAGTTTTAGATTATCATTTTCAAGGTATAAGTATTTATCTTGCTTGCAAAACTCATACTCTAATCTATCTTCTATAAATTTATCAAGGTGATTCTTTACATCTAAGTTAGAAATATTTATCTGCAT

>FTL_0290
TTATTTTTTCTTTGCCCGAGGGTGCGCTTTATCAAAAACGCTTGCTAGTTGTTGGAAATTTAAATGTGTGTATATCTGTGTACTAGAAATATCAGCATGACCCAATAAATCTTTCACAGCTAATAGATCTTTAGATGAATCAAGTACATGACTAGCAAAAGAATGCCTTAGCATATGTGGATGGATATGGCGGCTAGCATATTTTTGAGCGAATATTTCAAGACGCTTTTGAATTGATCTATTTGTCAAGTGTTTACCATCACGGGAAATAAATAGATAATCACTGCTTGGTTTTAAGCTATCTCTGATTTTGAGCCATCTATTGAGGTTACTTAAGGTTTTGGTACCAAAGTATACAATACGTTGTTTGTTGCCTTTGCCTGTAACACGAATATTTTTTTGTGATATGCTTATATCTTTTAGTTCAACTGATGATAATTCACTAAGTCTAATGCCACAACTATACAACAGATCAAAACAGGCAATATCACGAGCTTCAATATCATTGCTTGGATTTATATCTAGTAGATATGCCAATTCATCTGTGTTGACTACTTTGGGTAGTCTTTTGCTATCTTTAGGTGCTTTGATACCGTTAGCTGGATTTTGTGATACTATTTCGCTATTTATGAGAAAATTAAAAAAGCTTCTAACTGAACTAAGTTTACGCTGGAGTGTCTTAGGAGAATTGCCTTGAGCATGTAGCTTTTTTATCCATATCAATATATCACTATGAGTTAAACTAATAATATTTTTATCACTAAGAGCTTGATTTAGTTGCAATAGATCCCTTTGATAGTTATTAATAGTTTCTTGAGAATAGTTTTTAAGATAAAGTAAGTTGTCAAGAAAATTATTGATATGCTCTAAATTAGTCAT

>FTL_0291
TTAAGCAACAACACATAATATAACTATTACACCAGAAACTAGTGAAATTAGCCATAAACTTTTATACGTGGATATCTTATAATTGAAATTTTCACCAAGGTTATTTATCTTAAATGCCATAAGCGCCGGCATAATCATCAATAAAATGGCGATTGATAAACCAACACAAGTCATTGCGTAAATAAAAATATCTGGATCCATTTGGTTTATTATTAGAGGTATAGCAAAGGTTAGTACTGCTGCTATTGAGTAACCTATAACTTTTTTAGTTTTGTATAATTTATATGTGTCTAAATTAAAATGAAATAGCGATAAGTTCACGCTTAAGAATGATGTCATAATCGCCACATAAGTAAAAATATGTAATACAGCATCTGTTGTTGGAGTTCTTACTTTAGTACCTAGCGTTTTTAGGATATCGCCTATATTAGCCTTATCTACAGGGATATGATTAAAAATTGAATCCATAAAGCTTACTGGACCATGTAGTGGTAGTACACCTAGTATAGTTACGACCCATACTAAATATAGTATTAATGGAATAATACTGCCTATTATAACAATACGCTTCATATCTTTAGAATTTTTACCAAGATAATCAGATAAAGCTGGTACAATAATATGTGAGGTAAAAGATGTTGTAAAAACAGGTATAGCTATTACTAGTGATATTCCAAGGTCAACAGGTGCTACAAAAAGATTTGGAATATCAATATATCTGTTAAAAACCACACATAAAATTACTAACACTAAGATCTTAAGTATTATAAAAAATCTATTAGCGTAATCTACAAATCTAGTCCCTAAGACTACGATGCTACCAAAGATAATCACAAAAATTAAAGATGATAGTTTTTCATCAAGACTTGGGAATGTTGTCGATAATGAAGATGCAGCTGCAGAGATATATGCAGTACTTATGAAATACATTAATATCAAAAAAGCAATACTTGCAACAACTCCACCTGACTTACCAAGATACTTTTCTGCTATAGTTTTGAAACTACTACCATAAGGCATCGAGCAAGAGATATCTGATATAACCACAGCAGTGTAAGTCATTATACTCCAAACTACGAATATGAGAATGGAGCCTATAACAAAGCCAAGTTTAGCAGTAATTATTGGTAAAGCTAATATGCCGCCGCCAATCATGGTACCGACAATAATCATTATAGATCCTAAAATTTTTATTTTACTATTACTATTCAT

>FTL_0293
TTAATGCTCACGCTTTGGCGAAGATTTCTTTTGTAAGTATATTGCATCAAAGTTGATAGGTGCAAGGTTAAGAGGTAAAAAACCTCCTTTGATTATTGAAGAGTCAATTATTCTTTTAGCATAAGGAAAAAGGGTATTTGCACAGTATGTATTAAGTACAGAATCAATTTGTTCTTCACTCATGCTGGTAATTGTAAATATTCCAGATTGAGTAACTTCAGCTATATAAGCATTAGTTTCGTTGTTCTTTGTAGTTACAGTAATAGTCAAATCTAGCTCGAAATTTTCATCATTTATTTTTGTGGTATTTATATCAATATTAAAATCAGAACTAGGATTCCATTGTTCTTTAAAACAAGCAGGTGAGTTAATAGTCTCAAAAGAAACATCTTTTGTATACACTTTTTGGATTAAGAAAGATGGTTGGATTTCATTATTTTGCAT

>FTL_0294
TTAGCGTTTTTTTAGTTCAAAGAGAATATTTAGTGCTTCTAGAGGTGTTATTGTATTAATATCGATAGCATCAAGTTTTTGTTGTAAAGGATTTTGAGTTGTTGGTTCTAACTGAAATTGAGCTTGGACTTGGGTTGATTCTGTTAGCTGTTGCTTTTTTTCGAGATTATATAAATTTTGCTTTGCTGACTCTAGGACATCTTGAGATATTCCGGCAAGTTTGGCTACTTGGATGCCATAGGATTTTTTAGCCGCTCCTGTAACAGCTTTGTGCATAAAGTAGATATTATCTTTATATTCTTTTGCTTCAAAATGGATGTTACATACATTTGGATATTGTTTAGCCAATTCTGTTAGCTCAAAATAATGTGTTGCAAATAAAGTAAAAGCCCCCATTTGTGCAAACTTCTCTGCACATGCTTTAGCTAATGCTAAACCATCAAAAGTACTTGTGCCACGACCTATTTCATCCATTATTACTAGTGATTTGGCACTAGCATTATTGAGAATATAGGCTGTTTCAGTCATTTCAACCATAAAAGTTGATCTACCGCTAGAAATATCATCAGATGCACCAATCCTTGTGTAGATAGTATCAATATCACAAATATCTGCATAACTTGCTGGTACAAATGAGCCGATATAAGCTAGAAATATTAGCTGTGCAACTTGGCGCATATATGTCGATTTACCGCCCATATTTGGACCAGTTATTATTTGTAGGGTATTAGTATCTTTGCTTAGTAAAGTATCGTTTGGGATAAATGGTTCATCAATATTATGCTCAATAGCAAGGTGACGAACTTCTTTAAGTTCTAATTTTGCTAAGTTATTAAACTTAGGTTGACTAAGTTTAAGCTTAATAGCTCTCTCAGCAAAATTTGCTAAAACATCTATTTCAGCAATACTTGCAGCAGTTTCTTGAATTTGTTTGTAGTATTCGATAACTTTCTTTAATAGAGTATCATAGATTAACTTTTCACGGGCTAGAGCCTTTTCTTTTGATGAAAGGACTTTATCTTCGAAGTTTTTTAGTTCTTCGGTGATATAGCGTTCACTAGCTTTTAAGGTTTGGCGTCTGACATACTCAGTTGGGATTTTATCAGCATGCTGTTTAGATAACTCAATATAATAGCCATGAACACGATTGTAACCAACTTTGAGTGTACTTATACCAATTTTCTGTTTTTGTAATTCTTCAAACTTGATTAGAAAATCATAAGAATTATCTTTTATGCTTTTTAGCTCATCTAGTTCTTTATCAAAACCTTCTTTGATGACGCCACCATCACGAATGGTTGTTGGGGGATTCTCAATAATCGCTTTATCTAAAAGTGTAACAAGCTCATCAAGCTGGTGGATGCGGTTATTTATATTTGTAATCTCTGGAGTATTTTTTTCACTGAGGAGTTTTTTGAGTATTGGTAGCTGCTCAAGGGAGTAACGCAGAGCGACAAGATCTTTAGGTTTTACAGTTCCAAGTGCTACTCGTGAGATTATCCTTTCAATATCACTGATATAACTAAGCACATCTTGAATTTTTAAAAAATGTTGATTTTCACCTAAACTGTTTATAATACTATGGCGAGTAGCTAAAATGTTTAAATTTCTTGTTGGATTGCTAAAATACCTTTTTAGTAAACGACTACCAAGGCTAGTCTTACATTTACCAATTATGCTAAGTAAGCTACTTTTTGAGTTATTATCTAGCTCAAGATTTATACGACTATTTATATCAATGTTAAGCGTATCTTGTTCTTGTTCATAGCTGATATCAGTAATATGCCTAGGAGTATCCTTGAGAATATTTGTAAGGTAGCTAAGTATTGAGCCAATAGTTGTTAGTTGATCATTTTTATAAAGATTTAGGATATTATTAGCAATATTGGTATCAAGAGAATCATTGATATATTTTTTTGCCTCAAAATTACTATAATACCATTCTTCTAAAGCTTTAATTGGTTTTTTAAAAGGATTCTGCTGAGCAAGTTCTCGAGAGTTAGTAATAATTTCTTGAGGTGATAATTTCAGAACAGTATTTTTTAGCTCATTTAGGCTAGTTAGTGTTTTAACTAGATAAATTTTTCCTTGCGTATAGCTTGTGTATGCTAAATAATACTTATTATTTTTTTCAAAAATACTCACAAGAATACTATCTTGATTGTTGTCTAAAAAAGCTTCTTCAGAAACTGTCGCTGGAGTTATAATACGTGTCACTTGTCTCTCAACGGGACCTTTTGAGGTGTTTGGATCGCCAGTTTGCTCACAGATAGCAATCGATAGACCTTTTTTGACAATTTTTGCAATATAGGCTTCAGCGGCATGATATGGCACTCCAGCCATCGGGATTGATTCACCATTTGATTTACCACGAGCTGTGAGCGTAATATCTAAGAGCTCAGCAGCTTTTTTAGCATCATCAAAAAAAAGCTCATAAAAATCGCCCATACGGTAAAATAATAATATATCTTGATACTGTGATTTAATTTTCAAATATTGTTGTATCATCGGGGTGTGATTAGAAATATCTTGCAT

>FTL_0295
ATGAATTATTTAGACTTTGAGTCAAAAATAAAAGAAATCGAAGATAAAATTACATCTTTGTCACATGTGTTTGAAGATGAAAAAACAGAGGCTGAGATTAAAAAGCTAAGTAAAAAAAGACTTGAGCTTATGGAGTCCACTTATTCTAAGCTTACAGACTGGCAAGTAGTACAATTATCACGTCATCCTGATAGACCATATTTCAAAGATTTATTACCATTAATTTTTACTGATTTTCAAGAACTACATGGTGATAGAACTTTTGGTGATGACTTAGCTGTTATCGGTGGTTTGGCAAAATTAAACAATAAGCCTGTCATGGTGATTGGTCAAGAAAAAGGTCGTGATACTAAGAGTAAAATAAAACATAACTTTGGTATGATGCATCCAGAAGGGTATCGTAAAGCTTTAAGACTTATGAAGTTAGCAGAGAAGTTTAATATGCCAGTTGTGACTTTTATTGATACTCCTGGTGCATACCCTGGTATCAAGGCAGAAGAACGTGGTCAAAGTGAAGCTATTGCAAGAAATTTATTAGAGATGAGTGCACTAAAAGTTCCTGTTGTATGCATTGTGATTGGTGAGGGCTGTTCTGGTGGTGCCTTAGGAATAGGTGTTGGTGATAGATTACTTATGCTACAGTATAGTTATTTTGCGACTATTTCACCTGAGGGTTGTGCTTCAATTCTACACAAAACTGCTGAGAAAGCATCTGAAGTTACACAAATGATGAATATTACTTCAGGTCGTCTTAAAGAGTTAAAGATCGTTGATGAAGTGATTCCAGAACCTTTAGGTGGAGCTCACCGTGATTACGAAACTACAGCTACTAATATCAGAAAAGCTGTGGCTGCCGAGCTAAAAATACTTTCTGAGATGACAGTCGAACAAAGAAATTCTAGAAGGTATGATAAGCTAATGTCTTTTGGAAGATTTAAAGAAGCTTAG

>FTL_0297
ATGATAACCAAGCGCAATAATAAAGCTGCTGGATTTACGTTGCCAGAGCTAATGGTTTCAATGGTTATAGCAGCAATCGTTATGGCAATGGCTATTGGTATTTATATTGATATGAAGAAGCAATATATCAAACTAAGTGACAAACATAAGATAAATACTAATCAGCTTTTGATTAAGCAAATTTTCTATAATACTATAGGTCATTCTGGATTTACGACTAAATATGGTGATATTTATCAACAGCTTGTGGATAACTCTGGGGATAACTTTGGAGATATCTTTGGGAAAATGGGGGTAATAACCATAGGTAAAGCTCCAATTCAAAATTTAGAAGGTCTGCCAAAGGGATTAAGTCTTTCAGTTGAAGCTTGTAAAGAGCGAATGTTACAAGATGAAGATCTTAAAAATATGAATATAAATGAGAGTATTCATTGTGTGCAACCAGATACTGATTTTTTGATTATTCAAAGAAGTAGTTTAGACTCAACCTTAAAAACTAATTCATCAAATAATATTTTCAAAATAAATGAGTTTCAAAAAGGTACGCCACCAGAAAAAGATCTTAAAGCTAATGATTATCTAGTTTTATGTAATGCTTTTGAGTGTGAACTAGTTAAGGTTGGTGCTGTTACACTAGATTTTATCTCAACCACTAAACTAGTTGAAGATAAGTTCAAAATAGGTGATTATGTTGGTAAGTATATTTTAGAGGTTTTCTTTATAGCAGCTAGTGGCAAGAAAGATAAAGATGGTCAAGAAATCTACTCTTTATATGAGTATGTCAAACAAAATTCTGCTGACTCGGAAATATATGAGTTAATAGATAATGTCAGTGATTTAAAGATAGAATATGTTTTAAATTCTGATATTCATCAAGGAAGTGCAAAATTAAAATGGCAATCACCACAACAGCAGCCAATAAAAGTAAAAAGTTCAACAATTGCAGCGCTTAAGATTTCTTTCAAAGTATCGGGTCAACCAATGAGTAAGATATTCTTATTAAGCCAAGTTTAG

>FTL_0298
ATGTATAAAAGTCTAAACACAAAAGTTTCTGGTTCGGCATTGTTGATGGCTTTGATATTTTCTTTTGTAATTATGGTGATGCTTACCGGGCTTTTATATATATTTAAGATAGGGCTTTTGACCACTAAAAGTATTATCAAAAATAATAATGAAAAAGTCTTAGGTGAAACCTATATATCTAAAGTTAGGGATGATATAAACTTTACAAAATCTGCTGAGCTTGAGATAGGTGATAGTAAGTTTCAAATTATAGTTAATAAGGATGATGTATCATCATTTTTCCCAAATAATACAAATGCAGAGCTTTTCCAGTCACAACAATACAATAGTTATGATGTGATATATAAAGCTTTTAACTTAGGTACGCATGTTGATCTTACTGAAAGAATTATCTACAACGCATTAGTGGCAAATAGCTATCAAAATTTTGATGGGGATTTTATCCCGATTAATGTGCCGATGATTAATCCTGATGCGATGACTGATTATCAAGAGAGAATTTATCGCCTAAAAAGTGATGGCACTATTGATGATATGCCAAAGGGATTTATTGGGCTTATCCAAAAACAGAATAGGCAGTTAAGTATTTTTACAAAAAATGCAAAAATTGGTGTGCCAATTCCTGAAAAGATGGCGACTGATTATAAAGTTAAGGTAGGTTGGAATCTTGAGAAAGGAAAGTGGAGACTATACCTACTATTGTATGATACAGATAAATTGTTTACTACAGATATACTTTTAGATGACCTTCTTGATGAGGAGAAGGTTAAAGGCTTAGAAGCTGATAATGAAGCTTTAGGTAATCAAATTGGTAAATGGCAAGCTGTAATTAGCGGTGGTGGCAGAGAGATGAGTTCAGCTGGGGAGCAATTTATCAAAAATGGTATCATAGATGTGGTTTGGTATTTTGATAAGAATGATGCACCTCCTGAATTGATGATGGTTAGAAGTGTTAGGCAAAATCAAACTGGCAGTGATACTAAAAAAAAGACTAGTAAAAAAAAAATAACTAGGCAACAGCTAGAAATCTACTATTCCGAATATTCATCTGGCAATAAAAATTATGTTGTTAAAATAGCTGATAGACTTGAGTTTAAAGAAGAGTTAAATGAGGATACGGTTAAGTTGTTAGTACCAGATATGACAAGTAACCTTGAGGCAAATATGGTGTTGATATTTCATCCTAATGAACAAAGTAAAACACTTATGGGTATTAGTGACTTTAACTATAATGGTGATCATCGTGTCGGTAAGAGTTTAGATACATACATTGATGGCGAAAGCTTTGGCAAACCAGTGATAGTATCTAAATCTAATGATTCTATGTATATAATTACATTTGAGCCTAATAAATTACACCGTTATGAATATAAAAAAGGTTTTGGTAGTTTTATAAGTCTAGAGTTTGGCTCAAACGGCCTTGAAAAAGAATTTGACTTTGATAGTGAAAATAATGGTGATATGGTTGTTGTTGGTTTATCAAACTCAAAAAAAGAAGATGATAAAAAAGATGCTGGAATTCAGTTAGTTGTACCAAAATTTGGTTATTTATTTGTATTTACACCAGATAAGGTTATGCAACTTAATTATGATTTTGAAATACTCCAAGAGATTGATTTAGGTGTATCTAATCCACAAATTTTAGCTGATTTTGATGCGGTTAAAAACACTATTAATAAGATCTATATTCAATCAGAAGCTTTAGAGGTCAAAGCACAGGAAATTAGTGATGAGCTTGGTGATGAAGCCAAGCCACAAGATAGTTCTGAAATTAATGATAAAAATAAATCTTCTTCGCAAAATAAATCTAAGCCAAAATCAATAACTGAAAGGAAAAAACAAGAGTTAGCAAAAAACAATGCTAAAGCTAAAGATGAAGAAGACAATCAACCAGCAGAACGTATATATTTAGACACTAAGTATCTTTATCCTTTGGGGATAGTCAAGGAAGTTAAATTATGA

>FTL_0299
ATGAATATCTTAGAAAATATTAATACAGAAAAAAGAAATCCTAGAAGTTTAAATCTTGATTCCATGTCTATAGCTGAAGCAGTTAGCTTAATGATAGATGAGGAGTATGGTGTAATTGAAGCACTAAAAGAACAGCATAGAAATATAACAGAGGTAATTTTGGCAACATCTTATTCCCTAAGAAATGGTGGCAGGATTATATATATTGGTGCAGGTACAAGTGGTAGATTAGGTATATTAGATGCCGTTGAATGTCCACCAACATTTAGTGTTGATTATAATACAATTGTAGGCTTGATAGCTGGTGGTGAAAAGGCATTTATTCAAGCTCAAGAAGGAGCTGAAGATGCTGCTAATTTTGGTAAAGAAGATTTGCAGAGCATAAATCTTACAGCTAAAGATATTGTAATAGGTATTGCTGCTAGTGGTAGGACTCCATATGTGATTGGTGCTCTTGAGTATGCTAACTCTATTGGTGCGACTACAGTTGCTATTAGTTGTACTAAACAAGCAAAAATATCAAAATATGCTAAATACTCTATAGAGGCAGTACCAGGACCTGAAGTTTTAACAGGTTCAACAAGGCTAAAGGCTGGTACTACTCAAAAGCTGATTCTCAATATGATATCAACTCTTTCAATGGTCTCTGTCGGTAAAGTTTATCAAAATCTGATGGTAGATGTAAAACCTACTAACCAAAAGCTAATTGAACGCTCAAAGAATATTATCTGTGAAGTTACGGGAGTAGATTATACAACTGCGGAGAAATTTTACTTAAAAGCCAATAAATCTGTCAAGGTTGCAATAGTAATGATATTAAATAATTGTGATTATGAAAAAGCTTTGGCAATATTAAAGAACAATAATAATTTTATAAAGAGCTAA

>FTL_0300
ATGAGATTATTAATATTGTTTATAGCCGTTATGTTTAGTTTTGATAGCTATGCTACTATTTATGAAAAATATCAAAATGGTGTGCCAGAATTTTCTAATCAGCAATCCCAAGGTGCTAAACAGCTTAATTTAAGTGATGATCCAGTTTCAGTTATTGACATGAATAGTATACCACACACAATAGTTTGGGGTCGTGCTCAGCAGCAGCAATATTTACCTTATTCACAACTACAAGAGGATACGCTTCAGGGAGCATTCCCAGAAGAATTTACAGATAACTATTTTGATTTTTATGGGAGAAATTATCAATATCATAGCTTAATGTCATCAACAATGGGTGTAAGTATGTACACTCCATTTGGTGCAAACAATATGCGTTTGCAAAGAAACTACTAA

>FTL_0304
TTAGTTATCTACGGTATTTGCCGCTTTCTTAGTTATGTTATGTGGGTAAATCATATTTAGAACAATTTTTAAGGTAGACCCTTGGGCAAGTATTGATAATATAACTACGGTATATGTAATACTAACTATAACATTACCTTCATCAGGTAATGATAATGCCAATGCTAAAGATATACCGCCTCTGACTCCAGACCAAGCTACGAGTAAATTATCTTTAGCTGAAGCTCGAGTAAGCTTTTTATCTATTACAGTAATTGGTATTGATATACTGACTAATCTAGCAAATGTTACGATGAATATACCAGCAGCACCAACCCAGAAAGCACCATGATTAAATGGTATACTAGTTAATTCTAGACCTATAAGTATAAATAGGAAAGAGTTAAGCATATTATCGATAACCATCCAAAAATTATCCAGTTTTTCTACTTGGTCTGGAGATGTTTTTTTACGATCTGAAAGATTATTGCCGATGAATAAACCAGCAACTACCATGGCAATAGGACCTGATACATTTAAGCTATGAGCGATTACATATCCCATGCTTGCAACGGCTAATGTGACAAAAATTGAAGTTTCAGAGTCTTGATTAGTCTTTAGAAATATAAGTGCGACTCTAGCAAATATATAACCAAGTAGTATGCCACCACCAGCTTCTGAGCCAATCTGTTTAGCTATTATCCAAATATATTCAATACCATGACCATTAATAGCTTGTCCAAATTCACCACCACTACTAAAGAAAACGATATTTGATAATACTACGAAAAGGACAATTCCTGTAGCATCATTAAACAATGATTCACCAACTACACGTGTTTTGATATGTTTGGGTATAGATTTATTACCAGCAAGTGTACTAATTACTGCAATTGGATCAGTAGGTGATATCAACGCTCCAAAAACTAAGCAATAGCCTAAACTAATTTCAAAACCAACTAGGAGACAGAAACCATAGATTAATATAGCAGTTGTAAGTGCTGATAGTAATAGACCAATACTTGCAAGTCCAAATATAGCTTTTAACTCTTTTTTTAGATCAATCATATTAAAATGCAACGCATTAGCAAATAATAAGAAAGATAACATTCCATCAAGAACAGTTTTTTTGAAATCAAAACTTGATAAAGCAACTACTAAAAAATTTGATGGACTCAAAAATGAGGCACATAGTGCCGAAAAGGTTATTGAAAGAATTGTTAAACCTATTGCTTTGGGTAACTTTAGAAACTTAGTGTTAATGTAACTCATTAATGCAGCTACAACAGTTAGCAAACTAAATAAAAAATATTCACTCAT

>FTL_0305
TTATAAGCCACAGCTATACTCCCAGCTGCATGCCTTTGATAATTCTTCTAATAAATCTTTTTGTGTAAAGAAACCATCATCTAACTTATCAAAAGGCATATCTCCAAACATAAAGCTATTTGTTTTAACCTCTAAGTCAGTTACTTTTTCAATATCTTCTTTAGTTAATATCTTAAACTGTTGTTGAGTCAAATGTATACATGGTTGACATTCAAGACTGTATTTAGCAGCTTTGAATGGTAACTCTTTAGTTAAATCAAGAATATCATCATAGCTATGATTTAGTAAAGGATATGCTAGAGGTCTATAATCATATCTTTCTTCTTCATCTAGATTCTTTAAAAGCCGTGAGACACTGGACATATCGCTGCAATGACTAAGTAGGATAGTGGCATTACCGTTAGCATCAAGTTCATCGATTTTATTAAGTAGAGTTATACCTTTAAGAAAACTCGCACACCAGCTAAATTGTTGCGATGGGAATTGCTTACGTGCTAAAACTAGCTCTTGGAAGGTATTTTCTGATTTTAAATGAAAATAGCTGATATTTTCTTTTGTTAGCCAGTCAAAAACCGCTTCTAAATAACTATTCCAATTAGCCGCAGCGAAACCTGTATCTACTGATAAGATACAGAAGTTACCCGATAAATTTTGCTTTGCCCAGCATATAAGCGCTAAAGAATGAATGCTGTAGTTAGCAATAATTATATTATCTAACTTCTGCAT

>FTL_0306
TTACATTCCTATAATGTCTTTAACTTCTTTGAGTTTATCTTTTGCCAAATGACGTACTTTCGCAGCTCCTTGGTTAAGAATATCATCGACAATTTTAGGATTATTTATATAATAGTCATATTTTTCTCTAGCATCTCTGAGATATTCGTTTATTTTTTCAAAAAGTATTTGTTTGGCATCTCCCCAACCAAGTCCACCTGCCAAGTATTTTTCCTCTAAGGCTGCTATCTCTGTTTGGCTTGCAATACTTTTGTATATGGCGAAAATAGTACAGTTATTTGGATCTTTTTTCTCTTCAGGCATTTGAGAATTTGTAATAATTTTCATTACTTGTTTTCTAAGTTTTTTCTCCGTTGAGAAAATGGCTATAGTATTATCGTAGCTTTTTGACATCTTGCGACCATCTAAACCAAGTATAGTTTGACTATCTTCACTTGTCAGGGCTTGAGGAGCCTTGAGAACTGGTTTTTGGTAAATATGGTTGAAACGGTTAGCGATATCTCGAGCTATTTCTATATGTTGAATTTGATCCTTACCAACAGGAACTAAGTCCGCATCGAATATAAGAATATCTGCAGCCATAAGTACTGGGTAGTTAAATAGTCCCATAGTTATACCTTTATCAGGATCAGCATTCTCCTCTTGAAGATTCTGATCAACTAAGGCTTTGTAAGCGTGAGCTCGGTTAAGTAATCCTTTAGCAGTAGTTGTACTAATAATCCACGTTAATTCCATTATCTCAGGAATATCTGACTGACGATAGAAATAAGCTTTGTCAGGGTCAAGTCCAAGTGCTAACCAAGATGCAGCTATTTCATAAATGTATTGCTGGCGTAATTTTTTATCCCAAAGTTTGATTAACGAATGTTGATCAGCAATAAAGTACATACATTTATATTGATCATTTTTAATCATTTCGATTGCTGGTTTAATAGCGCCGATATAGTTACCTAAATGTGGCGTCCCTGATGGAGTGACACCAGTTAAAATTATTTTTTGTGACAT

>FTL_0307
TTAGTTAGTCAAGTTGGTTATTTCATTAATTGTTGTGATTAATTTACTTTCTAATTCCTGATCAGTTAGTTCAGTATTGTCTATTACAAAATCAGCTATTTTTTCTCTTTCTTTATCAGATATTTGTAGGTTGATAAAAGCAACAGCTTGTTGTCTGTTTTTGCCGTCACGTTCCATTAATCTTCTAATTCTAGTTTCTAGATCTGCTTTGATAACTATTACTTTCTTTAGATAGTCATAGTGACGGAAGTTGTATGGTCCTAGCAGTGGGATATCGACAATAGTCATCACAGTGTCAGACTCTTTTACTTGTTTTTTTATCTCTTTATTGATTACTGGATGTAGATAGTCTTCTAACCATTTTTTAGCTTCTTTAGATTCAGTGATAATAGCTCTAAGCATTGCTCTGTTTATCTGCTTATTCATCACTATTTCATCACCAAATTTTTCAGCTATTTTTTTTATTACCGAGGGTTTTTTAGTGATTTCTCTACTTATGGTATCTGCACAGACAACATTTAAGTTTAGCTTCTCTTTTAGAATTCTTGTTGCTGTTGATTTACCACTTGCAATACCGCCAGTTATACCAATTGGATAAGTATTTATAAAATTCAT

>FTL_0308
ATGCAGATGGCTTTATACTATCCTCAGTTGGGTTATTATTCTAGAGCAAAAGAAAAAATCTCCTCTCAAGGTGATTTTATTACTGCTACATCGCAAACTTCTTTATTTGCGCGAACTTTTGCTAGACAGTTTGCAACTATAATTTCTCAACTTGGTAACGACTGTAGTGTCATAGAATTTGGCGCTGGTAATGGTAAGTTTGCTGCAGATTGTGTTGATGAACTTGAGAGTTTGGCAATATTGCCAAAACGCTACATAATTGTAGAGTTAAGTAATGATTTAAGATTAAGGCAGCAGCAGTATATCAAAGAGAATCTATCGCATTTATATGATAGATTTATCTGGCTTGATAAATTGCCTGCAGAAAAAATTAAGGCTATTGTCTTTGCTAATGAGCTTTTAGACGCGATGCCTGTTGATATTTTTAGATCTGAAAATAATAAACTAATACAGCAAGGGGTTATTAGAAAAGGTGATACTTTTGAATTTTCTGATATGCCAAAAAATGATGTCCGTTTTGAGTATGAATCAACTAAAATACTAAATGATGGTATTACTTTTAATGATGGTTATACTAGTGAGATAAATACTTGGATTCGCCCATGGGTTAAGTCTTTGCGCGAGGTTTTGTCACAGGGTATAGTTTTCTTATGTGATTATGGTTACCATAGGTCTCTGTATTATTCAAAAGATAGATATATGGGGACTTTAGCATGTTATCATCAGCATCATGTTAATTTTGAACCATTTATAAATATTGGTGAGCAAGATATTACCGCGCATGTTGATTTTACAACTGTTGTGGAGGCTGCTATTGAGGAGGGGTTTCAACTTGATGGTTTTATGACGCAAGCAAATTTTTTGAAAAGAGCTAATATAGCTGAAGTTTTTAGTAATATATCTCAACGTTTGAGTACAAATCAGCTTTTAAAATATAGTAATGATATAAAAGATTTACTTCTTAATGATAAGCTCGCTGAAGTCTTTAAAGTTATGGCTTTTTCTTTAGATTTTGATTTTATTTTAGAGGTATTTGATAATCAGGATAATATTGATTATTTATTATAG

>FTL_0309
ATGTCGGATTTCACTAAAGATATTGATGTTTTAGAAACCCAAGAATGGCTTGAGGCTTTTGAAGATGTCATAAAAAGAGAAGGTGCTGATAGAGCCAAGTTTTTATTTGAACAATTACTTGCTAAAGGTTCCGAGCTTGGTATAAAAAGTGCTTACTCAACTGCTAAAGTTAAGAACTATGTCAACTCTATAGATGTCTCTGAACAACCAAGTTATCCAGGAGATATAGAGCTTGAACAAAAGATTGAAGCTATCAATAGATGGAACTCTACAGTTATAGTAGCTGCAGCTAATAAGAAAGATGGTTCTATAGGTGGACATATTGGTACTGGTGCCGGCGCTATGACGCTTTATGAAGTAGGTTTCAACCATTTTTGGAAAGCACCCAATGATGAACATGCTGGTGATTTGATATTCTATCAAGGACATCTTTCTCCTATTGTTTATGCGCGTTCATTCCTAGAAGGTAGAATAACTGCAGAACAGTTAGAAAACTTTAGAAAGCAAGCATTTAATGGGCAAAATGCGGTATCTTCATATCCTCATCCTTATCTACAACCGACTTATTGGCAGTTCCCAACTGTTTCTATGGGGTTAGGACCACTTCAAGCTATTTATCAAGCTAGATTTATGAAGTATCTAGAGGCTAGGGGTTTAGCAAAAACATCTGATCGCAAAGTTTGGGCATTCTGTGGTGATGGCGAGATGGATGAGCCAGAATCAATTGGTTCTATCACTAGAGCAGGTCGTGAAGGGCTGGATAACCTTATATTTGTAGTTAATTGTAATCTACAAAGGCTAGATGGTCTGGTAAATGGTAATGGTAATATTGTTGAAGAATTAGCAGATGTATTTGCTGGTGCTGGTTGGAATGTTATCAAGGTGTTGTGGAGTAGTGACTGGGATAAATTATTACAAGATCCAAGAGGTGGTAAAAAACTTGCTCAAAGGTTAAGTGAATTAAATGATGGACAATTCCATACAATTAAAGCTCATGGTGGTGCTGAGTGTCGTAGAGTTGTCTTTAGCGGTGATGAAGATTTAGAAGCGCTAGCTAAGGATATGACAGATGATGATATTCAAGCATTACGTCGTGGAGGCCATGATCCATTGAAAATTTATGCAGCATATAAGAAGGCGGTAGAGAATCCAAATGGTCGTCCAACACTAATTCTTCCTATGACTGTTAAGGGCTATGGTTTAGGGGAGTGGGGTGAGTCAAAAAATATTGCCCACAATGTCAAAAAACTTGATACTGATGCACTTGAGCACATCAAAAATAGATTCAATGTCCCGGCTTCAAAAGAGGATATCGAAAACTATAGACTCATCAAGCTAGATGAAAATTCGCCTGAGATGAAATATCTACACTCTAAGAGAAAAGACCTAGGTGGTTATATTCCTAAGAGATTGGAGAATAAGCAAGCATTAGAGATTCCAAGCTATAAAGATTTTGCTAAGAGCTTATTGGATGATAGTGGTGATAGAGAATTTTCAACTACTACCGCATTTGTAAGAATATTATCCTACTTGGCAAAAGATAAGAATCTAGGGAAGCATATTGTACCAATCACGGTAGACGAGTCACGTACTTTTGGTATGGAGGGCTTGTTTAGGCAGTTAGGTATCTATAACCCACATGGTCAGCAATATGTGCCAGAAGATAAACAGCAAGTAATGTTCTATAAAGAGTCTGTAGATGGTCAGATTTTACAAGAAGGTATTAATGAGCAAGGAGGTTTTTGTTCTTGGATTGCCGCAGCTACTTCATATAGCGTACACAAGGTTCCAATGATTCCTTTCATGATTTACTACTCAATGTTTGGTTTCCAAAGATTTGGTGATCTTGCTTGGGCAGCTGGCGATTCGATGGCAAAAGGTTTTGTAATTGGTGGGACTTCAGGACGTACAACTCTAAATGGCGAAGGTTTGCAGCATGAAGATGGTCATAGCCATATCCAAGCTGGTCTTATACCTAATTGTATCTCTTATGATCCTACATATGCTTATGAATTAGCTGTAATCCTTGGCGAAGGTATGAAGAGAATGTATGTTGATGGTGATCATGTATATTACTATATTACAGTAATGAATGAGAACTACTTTCATAGAGCGATGCCAGAGGGCTGTGAAGAAGGTATCATCAAGGGCTTATATAAGTTAGATGAAGAGAAAAAGCCAGCATCTAAGCATGTACAGCTATTGGGTTCTGGTTCTATTCTAAGAGAAGTTGAAGCTGCAGCTAAGATGCTAAAAGAAGAGTATGGAATTACTTCTAATGTTTGGAGTATGACTTCAGCAAATGAGCTTTATAGAGAAGCTAAAGATGTAGCTAGAGCTAATATGCTTCACCCAACAGCAGAGAAAAAAGAAAGCTATATCGAGAAGTGCTTTAAAAATGAGCAAGGTCCTGTAATCGCTTCTACGGACTATATTAAGCTTTATACTGATCAGTTAAGAGAATTTATACCGCATACTTTTGTGAACTTAGGTACAGACGGCTTTGGTAGATCTGATACTCGAGCAGCGCTAAGAAGTTTCTTTGAGGTTGATAGATATCATGTCGTTGTTGCTTCATTATATGCTCTATATTTAGATGGCAAAGTTGAGGCTAGCGAAGTTAAAGCTGCGATTGAGAAGTACAATATAGATCCAGAGCGTATGGCACCTTTTTATAGCTAA

>FTL_0311
ATGAGTGATATTAAAACACAAGTTGTAGTTTTAGGTAGTGGTCCTGGTGGATATAGTGCGGCTTTTAGAGCAGCTGACTTAGGATTAGAAGTTGTTTTAGTAGAGAGATATGCCGAGATCGGTGGTGTGTGCCTAAATGTGGGATGTATCCCATCAAAAGCTATGTTGCATATTGCCAAAGTTATCAATGAGGCTCGTCATCTAGAATCTCTTGGTATAATCGAGATGGGTGGCCTAAAAATCAATAGAGAAAACCTCTTAAAATATAAAGATGGGGTTATCGGTAAGCTTACTGGTGGTCTAAAGGGTATGGCTCAGATGAGAAAAGTAAAAATCGTACAAGGTTACGGTAAATTTACTTCTGATAAAGAACTTGCTGTTGAGGCTGCTGATGGTAAAGTTACAAAAATTGCTTTTTATAACTGTATTATTGCCGCGGGTTCTAGTGTTATTAAGCTACCTTTTGTACCAGAGGACGATAGAATTATTGACTCTACAGGCGCTCTTGAGATGAAAGAGATTCCAGAAACTATGCTCGTAGTTGGTGGTGGAATTATCGGTCTTGAGATGGCACAAGTATATTCTGAGTTAGGTACGAAGATCACGGTTGTTGAGTTTGCTGATCAGCTTATGAATGGTGTCGATAAGGATCTAGTCAAAGCTTATCAAAAAGTAAATAGTCGTTATGATGTGCGCCTAAAAACAGCTGTAACAGCTATGGAAGCTAAAGAAGATGGTATCTATGTAACTATGGAAGGCGATCATCCTGCAAAAGATGAGAGATTCGATAGAGTACTTATGGCTATTGGTCGTAAACCAAATGGTAAACTAATTGATGCTGAAAAAGCAGGTGTTAAAGTTGATGAGAGAGGCTTTATCCCAGTAGATAAGCAATTACGTACAAATGTGCCTCACATTTTTGCTATTGGAGATATTGTTGGTCAACCTATGCTTGCTCATAAAGCTGTACCGGAAGGTAGAATAGCTGCTGAAGTAATATCAGGACTAAATCATAGTTTTGATCCTTTAGTGATTCCTTCAGTTGCTTATACTGATCCAGAGGTTGCTTGGGTTGGTGAGACTGAGACTTCTGCAAAAGCTAAAGGTATCAAGTATGAAAAAGGTGTATTCCCATGGGCAGCTAGTGGTAGATCGCTAAGTATCGATAGATCAGAGGGTATAACAAAAATTCTATTTGATGAAAATCATAAGATTATTGGAGCTTCTATCGTTGGTACTCATGCTGGCGAGCTTATTTCAGAAGCAGCTCTTGCAATAGAAATGGGTTGTGATGCTGAAGATATAGCTCTTACAGTACATCCACATCCAACTCTATCTGAAAGCTTAATGATGGCTACAGAAGTTTATGAAGGTACTGCTACAGATCTTCCGCCGCAAAAGAAGAAAAAGTAA

>FTL_0315
ATGTGGTATATTTTATTTTATTTGCTTGGAAAAGATAAATTAATGCATAAAGATAAAATATTTGAGTTTATAAAAAAAGTTCAAGCTATATCTCATACTGGAATAGTCTATTCTAAATGCCCATATGCTTTAGATAATTACCATGAGCTATTAGAGTTAAGCTCAAAAATGCTACATGAATATATCAAGTCAGATGTCCAGCCATATGATATCTATAGAGATATGTATTATCCTACACCGCAACCTGGAGTGCGCGTGGTTATATTTAAAGATGATAAACTTATGATGACTGAAGATGCTGATACACCTAATGAATGGACTATCCCAGGTGGTTGGTGTGATATTGATCTTTCACCTGTTGAAACATGTATCAAGGAAGTCAAAGAAGAAACAGGTTATGATATCAAGGTAGTTAAATTTTTGGCTTTGATGGATAGAAATAAATATACACAAAGTGAGATATATAATGTTTATAGCTTGGTGTTTCTAGCACAAATTATTGGTGGTGAAAATAATCCAAATTTTGAAGTTAAAAAAGTAGGTTTTTTTGAAATTGATAAGTTGCCAAAGTTATCACATAAGCTTACAAAAACGGAACTTAATATTATTCTAGAAGCATATAAGCAAGATATTATATATTTTGAATAA

>FTL_0316
ATGATAAAAGTATTTGGAATAAATAATTGTACAAGCGTTAGAAATACTCTTAAGTTCTTTGAAGAAAAGGATAAAAAAGTCGAATATGTAAATCTCAGGCAAGAAAAGCCTACTTGGCAAGAAATGCAAAAGATAAAGCAAATTGGCAATTTTGAAACTATTGATCTGTTTAATTCTAATGGTAAGCTTTTTGCTGAAATGGGCCTTAAAGATAGATTTGATAGTTTGTCAGAGGAGGAGGCATTTAAGCTTTTAGTTACTGATGCATTACTGTTTAAAAGACCGTTGGTAGTAGATGGTAACTATGCTAGAACTGGCTGGAATAAGAAAGAGTATGAAGAAAAATGGGGTTAG

>FTL_0317
TTACTCCGTTGCATCAGATTTTGCTTTTTCAATCTGCGCATCTAGGCTAGCAGCTTTTGAAAGATTTTGTTGAGCTTCTGCATTTAATACATTCGCTTGGTCTTTTTCATATTGAGACTTAGAGCTATCTGCTTTAGATTCTTTATCAAGATTCGCAGCATCAGTTGTGAGATTGTTAGCTTGCAGTTGATCATCTTTTGCTTGTTGATTTAGCTGTTGCTGCTGTTGCTCAAGATCTTGTAAGGTGCGTTCTTTTTTGTTTGGTCCGCACGACGCTAGTAACATTATACATACGAATGATGTTAGTACTAGTGTTGAAAGTTTCTTTATAGTCAT

>FTL_0318
CTAGGAGATTCCAAAGCTTATTCCACCACCAGACGTTGAGCTTGTCACATTTTCTTGTTTATTGAAGGTGTATGTATCATTGCTGATAAACTCTGTGCCCTGGGATGTAACTTTTTTTTCTTGAGAGTAAGTATTATTTGCCTGTTCGAGAATGCTTATATCCTCTTGGCTTGTCGTGCCACAAGAAGAAATTAAAACTGTAGAAAGAGTCAAAAGCATTGTTGTTAATTTATTATTTAAAGTCAT

>FTL_0319
TTAGAATAGATTAACAGCATGAAGAAACATAATAACACAAAAAATAATAATAATAGCTGCTGTAAGGTTTAGCTCTTTTTTATTGCAGAATATTGAAATCAAAAACCAAACTATAATTCCAGATGCAATACCTGTAGATATTGATGATGCTAAAGTCATCATAATAATAGTGAAAAAAGCAGGTGTAGCTTGAACAAAGTCACTCCAATCGACATTTGCTACCTGCTGCATCATCATTATCCCTATTAATACTAGTGCCGGAGAAATTACTTCTATAGGAATAGAACTTATTAAGGGCGATAGAAATAAAAAAGGTAGAAACATTAAGCCAGCAAAGATCGCTGTGAGACCTGAACGAGCGCCCTGAGCAATGCCTACTCCAGATTCAACAACTACAGTTGATGGGCTTGAGCCTAATATCCCAGATATCGTAGCACTTGTAGCATCAGCTAGAAAGGTTTTTTTGAGTTCTCTATCATGATGATTATGTTCTTTCCCCATACTACCATACAGGCTTGATATAGTGCCTGTACCATCGAAAAGGCTTAAAAAACAGAATGTAAATATTGTTGGCAAAATTGCAAATTTTAAACCATTAATAAAGTCAATTTGGCCGATAAGAGAAAAATCAGGCAGGCTTACTATATGGGTAGGTAAGGATACTATTTTTTGTTGAGAAAAGTATTCTAAAGGCAGGCAAAGTATATATCCAAGAGTAATAACAATAATAATAGGCGCAGGAATTTTTTTGATAAATAAAATTATCAGTATAATTAAACACACTATAAATAGTAATGTATGTACATTTAAGCTATTAAGGGTTAATAAACCTTCATTAGAGGTTATAAAACCACTATTCATAAAACCAATATAGGCGATAAAAAGCCCAATACCAGCACCTAAAGATTGCTTGATTGATTTAGGGAGGCTAAGCATAATCTTAGTACGAATATTTAAGATTACTAGTAAGCTAAATATTATTCCTGACCAGAAAGTTGCGCCTAAAACAGTTTGCCATGGTAGATGATATACGGAGACTGCGGTGTAGGCGAAAAAAATATTCATCCCCATTCCAGGAGCAATTACAAAAGGATTGCGCGTAAATAATCCCATCGTTATGCTACCAAAAGCAGATATTAGAATTGTGCTAGTAACTAGGGCATTGCTAGGCATGCCTGTTGTTGCTAAGATTTTGGGGTTAACGACAATTATATAAGAGATTGCTAAAAAGGAGGCTAGTCCAGCTAAAAATTCTTTTCTTATCGAAGTATTATATGTTTTTAGATTAAAAAATGACTCTATCTTATCTAACAT

>FTL_0325
TTATAAAATAGTCGTTGCCATTGAATTATTTGTAATTTCTTGTAGTGAATTGACAATTAGGGCTATAGAGTAGTGTTGAGATTCTCTATAGATAAAACCATAACCAATATATTTAGGTGGGACTGGAAAACCATCTACTCTGGTTTCTGGTTCATATAAAATAACTTGAGCGCCTACTTTCAAGCCATCAGCAGCGCCTTTGTTCAATAGAATACTATTATACGAAGATGAGAATGTATTAGTATTCATTACATCTTCAAGTACATTAGCTGTTATTTTGCTTTTCATTTTAAAAGTTTGTTCTGGCAGTTGTTGTGAAACAATATCATTAGGTATTACATAATTGCCTACACTAGCTTCACGACTTAAATTAGTTATCGTCAATGCTGTTATACCTTTAAAGGTATAATCATATTTTGCTGAGCCTAGTCTATAGACTTTTTTATCATCATTAAATGAAGATATTGGTTTTGGTTCGGATATTATTATGAAGTTACTGTTATCCTTGGCTGCTGTATATTCTTTGTTAGCAAAGATTTTAAAGTTAATTCCGAGTATTGGGCGTTTCTCTCTAGAATTGTATATTCTTGAAATATTGTCTATCTGATTATCATTAAGTAAATATACATTTGAGAAGAATTTTGTATATTCAGCTGGTCTGACATGCTCTAAGTTATTTTCAATATTATCAATTTGCTCTATAAGTCTACTTTTTAGAGTAATTTCAACGCGCTGATTTATAGCTCTACTTGAGGTTGAGTCATTAGGGGCGATAGGATCTTGATAACCTAAGGCTTTAATAGTAATTCCATCACTAGAGCCAAGACCTTTGTTTACAAGGTATTCTTCGACACTACTAGCACGGTTTTTTGATAGTCTAATATTATAGTCGGTTAGGATTTTCTGATCTGTGAGAATTTTTGATTCAACTTTTCCAGCATAACCTTTAATTGTGAAATTTGTAGTATCAGTTAGTTTCAAATAAGCAAAAAGCTTATCTAAAACTTCTTTAGCCTGAGTGTTTAATGTATAGCTATCAGCATCAAATTTTATATTTGTTTCGATTAGATCAGGTCCTGTTTGTTCTTTTACACATATAAAAGATTGATTTGATTGAAGTAGCTCAGCAGTACAAGGTTCTAATGTTGGAAATGTTAGTGGACCACTATCTTTATCTTTATCATCTAGTGTTTGGCAGGCTGAGAGTGTTGTAAGTAATGATGTCATTAAGCATAGTTTCAGTAATTTTTTCAT

>FTL_0327
GTGAAGATATTACTAGCTAATCCCAGGGGCTTTTGTGCCGGTGTAAGTCGTGCTGTTGAGACTGTAGAGAAAGTTTTAGAAGTTGAGAAGTCGCCTGTATATGTGCGTCATGAGGTCGTACATAATAAGGTTGTTGTAGATTCTCTTAAGAAAAAGGGTGTGGTTTTTGTCAAAGAAGTTGATGAAGTACCAGATGACGCGGTATGTATCTTTAGTGCTCATGGAGTTTCTCTAAAGGTTGAAGAAGCTGCTGCCAAGAAAAATCTAGTACTTTATGATGCAACATGTCCTTTAGTTACTAAGGTACACAGAGGTGTACGTTTGGCAAGTAATAACGATGCTGAATGTATCTTGATTGGTCATAAAGGCCATCCAGAAGTTCAAGGTACTATGGGGCAGTATCGTAGCAAAAAAGGCGCGATTTATCTTATAGAAAGTGAAGAAGATCTTAATAAATTAACAATAAAAGATCCAGATAATCTATACTACGCCACTCAGACTACTTTATCAGTAGATGAGACACATGGGATAATACAGGCTTTAAAAGACAAATATCCAAATATTAAGGGACCTAAAAAAGAAGATATTTGTTATGCAACCCAAAACCGTCAAACAGCTATAAAAGCCATGCTTAAACATATTGATGTTTTAGTTGTTGTAGGCTCACAAAATAGCTCTAACTCTAATAGACTAAAAGAGCTAGCAACCTTAGAAGGCATAGATGCTTATCTTGTTGATAATCCTAAAGACGTTGATAAGTTATGGTTTGATAATAAAAAAGTCTGTGGTGTCAGTGCCGGAGCTTCTGCACCAGAATACTTGGTTCAGCAAATAATTAGTCAAATATCTAAAGTTTGTTCTACAGAGGTTGAGGAGTTTGAGGGTATTAAAGAAGAAGTCTATTTCCCACTACCAAGACTTTTAAAGCAAAAGATTGGCACAGGTAAGGTAGAATAA

>FTL_0328
ATGCAAAGATCAATTAGAGGCGCTACTACTGTAGATAAAGATAGTAAAGAAAATGTCATAAGTGCAACAAAAGAGCTTTTGCAACAAATTATCAAGCATAATAATGTCAGTCCTAGTGATATTGTAAACATTGTATTTACCGCAACTACTGATATCAAATCAGAGTTTCCAGCGTTTGCAGCGCGTGAGCTTGGTCTGGTTGATGTCCCTTTAATAGATTGTCAGCAAATGATGCGTGATGGAGCTTTAGAGTTTTGTATTAGAGTTATGTTGACATATAATACTGACAAAACTCAAACGGATATTAAACATATTTACTTGCGTGGAGCAAAAGCGTTAAGACCTGATTTGTTAAGAAAATAG

>FTL_0329
ATGTGGTTATTAGAAAATATAGACATGAAAAAATCAAAATATATACTACCTAGTTTGTTTACTAGTGCTAGTTTATTATTTGCTTTCTTAGCAATTATAGCAGCCTTTAATGGTAATTTTGTCTCGTCTGCAGTATACATGCTTTTAGCAGGTTTTGCAGATGCATTTGATGGTAGGGTTGCTAGGTATACACACACTCAAACTGAATTTGGTGCTGCTTTAGATAGTCTTGCTGATGTGGTTTCATTTGGAGCTACTCCAGCCTTAGTTATGTATTTTTGGAGTTTGCATAATATTGGTGCTCTAGGCGCAGCTATTTCATTTTTGTACTTGCTTGCTGTAGCATTAAGATTAGCTAAATTTGATACTATGCCTGCTGGTGATAATTCAGAGGAAAATATAATTGAGCGTCGTTTATATTTTTATGGAATGCCATGTCCAGCTGGTGCTGTAACTATATCAGGATTAATCTGGATGGGGCAAAGAACATTTGTTGGTGATTATGCTTTTATAACGGTAATTTTGACTGTTTTTACAGCTTTATATCTTGCTTTTATGATGGTTAGTGATATTAAGTTTAGAAGCTTTAAAGATAGTGATGGTAAAGGTAATATTAGTAAGTTGTATGTAATTTGTTTTATTTTGATTATTCTTATGTTATTTACGATGCCTGATAAATTACTTTATTTGATTATGATAGGTTATGCCTTATCAGGTCCGATATCTCATTACAGATATAAAGCTAAAATTAAAAATAGTGATCTAAATGAAGAATCATCGGTTGATGGTAAGAAAATAATAGATATTGAGAAGTAG

>FTL_0330
TTATTCTTTGATAGTAATAAAAGCATCATGGCTCGGATGACCTTGCTCGGCAATAATCTCAGCTGATACTCCGCCAGGCTGTTGCATAGGACCTGGCTCATTTGATTCTAAATCTTGTTGAGTCGGCGGTGGAGCAACATATCCAAATGAATCACCTTGAGAGCTTGCACATGATATCAAGGCAGTACAAATTACAGCTAAAGTCAA

>FTL_0331
ATGGATAATTCTATTTCTTTAGTTGAGCTAGTGCTGCATGCAAATTTTATAGTTCAACTTATTATGCTGGCTTTGGTTGCAATGTCTGTATATTCTTGGGCAATAATGCTTGAAGTTAATAACCGTGTTAAAAAATATCGTAATGAACAGGTTCAGTTTGATAAGCTATTTTGGGCAGGTCATCATATCCAGAAGTTATATGATTATTATCTACAACATAAAGAAAATATCTTTGGCAAATCAATAATATTTTGTTCTGGTCTAAGAGAGTTTAATAACCTTAAGGATACTTGTATGTTAAGGGGAGACACTATTCTAGAGGGTATGGAAAGAACAGTTAGTATAGCGATAGCACAAGAAGCTAAAGAGCTAGATAGAAAACTACCGGCACTAGCAACAATAGGAGCTGTGGCACCTTATATTGGTCTAGTTGGAACTGTATGGGGAATTATGTCATCGTTTAATACTCTAGGTGGTGTTGAGCAAGCTACAATCTCTGTGGTCGCGCCACATATTGCTGAAGCTTTAATAGCTACTGCATTAGGTCTTTTTGTTGCTATTCCTGCAGTTATTGGTCACAGCAAATTATCTAACCAAGTGGATGATATTTTATCAAGCTATGAGTCATTCCAAGATGATTTATGTATTTTACTTCTAAAAGAAGCACATAGAGATGAAATTCAACATCAAAATCAAGAAAGCTTGTAA

>FTL_0334
ATGAGGAAAATCATTGCAGGCGTTTTTATATTTGTTTTTTTGATCTCTAATCTATATGCAGACTTGGTTGCAGAGGTGACTACTGGAGTAATTCAAAAGCCGTTAGTTACGGTTGTTAGTGATAATGTTGTTGATCAGTTTCCGCAGCAGGTAAATTCTGTAATGGTTGCAGACTTAAACCATAATGCTAAATTACAAGCTAATGATACAATTAAATATGAAATTAAGCAAAAGCAAAATATTCCTTGGAAGAGCCTAAAATCTGACTATGTTGTATTAACAAAATATACGAATAACTCATATAATAATTATACTGTAGAAGTGCAGATTCTAAAGAGAAATGACACAAGTTATTTACAAGCGATTACTTATAAAAATATAAATGTTTCTCTAATGAGAACATTGGCACATAAGATTTCTAATTATGTTTATCAAAAGCTTACGGGCAATCAGGGCTTCTTTTTAACTAAGCTTGCATATGTCAAAGTAAGTAATCTATATGCAAGATATGGTAGGTTATATGAGCTTATTATATCTGACTATGATGGTTATAATAAGCATGTTGTACTAAGACAAACTGATAACCCAATAGCAACGCCTTCATGGTCAAATGATGGTCGTTATATTGTTTATTCTAGTTATAGTGGTGGTAGTATGGGAGTATATACTTTAGAAATAGCTACTGGTAAGGTAACACGTATAACTAACTATAAAGGTATAAATAGCTCACCTTCGTTCTCACCAGATGGTAAAGAAATTGCCTTAGCGCTATCAAAAGGCTATTCTGATCAGACTAATATCTACATCATGAACTTAGCTACAAAAGCACTAAAGAGAATCACTATAAATGGTATAAATACAGCACCAAAGTTTTCTCCAAATGGTCAAAGCATAGTGTTTACATCTGATAGAGAAGGCAGACCAAATATTTATGTAGCATCAGTAAACTCTAAATATCCACAATCATCAATATTAAGTACAAAAATACATCAGGCATATGAGCCAAACTATACTCCAGATGGCAAAAATATAGTATTTATGAATCAAAGCTCACGCACAAGCGGTACGCAAATTGCTGATTTTAATTTAGTTAATGGAAGTGTAACAAATATTACAAATGGTAAAGCAGACAGTTCACCTACAGTTTCGCCATATGGTGATATGGTTGCTTATATATCAACCAACACTAGAGGTTATAGCTCATTAGATATGGTATCATTAGATGGTGATAATCATTTCAATATTGAGACTGCTGATAATGGTAATATTTTAATACAATCACCAAGTTGGTCGCCAAAAAACTTTTAA

>FTL_0335
ATGCAAGTTGCTATTAAAATATATTTGATTGGTTTTTTCGCTTTGTTAGTTACAAGCTGTGCATGGTATAAAGGACCTAGTTTAATGCCTAATGCAAACGGTAGTTTAGATGGCTCTTCCCTAAATGAAAGTAGTGGTCCAGGCTTTATAAGTACACTTAAATCAGCCGATAATTATGGCGCAAGTGATACAGGGTTTGCTGATGGTGGTGGTAATTATGTTGTTTCAAGTTTTGATAATGATTAA

>FTL_0336
ATGATGAAAAAAAGGATAATGAACTTAGCAGTTATAGGTTCTATGCTTATGTTGGCAAGTTGCTCTAGTACTAGACCAGATAATAGTGATTTAATCAAAGATAAATATGCTGGAGTAGATAGCTCACAAGCTTTAGAGATGTCTTCGCAGATTTATGGTTCTGATAAGCTAAGCTCAGATCAAGTTGAGCAAATGAAAAAAGAACTTATGAATATTAATTGTAGATCAGTATATTTTGGTTTTGATAGCTATAATATTATTGATGACGCTAAAGAATGCCTTGATAAAACGGCAGACTATTTAATAGCTCATCCAGATCAACCAATTAAATTATCTGGTAATACTGACCCAAGAGGTAGTGAGAAGTATAACTTTAATCTTGGTCAAAAACGTGCTGAAGCTGTGTATAATTACCTACTAGGCAAGAATGTTAATAAAGATCAAATCTGTGTAGTAAGCTATGGTAAGCTAAAACCAGCTGCAGAGCCAACGCAGTTCTATGATGAGTTCTGTAAAGATGGTGTAAATGATGCATGTATGTACAAGGCATCAGAGAAAGCTTTCTACTTAGACAGAAGAACAGAGATTGATTTTGGTGCTAAATGTGATGAGAGCAATTCATAG

>FTL_0342
ATGCGTTCATTTTTATCACGTTTGCGTTGGCATTGTCATTTTATGCAGAAGTTAGAGGATCAACCAAGTATTGAATATGAGAATTTGCATTCAGCTTATGATCAACTACGTACAGAACTGCTAAATCAACAATGTTTTGAAGCATGGAAAACTGGCAATACTGGTTATCCAATGATAGATGCTTGTATGCGAGCTTTGATTGCGACAAGGTGGCTAAATTTTCGTATGCGTGCAATGCTTATGAGTTTTGCAAGCTATCATTTGTGGTTAGATTGGCGTGTTACATCGCTATATTTAGCAGGATTATTTACTGATTATGAGCCAGGTATTCATTACTCACAAGTACAAATGCAATCTGGGACTACAGGTATTAATAGTATCCGTATTTATAACCCTATTAAGCAAAGCATTGACCAATATCCTAATGTCGAGTTTATTCGAAGATGGCTACCTGAACTAGAAAATGTAAGTAATGAAAATATTCATACTCCATAG

>FTL_0343
ATGAGGACTTTACGATTAATTCTAGGAGATCAGCTTTCACAGAGTATTTCTAGCTTGAGAGATTGTGATAAAGCAAATGATGTTGTGATGATGTGTGAAGTTATGAAAGAGGCTAGCTATGTTAAGCATCATAAAAAGAAGCTTGTATATATTTTCTCAGCAATGCGCCATTTTGCACTACAGTTACATAAATTAGGCTATAAAGTTTGCTATACAAAACTAGATGATCCAAAAAATACCGGTTCATTTTATTCAGAAATACAGCGAGTTGTTGAAAAGCTTTGCATACAAAAGCTTATTGTTACTGAACCGGGTGAATATCGTGTATTAAAAGATATCCAAAGCTGGCAAAAAGATTTTTCAATTGATGTTGAAATACGCATAGATGATAGATTTTTAGCAACAATTGGTGAGTTTACAAACTGGGCAAAAGGCTATAAGCAATTACGAATGGAGTATTTCTATCGTTACATGCGTATTAAGCACGATATTTTGCTTGATAATGATGGTAATCCAGAGGGTGGACAGTGGAATTATGATAGTCAAAATCGTAAAACTCCTAGCTCTGATATCAAGATTCCAGATTCATATAAAAGTGTGGCAGATGATATAACCAAACAAGTAATTGAGTTGGTTGGGCAAACATTTGTCGATAATTTTGGCGATATCAAACCATTTAATTATGCTGTTACTAGGGAACAAGCACTCGAAGCACTAGATTTATTTGTTAAAGAAAGACTTAGTGATTTTGGAGATTATCAAGATGCTATGCTTGAAGGGCAGGCATGGATGTATCATTCGCATATTTCTATGTATATCAATAGTGGCTTACTGTTACCTATGGAATGTATCAAAGCTGCTGTAAAAGCATATTATAATGGTAATGCTCCATTAAATGCTGTTGAGGGATTTATTCGTCAAATTCTCGGTTGGCGAGAGTTCGTGAGAGGTATTTATTGGTTGAAAATGCCAGGTTATCGCGATATGAATTATCTTGGAGCTACGCGTAAATTACCAAGTTTTTATTGGGATGCTAACACTAAGATGAATTGTCTGTATCAGTGTGTCAAAGAGACTAAACAAAATGCCTATGCTCATCATATTCAAAGGCTAATGGTCTTGGGTAATTTTGCGTTATTAGCTGGGATTGATCCTAAGTATGTTAATGAGTGGTATTTATTGGTATATACTGATGCTTATGAGTGGGTTGAACTGCCAAATGTATCTGGAATGGTGCTTTTTGCAGATGGTGGATATTTAGCAAGTAAACCCTATGCTGCTAGTGGTAGCTATATTAAAAAGATGTCTAATTATTGTGATAAATGTCACTATAGTGTTAATAAGAAAAATGGTATTGATGCTTGTCCATTTAACTATCTATATTGGGATTTTTTAGCTAGAAATAAATCAAAGCTAGCTACTAATCCACGCTTAGCGATGATTTATAAATCTTATGAAAATATGACTGATGAGAAGAAAGAACTAATTAGACAAGATAGTAAAAAATTTCTTGAGGACTTAGGTATATGA

>FTL_0344
ATGAAAAAACATCGTCTCCCGACAAAGATTTGTGTAGTATGTGGCTTACCATTTACTTGGCGTAAGAAGTGGGCAAAAGTATGGGATGAGGTAAAATACTGTTCTGAAAGATGTCGTAGATCAAAAAATAAAAAGTAG

>FTL_0346
ATGAAGCCGGAATTAAAAACATTTATAAATGTCGCCAAGGCTATAAGTAAGCTTTTACATCCTTTTGCAGAAGTAGTAATTCATGATTTATCTAAGAATAAAATAGTAGCAATTTTTAATCCTATCTCTAAAAGAGAAATTGGTGATATATCATATTTAGATCATATAGATTTAGATGCGTACGATGATTTTGTAATAGGGCCTTATTACAAAATAAATTATGATGGTCGTAAAATGAAATGTATCATTACAGTAATCAAAGATTCAATAGACAATCTTATTGGTACACTATGTATAAACTTAGATGTTTCAGTGTTTGATAGATATCAAAATTTGATAAATGCATTTCTAAACAATAATGATATGCAAATCTCGCAACAGCAACAGAGTCTTTTTAGAGATACTTTTTATGAGAAAATTAATAGTTTTGTCCAGAAATATTGCTTAGATAATAACTTAACTCTCGATAATTTAACTCGAGATCAAAAAAAGATTTGA

>FTL_0347
ATGCTAATTATATTTGGAGCAATAGTTGGTTTTGTAGCCAGTTTTATGTCAACATTACTTGGTGGTGGAGCAGGTTTGATAGCAGTTCCAGCATTTTATTTTATAATAGTACATACTTATGGGCCAAACTTTGCGATGCAAATAGCGCTTGCGACATGTTGTGGAATGTCGATTTTTTTAGGTTCAATAGCCACATTCAAACATTATAAAAAGGGCAATATTGATTTAGGCGAGCTAAAATACTATTTATTGTATCTATCAATAGGAGCTTTGATAGGTTCAATAATAGCCAAATATATAAATACCGAACTATTAAAAATGGTCTTTGCAATATTATTGTTTGGTAGTGGTATTTGGATGATACTATATAATGATAATAAAGTCATAAAACTGCCAAGAAGTGCTAGATATAGTATCTTCAGTTTTTGTGGTCTTTTAAGCGTCTTAGCAAGCTCGACAACCTTTGCGACGATGTTTTTTATCAAAATAGGTACAAATCTAAAAAAAGCTATAGCAATAACTAGTGTGTGTAGTAATCAACTCATCTGTAGCTACATTTGTACTTACATATGGGATTAA

>FTL_0354
CTATTTTATCTTACAGTGATCTAAACGATTAAAACGCCATTTTGCAAATAGACTATATATGATTTTGGCAAAATTGTATATCAGTGGTAATTTAACAATAGTTGCTAACTTTCGCCATCTATTAAGCTGGCTCCATATTATGATAAATGCATCGATTCCTATATGTAATTTATCATTATTATCTTTTACATGGAGTGCTTTTAAACATGAGATAACATCTAGATTTTCTTTTGCAATAACTGATTGATCTATTTCTGTTATATCAATCCAGCTAAAAATATTCTTTGGAGCTATCTTTTTGTAGTGGTTTATTTCTTTAGTGCAAAGACCACATTTACCATCATAGAAAACTTTTATCAT

>FTL_0355
TTATATATATTGTATCACTGCTATAATAAAAATTATTAAGCCAATCCAATGATTAGCAGAAAAAGCATTTATACAGTTAGTGATGCCTAATTTTTTATATAAAAAATAATTTCTAACGAAAAATAAACTACAAATAACAACACCTAAATAAAAAAAACTATTAAAATCACAATAAATACCAAGGATTATTAAAAGAAGTAAAGATAAGAAATTAAATAATAAGATATATCTAAATACTTTATTACCAAATAAAACAGCAGATGACTTTATACCAATCTCTAAATCAAATTCTCGATCAGCTAGTGCATAGATAGTATCATAAGCTATTGTCCAGCATATCGTAGCTATATAAAATATCCACGCTTCGACTGGTATTTGGTTTTGTATTGCAGAAAAAGCCATAAAAATACCAAAATTAAATGCTAATCCGAGTATTAGTTGAGGTATCGCAAAAAATCGTTTACAAAACGGATATAGTATTGCTAAGAATAGTGCTACAAATGATAATAAAATCGTGTATAAGTTCAAAAATAATACACATATAAATGCAACTAATGTAAGAGAAATACAAAGCCAAATAGCATTTTTAATACTTAATTGTCCACTTGTTAAAGGTCGAGTATTTGTGCGAGCTACATGTTTGTCAAAATCGACATCAGCAATATCATTGATAATACAACCTACAGTACGCATTACTACTACACCGATAGTGAAAATAACTAGATAGCTAATATCTGGTAGTCCATGACTTGCTAAGACTAATGCTGTAAGTGTTGGCCACAAGATTAGTAATATCGGAATAGGGCGATGTAGTCGCATTAGCATGAAATATGCTTTTAGTTGTTGTTTATTCAT

>FTL_0356
TCAGTATTGCTCGGGTAAAACTAGGAAATATTCCGTAATCAAAAATTTAAGTTCTGAGTTATCTTTATATTCAAATATTGAGCTACGAGAGAATATTTTATCAGTAATATCTCTATTAGTTTCATTATAAAAATCTTTAACAGTTAGTTCACGAATTATAAATTCATCTCTAGCAAATTTAGCTTTATCAAAGAGCAAATTATCACCGATAGGTTTAGTACCAAGGTTATCTAGCTCTTGAGTAAAATGTTTATAAGTACTATCAGGAATAATCGTCCTAGCAAAAACTAAGGTTTGATTGATACTAGAGAGGGTAATTTGTCTTACTAGTGCTGTTTGAGTTGCTAAGAGAGATTGCTCAAGAGAATTTATATTAGTAAATTGCTGTGAAATTTTATCTATCGTAATCTCGCCATAAAATTTAGATAAACTTGTAACTAGGTTTTTAGCATCATTTAGCCAATATCTTTGCTGTTTAGTTAGATTTTCTTTGTTAATAACATTCAT

>FTL_0357
ATGCGTCCAAGTGGTAGAAATAATGATCAACTACGTAATCTAAAAGTTACACATAATTTTACAAAACATGCCGAGGGCTCTGTCCTTATTGAATTTGGAGATACTAAAGTTATCTGTACAGCTTCTGTAGTTGCAGGTGTACCAAAATTTAAAAAAGATAGTGGTGAGGGTTGGCTAACAGCAGAATATGGCATGTTGCCGCGTTCAACTCATACGCGTATGGATAGAGAGGCAGCACGTGGTAAGCAATCTGGAAGAACTCAAGAAATTCAGCGCCTGATAGGTAGAGCATTGCGTGCTAGTGTTGATCTTACAGCTATCGGGGAAAATACTATTAAGGTTGATTGTGATGTGATTCAAGCTGATGGTGGTACGCGTACTGCATCGATTACCGGCGCATCATTAGCCATAGCTGATGCTATAGAATATATGAAACAAAATGGTATATTAGATGAGCAGGCAAATCCACTATTATCACAAGTGGCAGCAATATCTGTAGGTATTTATAATAACGAGCCAGTGCTTGATCTTGATTATGATGAAGATTCAAACGCAGAAACTGATATGAATGTAGTGATGAATTCAAATGGCGGTATAATCGAGATTCAAGGCACTGCTGAAGGCAAAGACTTCTCTGAAGAAGAGTTTGCAAAAATGCTTGGTCTTGCTAAAAAAGGTATCAAAGAGATTTTTGCAACAGTATTCTAG

>FTL_0358
CTACAGGTTATTTATAAAAGAATTAATTTTTACAAGTAGTTCAAAATCTTTTGATTTTAATTCAAATAAAAAATCTTGCAATGGTTCACTCTTGGCAAACAATAGTCTTTGCTCTATTTGTTTGATTTGCTCTTCGAGAGTTTTTCTTTGTTGATATAGCTCCCGAAGTTCTTTATTCGTATTTTTAAAGAAGTTTTGGATATTATCTTCTGTTTTTGCTTGTAGTTTAGTTTTAAGGTTAACACTTAGACTAGATACTCTAGTTGTAGATGGTTTTTTTCTATCGCCTAATGATAGTTTTTTACGTGGTTGTTGTTCTGACAT

>FTL_0360
TTATCTAAGTTTTACACCAATTGAAGCAAGTCTTTTTTCGATAGAAGGGTGAGTGGAAAATAAATCAGACATATCACCACTGCTGATTCCAGCACTAAGTGGATCAAAAATATACGATGCTCGACGTAAATTTTCATTTTTATTATGCTTGTAGCTGTATTGAGCTTCTACAGATTTACTGTCGTTTGCAATTTTTATTAATGCATTTGCCATCGGCATGTTAGTACGCATTAGCTCAACAGCACCAGCATCAGCCATATATTCTCGCGTACGACTTAAAAATAACATCATAAATATCGTAAATATTTGTAACACATATCTTAAGATCATAATGATGATAAAAAATGCAGCAGCATTATTATTACGGTTGTTATTATTGTTATTACTATTGCTTGAGAAAAGTGCTGAATAAAATAAAAAGTCCATAATAATAAGCATCATATTTGATAAAACCATAGTAAATAAATTTAACTTGATATCTTGGTTTCTAATATGAGTTAGCTCATGTGCCATAGCTGCTTGTAGTTCATCACGATTAAGTGCGTTTGCAAGTTTTGTAGTGATAGCCACCATTGCGGATTTTTCAGAATATCCTGATGCAAAAGCATTCATATAATTAGCATCGATAAGAAATACTTTAGGCATATATCGCATATCAGCAGCAACTTTCATCTCTTCAACGACATTATAAACACGGCGAGCTAGTGGATCTTGATTATCTGCAGTAATTTCTTGATATTCTGTGCCAGAGAGCATGATCTTATCGTACATGCTAAATGTAACAAATACCCAAATTACTGCTACAGTAGAGATTATCATAGTCGCATAAGGAGGTATTTGAAATGTCAATAACAACAAGAATACTTTCCCTATTGATATTTGTGGCTGACTATTATAATAACTGTAGTGTGCATTTACAAATTCACTATAGCGCCATATTGTATCAATAAAGATTCCTAATAAGAAAAATACTATAAGGAATGTTGCGATTACAAAATAAGTGCGATAAGTGTTCTTACGTACAACTTCGCGCCAATTTACAGAGCCATATTCTAAATTATCAGCAGCTGACAT

>FTL_0361
TTATAGTTCCACTCTTGAATCTTCTAGTTGTTGTTTTTTCTCTTCAGAAATATTCCAGTAAACAAAGTCTTCATTAAGCTTTTTAAATATGCTAACCACGATACCAGCAAAGAAAGACTTTTTATGCGCGTTATATCTTTCTATTGAGTCATTGAGCGCTTGTTTAGCAAAAGCAAGCTTATTCTCAGTAGATGTGATTTCTTCTTGAAGCTGGATTACATTCTGGTTAGCTTTTAACTCTGGATAATTTTCAAATTGTACATTTATTCCTTTAGCAAGATCAGAAATCTTATTTTCAGCATTTATTCTTTCTTGGATATCACCGTTTTCTTTGGCAAGATTAGCTTGGTTTCTCAGCGCTACTACTTGCTTTAAAGTTGTTTGCTCATAGTCCATATATTTTTTGACCACATTAACTAACGAGTCAAATACCTTAGCACGTCGATCTAATTGTACATCTATTTGTTTCTCAGAGTTTTTAACAGTTTCAATTTCCGCAATTAGCTTGTTGTATGTCATAACCACATATACCGCTATTACAACTACTATTATGAGTAGAATTATCCCTATAGACAT

>FTL_0370
TCATAGGATATTCTCCTTTGCATGTATCTCTGGTAGATGTTCAAGTTCTTGAGCTATTAGCTGTTTTACGAGTTTTTGATCAGACTGAATAATTTCATCATCTGCAAGGATATCAAAAAGCCAGTTTAGCTGCTGCTGGTAAGCAGAATTAAAATAAAAGTAATGAAATCTACCTTGTTTACGCTTATGAATAAAACCATTACGCCTTAGTATATCTAGGTGTTTAGATAGGGTTGAGTTAGCAAGTTTAAAAATATGTGCTAAATGACAAAGACATAACTGATGTTGATAGATTACCAT

>FTL_0371
ATGTTCAAAAGAGTAATTTTAGTTTTAATAACTTTTATTTTTGCGATAAGTTTGAATTATAGCTATGGAGAATATGCTAATAAAACTTATATACAAAATGTTGTAAAAACATTTAATTTATCAACTGATAAAAATATAAAAATATTAGATATAAAAGGTTATCAACAAACTACTGATTATACTTGTGGACCATCTGCTGTTATGAGTTTACTCAATTATTATGGAGTCCTCAAAGATTCACAGATGAATCATCAAACTGAGTTAGAGATAGCTAAACAAATGGGTACAAATGATGATTATGGCACTACAATGCAACAAATTGCTGAATGGCTTGGAAACCATGGTTTTGAAGTAAAATATGCAACAGATGGTGATATTAATTTACTCTATCGAAGTATAGATAAAGCAATACCTGTACTAGTCGACTGGATCGATTGGGGAGGACATTGGACTTTAGTATCTGGCTACCAAAAACTAGGTAAGTCAGTTGATGATGATAAAGATATGTTATTTATGATTGATCCAGCGGCACATTTTAATAATGTTAGGAGTGTTTATGGTCTAAGTGCTATTAATCCAGATCGATTTCAGTATATGTGGCAAGACTCTAAAGGAGTAAAAGACATATATATCATAGCGTTTCCTAAAAAGTAA

>FTL_0372
ATGCAAAAAAATATACTTGTTTTAGGGGCAGGAGCTTGGGGTACGGCACTAGCATTACAGCTTGCTTATAGAGGACATAATGTCAGAATTAACTCATGGAAAGCTGAGCATAATGAACAAATGCTAAAGGATAATAACAATCATAAATACCTACCGAGTATAGAGAAATTTCCTTCTAGATTAAAAGCTATTCAAGATTGGCAAGCTAATATCATTGAGTTTGATAGTATATTAGTTGCAACTCCAAGCTCTGGTTTTAAGAATACTATTTTAGAGCTAAAAGAATGTATCTTACCGCAGCAAAACATTATTAGTGCAACAAAAGGTTTTTGTCATGATAGTTATGCGTTATTAAGTGAAATAGCTGAAGATATTTTGCCAACTACAAAATTTGCGTTATTAACAGGACCAAGCTTTGCTAAAGAGTTAGCTAATCAGCTCCCAACAGCTGTAGTAGTAGCCTCAAAAGATATTAATTATGCACGTTATGTCCAAGAGCTTTTCAGTAATGAGAATTTTAGATGCTACACAACAACTGATATCATCGGTGCTCAAGTTGGCGGTGCTGTCAAAAATGTTCTAGCAATCACAGCTGGGATTGCTGCAGGTATGGAGTTTGGTGTTAATGCTCATGCCGCTCTTATTACTCGTGGTCTAGCAGAGATAAAGAAACTTGGGCTTAAACTAGGTGCAAACTCAGAAACTTTTATTGGACTTAGCTGTTTAGGGGATTTATTGTTGACATGTTCGGACAATCAGTCGCGCAATCGTAGATTTGGACTATATTTGGGGCAGGGTATGACTATACAACAAGCATTAAAAGAGGTAAATAATGTTGTTGAAGGCTATTTCACTGCAAAAGCTGTTTATAACTTTGCTAAAAAACATAATGTTGAGATGCCTTTAGTATTTGCTACTTATAGAATTTTGTATGAAGCCGCTGATCCTAGAGATATCGTCAAAGAACTTATGACTCGTCAGCTAAAAAATGAAAATTAA

>FTL_0373
TTAGCCACCTGCGACCTGTTTAGGTACATAATCTTTAAGATTAGTTTGTTGCATTTTCACTTTAGTATTAAAAGCATAATCACCGACCTTTACAAGAGGCTGAACTAAAGTGGAGCTCTGCCACAATGAATTGTCTTTGACAGCATCAATAGAATTTAGTGTCGAGCAAGCTATAGCAAATATAAAACTAAAACGCACTAGAGCAATAAAAAAGGCAAACAAAGTATTTGAAAGGCTTTCTTTTTCCTTATTATTGCGCAAAAATACTTTCATAATACCAAAAATTATTAAGTAAGCGCAGAGTAGCACCAAAATAAATGATACTACATAAGCTGTGCCTGGATCTTCAATTAATGAGCCGACATAAATTTGCTGGATTTTTTGTGCTAAAATTCCAGATAAAACAACGGCAAACACCATCAATAGTAATAGCACAATATTTTTAAATAATCCTTTAACAGCGGCAAATAGACTTAAGATTAAGATGACTATCATTATTAAAATATCTAAAAAATTAAGGCTTGATAGAAATTCCAT

>FTL_0374
TTACCCTGTGATTATATCTTTTATTTGGTTTAAGTTGGTTATACCAATGATCTCAATATCTGCAGTTTTTAACGATTTTGAAACATTTGCCTGTGGCACAATAATTTTCTTAAAACCATGTTTTTTGGCTTCGTTTATTCTCTCAATTCCATATGGGATAGGGCGAATCTCACCAGATAAACCAACTTCTCCCATTATAAGCATATCATGAGGAATTTCTATTTCCTTGATACTAGAGTAGATAATTAAAATCAGTGCCAAATCAATGCTAGTTTCATTAATCTTTATACCACCAACTACATTTAAAAAGACATCTTTATCATATAAATCAATATGCATATAGCGTTGTATAATAGCTAGTATCATTGCTAGGCGATTACTATCGATGCCGACACATAATCTCCGCGGTGGTTGATTAATATTTTTATCGACTACAAGTGACTGTAATTCAACTAATAAAGGCCTAGTTCCTTCCCATACTGAGACAATCACGCTGCCAATTAAATTAGTACGCCCATTATTTAGAAATATTGCGGAAGGATTTTTTACCTCTTTCATCCCTTTGTCAGTCATTGCAAAGACGCCAATTTCATTGACAGCACCAAATCTGTTTTTGAGTGCACGCATCATTCGGTATCTACCATTATCTTGCGACTCTATAAATATTACCGCATCGACAATATGCTCTAGCACTCTAGGTCCTGCAACTTCACCTGATTTTGTTACATGACCTACTAAAAACACCGCTATTTCATATTGTTTGGCTATTTGTGTGATGTAAGCGCTAGACTCTCTTACTTGAGAGACACCACCAACCATTGACTGAATCTCTGGATTATACATTGTTTGAATCGAATCTATTACTACAACTTCAGGTTTATGCTCTACCATATAGCTAGCAATTTGTTCAATATTAGTTTCACACATTACCAGTAGATTATCTTTGGCAAGGTTTAATCTCTCAGCACGAAGTGCTATTTGCTCTAATGACTCTTCACCACTGACATATAGGACTTTTTTTTGTAAAGATAAAAAAGACATTATCTGTAGTAATATCGAAGACTTACCTATACCAGGATCGCCACCAACCAAGATTACCGAACCTTTGACAATACCACCACCTAAAACTCTATCAAACTCACCGATATGAGTAGATACTCGAGAATGTTCTTTACCTTTGATAGCTGATAGTGATGTTGCTTTGGAAATACTTCCGGCAAATCCAGCGCGAGATTTAACTACTTTTTTGGGATCTGATTTAAGCTCTTCTACAAAAGTGTTCCATTGGTTACAACTATGGCATTGACCTTGCCAGCGTGGAGATGTGGCGCCACATTCTTGGCATATGAAAACTGTTTTTTGTTTAGCCAT

>FTL_0375
TTACTTTTGTTTATATCCTAATAAATATTTTGAAAGTACTCTCTCAGTTTCTGGAGCATTGGGGCCTATAAATTGTACAATATAGCGGTATTTGTCATTATTGTGTTCAATTGATGAAGGAATGCTTTGAGGAAATACTGAGACAACTCTTGCCTCACAGCCTACTTGCTCTTTAAGTTCAGTTAAAGTTACAGATATCCTGATAATATCATGTAAATAGAGAATTTTTGGGCTACTAACCTCGATACCCCCATCTTTGATTAATTTAACGTAATGATTATAAAGTTGATCACGTTGATCAAATGAGTATTCAAGCTCAAGCTTTATATCTTCTTCACTATAATCAACGCTTATATTACCTTCAACAATATCATTAGCTTCATAATCATCACTATCATCAACAGAATGATTGTCTGACAATGGTTTTTGTTTTGGACTTTCATTTTCACTACTTTCATCATCTTCACTAATCAACGTTGGATCTATAGCTAATCCTTCACTTTGATCAATATCAATTTCAATTATATTGATATTTTCTTGTGACTCTTCATTATTTGTATCATCATCTATTTGATACTCAGTTATAGGTGTATCTTCTAGTTCATTTTCAAAATCATTTTCAGCTAAGATATCATCATTTAAATCATCAATGCGTTGTTGAGATTTTTGGGTTTTCTCAGTTAGCATTCCTCCGCGTGGATTTTTTTTAGTCGTATTTTGAGGTTTTTTACTCTGTGGAGTTGCTTTTTTTAGCAGATCTAATCTACTCAT

>FTL_0376
TCATCTAATGCGCCTCTTTGATCGTGATCGTAATATTCTATAGCTAAGGTATATGATACTCGAAACTAATATAAGTATAAATATTGATAAGTGCTTATTATGTGATATACAATCTTTGATATCACTATTGTCAATAAATTTTAAAATAGTATTACCAAATAGGTAACCTAGAGAAATATATATTATCGACCAGACAAAACTACTAATACTATCTAGGCAGATAAACTTAACTCTATTTACTTTACTAAGCCCAACTACCAACAAAGTTATAGTGCGTAATCCATACAAAAATCTAATGCTAAGGATTGCTAAAGATTCATACTTATCTAAAATCTCTAGTGATTTTTGAGCCTTATAGTGCCATGATGCTTTTTTCTCAAAGATTTTTTTGCCCATGAATTTAGAAAATATAAATAGACCATTATCATGTAAAATCGCGGCAAATGTTGCTGCTAGAATTGCTAGAGGATAACTAAATAATGCTGTTGCAGTTGCGATACCTACCATAATTAAGAATATTTCACCTTCGATAAAAACCCCTAGCATAATAGCTAAATATCCCCAATCAATTAGTAAGCTTGAGAATTCACTTTCACTCAT

>FTL_0377
CTAATCCCTATAAGATCGCGTAATTAGGAGTTCATCAACTAAAACTAGTGCTAACATCGCCTCAGCTATTGGTACACCTCTGATGCCAACACAAGGATCATGTCTACCTTTGGTGATAACAGTAGTATCGTTACCTTGTACATCAATACTCTTACCTGGTTGTAGGATACTTGATGTTGGTTTGAAAGCTAATTTAGCAATTATATCTTGACCTGTTGATATACCACCTAAAATTCCTCCAGCATGGTTTGATAAAAAGCCTTGCTGTTGGGTAATTTCATCACGATGTTGACTACCTTTCTGTGCAACACAGTCAAAGCCATCGCCAATACTGACTGCTTTGACGGCATTTATACTCATCATTGCATAAGCAATACTAGCATCAAGTCGATCAAAAACTGGTCTACCTAATCCTGCCTCTAGACCTGTTGCTACTACAGTTACCTCAGCACCAATAGAGTCACCTTGCTTGCGAATGCTGTGAATTAAATCCTCGCAAGCTGGAACTGCATTTTTATTGGCAATAAAAAAAGGATTCTGATTTATAAAATCTTTATCAATAAAATCTATCTTAAGACTACCGATCTGTGAGCAGAAGCCATAGATCTCGATGCCGTAATGTTTGAGTATTTTCTTAGCTATTGCTCCAGCTGCCACACGCATTGCTGTTTCTCTTGCTGATGATCTACCACCACCACGATAGTCACGAATACCGTATTTTTTGAAGTAGGTATAATCAGCATGACCAGGACGAAATTTGTCTTTTATTTCACTATAGTCTTTTGATTTTTGATCTTGGTTTTTTATTATCAGACCGATAGGCGTACCTGTAGTTTTACCCTCAAAAACACCAGAAATTATCTTAACTTCATCAGGTTCTTTACGCTGAGTGGTGAATTTTGATTGGCCTGGTTTGCGTCTATCTAGTTCTAATTGAATATATGCCTCACAAAGAGGTATATTGCTAGGACAGCCATCAATAATAGCTGCAAGTGAATCGCCATGACTCTCGCCACAAGTGGTTACTGTAAAAATTTTACCAAAAGTATTTCCTGACAT

>FTL_0378
CTAATGGTTTTGTCTATAATAGAATTTTTGAATCACTAAGATTGATATGATCGGAAGCATTACAACAGCATTTATCTTAAAGATCAAATCCCATCCAAGTATAAAGCTACTTGTGATATAAAGACAGGTTCCAATTAAAGCAATTAATATAAATGTTAAACTAAAGCCATCGAATCTTTTTTGTGTATAATTTTTATAGATTTGTGGAAACCAGTAGACAGTATTAATAACAAAGCCAAAATAACCCGCAAGCTGGTAAACTAAGTGATAGTTTGAACCCATTGCGAGCATAGCTATAGCAAATAAGAAAATAAAACTAATATTAACTATTTCTGGTATTTTTTTACAAAATATAGATATCTGTAATTGCTGTATACAAACTCCAAGTAAATAGATAATAGCAACGACAGCATATTGCCACTCATAGCCAAATCCTATAGTTTCAACTATATTACATAATACGGTAATAAAAATACCAAACTGCGTCAAAATACTAATATTTGATAATGCTTGGCGGTTTCGGAAATTATGGATAACCTGAGGGATAAATTGAACAGAATAAAGCAAAAAAGAAGCATTAAGTGCTATTTGTCCAAAAAAATGAGTATTAATAGTACAGCTCCAGCTTCTGATAAATTGATTTAATAATATCAT

>FTL_0379
CTATTGTAAGTTTTTGTTAGTAAATAAATATAGATACTTACCATAACCATCTTTCTGCATGTCTTCTTTAGGGATAAATTTAAGAGCCGCAGAATTCATACAGTATCTCTTGCCAGTAGGTTGAGGACCATCATCGAAGACATGGCCTAAGTGCGAATTAGCATAGCGTGAGAGAACTTCTGTACGAGTCATAAACCAGCTATTATCAGTTTTTGTTTTTATAAATGAGTTATCAATAGGTTTAGTAAAACTTGGCCAACCTGTGCCAGAATCGTATTTATCAGTAGAACTAAAAAGTGGCTCTCCAGAGACAACGTCGACATAGATGCCTTGCCTATGATTATTCCAGTATTTATTATTAAACGCTCTTTCAGTACCGCCTTTTTGAGTCACATAATATTGCAGCCTAGTTAGTTTAGCTAATGCTTGTGTCTTATCAAAGCTTTGCCAGTTTTGCGTATCAGCTAAAGTGATAATCGGTATAAATGCTAATATGAGAATAATTTTTTTCAT

>FTL_0380
ATGACTGCTTTTTATAAATTATGTGGAATGAGTATGCTTTCACTTGTATTAGCAGACTGCACATTCTTGTCAGCAAATAAGCCTTATGATCGCGACCATGATGGTGAGTTAATTGTACATATGAAAGATGTCAATACTCATAAAGAGGTTGGAACAATCACAATATCACCATATATTCATGATGGTAACCAAGAAGGGATGTTGATTACGCCACATTTATATAATTTACCTGCTAATACTACTCATGGCATGCATATCCATATCAATCCTAGTTGTGAAGATAATGGTATCGCAGCAGGTGGGCATTGGGATCCAGATAATACGCAAAAGCACCTTGGCCCATACAATGATAATGGACATAAGGGCGATTTGCCTGTACTAGTTGTTAACGCAGATGGTACAGCAACTGAGCCTGTTGTAGCGCCAAAGCTTAATTCTCTAGAAGAGCTAGCGGGTCATAGTTTGATGCTTCATGCGGGAGGCGATAATTACTCTGATAAGCCACAACCTCTAGGCGGAGGTGGTGCTAGAATGTGGTGTGGAGTTATAGCAGACTAA

>FTL_0382
TTAAAATACCTTTTTCAAAGAAATAGTTCTTTGCACGATTTTAGTATTTTTCTTTTTAGAAACAAAGAAATATATACAACAAGGAATAATCATTGCAGGGGCACCAAAGTAGAAAGCACCTCTTAGCTCATCATTAAATAATGTTAACACTAAGCATAAAACTTGTATCCATATACCAAATAATGAGATATAAGGGAATAGAGGCGCTTTAAATAGAATCTTATCAGTAGCATTTCGTCGTATAAGATGTTTTCTAAAGTTGTATTGCGACCAGCATATACAGATCCAACAAATTGTTGCAGTAAACCCTGACATTGCTAATAGGTTTGTAAAAGCTGCAGAAGCGGATAATTTAAATGAAAGTATCAGAAATGTCCACACAGCTATTATGCTTATATAAACTGCAAAGTGTGGTATTGCTGCTGAGTTTAGCTTTCTAAATATGCTCGGAGCCATTCTTGCTCTAGATAAGCCATATAATGAGCGAACAGCTGCATAAAAACCACTATTAGCACAAGAAAATGCGGCTACAAGAACTACAAATGCAAATACCGCAGCAAATTTATCTAGATGATAATATTGTAAAGCTGTAGCAAAAACAGAATCACTTAAGCTCATTTTTTGCCATGGGAAGATTGTTGCGAGTAAAAAAACTGGTATTACATACAGACCAACTATTCTGATTGCAACGTGCTTAGCAATTCTTGGCATTTGTTTTTCGGCATTATTAGATTCGCTTGCAGCTAGTCCGATAATTTCTGAACCTTGGAAATTTACTAGTAGTATAACCATGGTTGTTATCAGGATAAGCTTACCCTTTGGAAAAAAACCACCATCGCTAACTATATAGGTTCCACCTAGTACGCCACCAGTATTATTTTGGATAATGTCAAAAAATATCAGTATCGCAATTACGCTAAATAGACCAAGAGCTATAATTTTTACTAGTGCTAACCAAAACTCAATCTCACCAAAAATTTTTACTTTAGTAAGATTTATGATAGTTATAAATAAGCCAAACAAAGTAGCCCACATATAGGTAGGTACTGCAGGTAGAAAAGTATGCATGATTATCCCACCAGCTATACATTCTGAAGGGATATAGATTATCCAATTAAGCCAATATGACCAGCCCATGCCGCATGCTATCGCTGGTGATACATATTTGGCAGTGTAGTATATAAATGATCCAGAATTTGGGGAATTGGCTGTTAGCTCGGCTAAACACAGAGTCACCGCGTATACGATAATTCCGGCTAGAATATAGGCTAAAATAGCAGCAGGTCCAACTTCTGCTAATACGTAACCTGTACCTAAGAAGAAACAAGAGCCAATTATACCGCCTAGAGCTATTAGCTCTATGTGGCGAGGTTTTAGAGTTTTAGCAAGTGCCAT

>FTL_0383
ATGTCTGAAATAAATCAACTAGGCAAAGTCTATGAGCGTCCATGGGGGACTTATCAAACAATTAATTTTACTGACAAAAGCCAAACAAAAATAATTACTGTAAAACCACAAGGTCAACTTTCATTACAAAAGCATTTCAAGAGAGCTGAGCACTGGGTAGTTGTAACTGGTAGACCGACTATCACTGTAGATGATAATGTGCGTGAATATAATGTTGGCGAGCATATATTTATACCTAAGGAAGCTGTACATAGACTTGAGAATTTTACAGATAGTGATATTCAGATTATAGAAGTTCAGGTTGGCGACTACCTTGGTGAAGATGACATCGTGCGCCTAGAGGATATTTATAAGCGTAGTTAA

>FTL_0387
TTATTTACTGTTATAAGCTTTGATAGCTTTATCTAAGAGCTCTAGAGCTCTTCTTAGTGATTTCTCTTCTAAGATATATGCGATTCTTATTTCATCTTTACCTAGACCTTTGGTTGCATAGAAGTCACCAGCAGGAGAGATCATCACAGTTTCGCGATTATCTTCAAAGTCTGTTAGTAACCATAGTGCAAATTTCTCAGCATCATCGATAGGTAGTTTCGCGATTACATAGAAAGCACCAGTAGGCTTTTCACAAACTACATTATCCATTTTTGAAAGAGCTTCGAAAGTGATATCTCTTCTTTTTTGGTATTCTGTATTTACTTCTTTTAGGTAATCTTCTGATACTTCATAAAGAGCCGCAGCACCGATTTGCTCAAGAGTTGGCACACATAATCTAGCTTGGCATAGTTTAGTAGCTTCCTTGATAAACTCTTTATTTTTTGAACAAAGAGAGCCAATTCTAGCACCACAAGCACTATAGCGCTTAGATACCGAGTCAACGATAATCACACGATCTTCGACACCTTTGATATTGCCAAAAGATGTACATACAAGCCCATCATAAGTAAACTCTCTATATACCTCATCACTGATAATAAATAGATCTTTTTCTTTAGCAACTTCTGCTAAAGTTTCTAGCTCTTGTTTTGTATATACAACACCAGTAGGGTTACCAGGGTTAGAAATCATGATAGCACGAGTTTTATCAGTTACACATGCTAGGATCTCTTCTTTTGAAGGTAAATGGAAACCTTCTTCAGCTTTTGTTGTGATTGGTCTTATAGACACATCAACAGCAGTTGTGAAGCCATTATAGTTTGTATAGAAAGGTTCTGGTACAAGTATCTCATCACCAGCATTACAAGTAGCAATCGCAGCAAATATTAGCGCTTCAGAACCACCGTTAGTGATTAAGATTTCATCCTCAGCAAAGTCCATATCAAATCTTTTGTAGTATTTTGATATAGCCTTGATTAAGCTTGGCTCACCACTTGCTATAGAGTAGGCGATAGTCTCTTTGTCATAAGCTCTGATAGCATCCATAAACTCATTAGGAGTTTTGATATCAGGCTGACCAATATTAAGGTAGTATACCTTTTTACCTTGTTTTTCTGCTTGAATAGAATACGGCACTAACTTACGTACTGGAGAGGCTTGCATTGCCTTTACTCTTCTTGATAATTGCAT

>FTL_0388
ATGAAATTTGATCAACAATTAGAGAAAAAAACTTTAAAAACAAATCTGATAGTCGCTAGTATTTATGCTTTATTTTCTATAATAATAGTGTACTTTGCCCAATCTTTGACAGTCTTACTAGATACTGGCTACTCGGTTATATCAATATTAATTTATGCGGTATCAATATATGTTTTAAGAAAGATTAATCAACCTGCAAATAAATACTATCACTATGGTTACTATCGACTAGAGCCTATATTTATTATGCTAGAATCTTGGTTTGTGTTACTTATAGCTTTTAGTGTGATTTTGATAGCGCTATTTAATATTTTCACACATACAATCAAGCCAAATTATGGTATAGCGTTGTTATCGGAAATTGTAGGTACTGTTGTATGTGTTGTGATGTTTTTGTTTGTTAATAAAAGAGCCAAAAAGACAGGCTCAAAGATTTTGTTTTCTGATGCATTAATGTGGAAGGCTGATGCTTTATTAGGCGTTGGTGTGATTTTTAATATATCTATAGGTTTTGCCTTAGAAGAGTTAGGCTATGCTAGGTTAGCTTTATATGTCGATCCTGTAGTAGCAATCCTTATCGGCTGTTACATCATGATAAACCCGATAAAGCTTGGCAAAGAAGCATATTCACATTTACTCGATGCTGCTCCAAATATTGAGTTTAGAAACCAGATTAGGCAAATTACAAAACAAGTTGCAGAAAATTATTTTCTATTGATTGATAATATCAAAATCACTCAGTCTGGCCGTTTTATGTTTATAGATGTGTATTTAGACTTACCTGAAGTTATAGAAACTAAAAAAATACTTATGTTTAAGTCAAAATTACAGCAGCAGCTCCAAAACTCTTTTGCTCAAAATAAGCTAAAGGTTTATGTTAGTTTTTAA

>FTL_0389
ATGCTACTACATTTATCAATCAAAAACTTTGCGATTATAAAATCTACTGAAATTGATTTTAGAGAGGGTATGACTGTACTAACAGGTGAGACTGGCGCGGGTAAGTCAATTCTACTTGATGCGCTTAGTTTTGTACTTGGTGCAAGGTTAGAAAAGACATTTCTACAAGATGATAAGCTGACAGAAGTTTCGGCTACTTTTTCTATCAAAGATAATCACAAGGCAAAACGTCTTTTAGATGAGCTTTTTATTGATTATGAAAATGATGAATGTACTTTTAGAAGGGTGGTTAATAAATCTAAACAGAGTCGCCTATTTATAAATGGTAGTGTTGCCAAAGCTGCAGATGTCAAAAAAGTTTCAGATAAGCTGATAAATATCTATAGTCAAAATTCGCATCAAGATTTACTTGATCCTAAATCACAGTTAAGCTTGCTAGATAGTTTTGCAAATAATGATGAATTGCTAAAGAAAGTTACGGATTCATTTTATCAGTTACAAAAAATAAATTCTGAAATAGCACAATTGCAAGAGTATATTGATACACAAAATAGTCAGCGAGAATTACTTGAGTATAAGCTAGATGAACTAGTTGCTCTAGAGCTCGGTGAAAATGAATTTGAGCAGTTAGCGCAACGCCAAAAGTGTTTATCAAGTGTTGATGATATCGGCTATAGTCTTAATCATATTACAAGTCTAATATATGATGATGAGATAAATATAATCGCGATGCTTAGTGAGCTTGAGAAAGAAGTAGCAAAGCTAGATGAAGGAGCATTTAGAAACCTCCAAGAGCTAATATCCCAAACTAAAGTGTACGCTCAAGAAAGTTATGCTGAAGCACAAAACCAACTAGAATCACTAGAGCAAGATCCAGAGGAGTTGGCAAAAGTAGAGCAACGTATGAGCCAAATATATGATCTTGCACGTAGGCATAAGATTGAGCCTAACTATATGTATCAGTATATCCAAGAGTTGCAGACAGAGTTAGATAATTTTACTCAAGATAGTACGCGACTATCACAGTTAAATGAGCAAAAACAAAACTTACAACAGCAATACAGTGAATATGCAAATAAGCTTAGTCAAGCACGTAAACAAGCAGCTAAAGAATTCTCAAAACAAGTTGAGAAAAATATTCGTTCTCTTAATATCCCCAAAGGTAGTTTTGAGGCACAGATTTTGCCAGCCCAAAGCAAAACATCTAAAGGTGTAGATGAGTGCCAATTTATGATTAACTTCAACCTTGGTGAGCAACTAGCACCTGTCAAAAAGGTTGCATCAGGTGGTGAGCTAAGTAGGATTGGCTTATCGATACAAGCAGTATCAGCAGCAAAAAGATCCTATCCAACTTTAGTTTTTGATGAGGTTGATGTAGGTATTTCTGGAGCTACTGCGGAGATAGTTGGCAAACTACTCAAAAAACTATCAGAAAGACTACAAGTTCTGTGTATAACCCATCAGCCACAAGTTGCTGCTCAAGGTCAGACACATCTACATGTATCTAAGAAATATCTCAAAGATACTACAGAATCAAAGATTATAGAACTAAATCACCAGCAGCGTATCGAAGAGATAGCTAAGATAGTCGGCGGTGTAGATATCTCAGAAAATACGTTATCTCATGCTAGAGAGCTTTTGGGTTTGTGA

>FTL_0393
ATGCTCAAACAGACATTACAAGCAAACTTTCAAGGTTTTAAAGATATTTTTAAAAAACCAAAACTACACAATCATAAATTGCCTAGATATCTACAGTTGAAATATACGTTTATACCATTATTAATTTTAGTAATCTTTGCATACTATAACTTAGATACCCCAGTTGAGAACTATATCAAGCATTCTATGCCAAATATTGTTGGTGTAATTTTTGGTAAAATAACTGATGTTGGTAAGGCCGAGTATATTTTGATAATTTGCGGTGTGATAGTGTTAGCGCGTTTATTTACAGATAGCCAAAAATTATCTGCTAATGCTAGAGTTATGTTTGACAAGGTGTCGGCATATGCCGGTTTTATCTTAGCAACTGTAGCTATTAGTGGTATTTTGGGACAAATACTCAAGATGATAATAGGTAGAGCGCGTCCTAAGTTTTTCTTGGAATATGGTTCGCATTATTTCCAACATTTTCATGCACCTGGATATGATTTTGCAAGTATGCCGTCAGGGCACTCAATCACAGTTGGAGCAATGTTTATAGCATTTTTTTATATTTTCCCTAAGCTAAGATATTTTTGGTATTTGCTCATAGTGGTATTTGCTGGTAGTAGAATTATGGTTAGTTCACATTACCCTAGTGATGTAATCTTTGGCGTTGCTTTTGGTTGTTACTGTACAGCATATATCTACTATTGGATGAGAAATAGAGAGATTATTTAG

>FTL_0394
ATGATTTTAATCGATGGTAAGTCTCTCTCAAAAGACCTTAAAGAGAGATTAGCAACTCAAGTTCAAGAATATAAGCATCATACAGCAATCACCCCAAAACTTGTCGCAATAATTGTTGGTAATGATCCGGCAAGTAAGACATATGTTGCCTCAAAAGAAAAAGCCTGTGCCCAAGTTGGTATAGATTCTCAAGTGATTACACTACCAGAGCATACTACAGAATCAGAACTTTTGGAGCTGATCGATCAGCTAAATAATGACTCTAGTGTTCATGCGATTTTAGTGCAGCTACCATTACCAGCACATATCAACAAAAACAATGTGATATATAGTATAAAACCAGAAAAAGATGTCGATGGTTTTCATCCTACAAATGTTGGTAGACTACAACTTAGAGATAAAAAATGCTTAGAATCTTGTACACCTAAAGGTATCATGACTATGCTAAGAGAGTATGGTATAAAAACAGAGGGGGCCTATGTAGTGGTTGTCGGCGCAAGTAATGTTGTTGGTAAACCAGTATCACAATTGCTGCTAAATGCTAAAGCTACAGTGACGACTTGTCATAGATTCACAACTGATCTTAAATCACATACTACAAAAGCAGATATCCTAATTGTTGCTGTTGGTAAGCCTAACTTTATCACAGCTGATATGGTCAAAGAGGGTGCTGTAGTTATTGATGTTGGTATTAATCATGTTGATGGTAAGATAGTTGGTGATGTTGATTTTGCTGCTGTAAAAGATAAGGTCGCAGCAATTACCCCAGTACCTGGAGGGGTTGGACCAATGACAATTACTGAACTGTTATATAATACTTTTCAGTGTGCTCAGGAGTTGAATAGGTAG

>FTL_0395
ATGGCAGGCTTAAAATATGAAGATGCTGGCGTAAATATCGAAGCTGGTAATCAAGCTGTAGAAAGAATGAAGCAGCATGTCAAAAAAACTTTTACCCAAGATGTTTTGACAGGTTTGGGTAGCTTTGGTTCTTTATACTCACTAAAAAATATTATAAATAATTATGATGATCCTGTCTTAGTACAGTCGATTGATGGTGTTGGTACAAAGACAAAAGTCGCGGTAATGTGTGGTAAGTTTGAAAACCTTGGTTATGATCTTTTCTCAGCTGCGACAAATGATATTGTTGTAATGGGTGCCAAGCCAATTACGTTTCTAGATTATGTCGCGCATGATAAGCTTGATCCTGCAATTATGGAAGAGCTCGTCAAAGGGATGTCAAAAGCTTGTGCTGAGTGTGGGGTTTCGCTGGTAGGTGGCGAGACTGCGGAAATGCCTGGAGTATATCAAGCTGGTGAGATTGACATGGTTGGAGTTATCACTGGTATCGTTGGTAGAAAAAGAATTATCAATGGTGAGAATATCAAAGAGGGTGATATTGTCTTTGGGCTTAGTTCATCAGGATTACATACAAATGGCTACTCTTTTGCACGTAAACTATTTTTTGATGTAGCAGGCAACAAACATACTGATACTTATCCAGAGTTAGAGGGTAAAACTATCGGTGATGTGCTACTTGAACCACATATCAACTATACTAATATCATCCATGATTTCTTAGATAATGGTGTTGATATCAAAGGTATGGCACATATCACAGGTGGCGGGTTTATCGAGAATATTCCACGCGTATTACCACAAGGTTTAGGTGCCCAAATTGACAAAGATAGTTTTGCAACTCCAGCTATTTTTAAGCTAATGCAGAGAATCGGCGATATAAGCGAGTTTGAAATGTATCGCTCATTTAATATGGGTATTGGTATGACGATAATTGCTAGCCAAGATCAATTTGACAAGATGCAAGAATTAGCTAAAAAACATACTAATACAAAACTATATCAAATTGGTAAAATCACAAATTCAGGAAAGGTAGAAATTATCTAA

>FTL_0396
ATGTTTGATAAACAAATCATTGCTAATAATATAAAAAATGTTCTAAAATCAACAAATCTTGATATCAAGAATAAATATATAGGTAAAGTAAGAGATATGTACTTTACTGATGACAAAAGTATTTTGATATCTACAGATAGACAATCTGCTTTTGATAGATCTTTGGGTTTTATACCATTTAAGGGGCAAATCCTTGCACAATCATCAGTATGGTGGTTCAAAGAAACAGCACATATTGTCAAAAACCACTTTATAGACTCTCCAGATCCAAATGTTGTCATCGCGAGAAAGGCAAAAGTATTGCCAATTGAGTTTGTCGTTAGAGGTTATATAACTGGTTCAACTTCTACATCATTGTGGACACATTATAAAAACGGTAGCCGTGACTATTGTGGCAATATCCTGCCAGAAGGTTTAAAAAAGAATCAAAAATTACCACAAAATATCCTTACACCAACTACCAAAGAGCAAGATCATGATCGCCCAATTTCAGCTGAGGATATTGTCAAGGAAGGTTGGCTAACTCAGCAGCAGTGGGATTTTGCTTCACAAAAGGCTCTAGAACTTTTTGAGTTTGGACAAAAAAAAGCCTTAGAACATGGCTTATTTTTGGCGGATACTAAATATGAGTTTGGTATTGATGAGCAAACTGGAGAGATTATTTTGATCGATGAGATCCATACTCCAGATAGCTCAAGATTTTGGCTAAAAGATAGCTATGCTACAAGATTTGAAAATGGTGAAGAACCAGAGAATATTGATAAAGAATTTTTTAGATTATGGTTTGCAAAAAATTGTGACCCATATAATGATGAAGTTTTACCACAAGCACCACAAGAGTTAGTTGTCGAATTATCTCAAAAATATATAACCCTTTTTGAAATGATAACAGGGCAAAAGTTTGAAGTACCAAGAGATTTAGAAAATATAAATCAACGTATTGTTAAAAATGTTACAGATTACTTAAATATGGAGAAGCCAGTGAATATTCTTCTAGTAGGATCAGGAAGTAGAGAGCATGCGATAGCAGAAGCAGTCAAAAGAAGCTCTATTGCAAATAAGCTTTTTTGTATAAGCACAGCGATTAACCCTGCGATAGATAAGATAACGCAAGGGTATCAAATCGCTGATATTTGTAATTGTGATGAAGTACTAGAGTATGCAAAATCACAAAGTATTGATATTGCGATTATCGGTCCTGAAGCACCACTTGAGGCTGGTCTAGCTGATGCACTTAAGACAGCAGCAATTGGCGTAGTTGGTCCAACCAAAAAGTTAGCACAGCTTGAAACATCAAAAGGTTTCACTAGAGATCTGATCCGTGATTATGATATAGGCGCTAATCCTTTCTTTAGAAAGTTTAACTCGATGGATGGAGTCGAAGAGACTATCAAAAAATATCAAAATCAATTTGTCATAAAAGCTGATGGTTTATGTGGTGGTAAAGGAGTGCTTGTTTGGGGCGATCATTTGCACAGCCTTGATGAGGCGATTAGACACTGTCAGTCATTGGTAGATGCTGGCAAAGAGTTTGTTATCGAGGAGAAGCTTGTTGGCCAGGAGTTCTCGCTGATATCATTTACTGATGGCAAAAATTTTATCCATATGCCAGCAGTCCAAGATCATAAGCGTGCCCATGAAGGTGACAAAGGTCCTAATACCGGTGGTATGGGTACTTATTCTGATGCTAATCATAGTTTACCGTTTTTATCAGCTGCTGATATCGAAAGAGCAAAACAAATAAATGAGAAAGTTGTCAGAGCTTTAGCTGATAAATTTTGTGAACCATATCAAGGTATCCTTTATGGTGGCTTTATGGCGACAAAAGATGATACTAAAGTGATCGAGTATAATGCACGTTTTGGTGATCCAGAAGCGATGAATCTACTTACACTGTTAGAGACAGATTTTGTTGAGATTGCTCAAGCTATTACACAGGGTAAACTTGATACGGTCAAAGCTAAGTTTAAAAATCAAGCAAGCGTATGTAAATATCTAGTACCGCTTGGCTATCCAAACCAATCAGTTAAAAACTTTGAGATAGATATTTCACAATGCCCTGATAATGTCGAGCTTTTCTTAGGTGCTGTTGATTATAAAGATGGTAAGCTAATTGGTACAGGTTCTAGAGCTATAGCTGTACTTGGTTTAGGTGATACAATAGCTGAAGCAGAGCAAAAAGCCGAAAATGCTGTCAAAAATATTTATGGTAAACTATTTCATCGTCCAGATATTGGTACTAAAGAGCTTATCAATAAGCGTATCAAACACATGAATTTGTTGCGTGGTGATAAATATCAGGAGCTTAAATAA

>FTL_0397
ATGTCTAAGCTAAATCTTGTTATATTAGGCTCTACGCGTGGGACTAATATGCAAGCTATAATAGATGCAATAGCAAATAAGCAGCTAAATGCTCAGATAAGCCTAGTAATTTCAAATAAGTCAGATGCTTATATATTACAAATAGCAGCAGATTATAATATCCCAACTAAATATATAGCAGCTAAAGGTTTGACTAGAGAGCAGTATGATGAGCTAGTTGTTGCTGAAATCCAAAAATATAATCCAGATTTGATTTTGCTGATAGGCTTTATGCGTATTTTAAGCTCGGTGTTTATCAAAGCTTTTGAGGGTAAGATCTTAAATATTCATCCATCACTATTGCCAAAGCACCGAGGATTAATGGATTTGGCAGTGCATCAGTCAGTTATCGACGCTGGAGATAGTATATCTGGATGCACTATCCATCAAGTAAGTGAAGAAGTCGATGGTGGTGATATAGTTTTGCAGTTAAAATGTGATGTGGTGAAAGAAGATACGGCTGATAGCTTAAAAGAAAAAGTACAAGCCTTAGAGAGTAAAGCTTGGATAGAAGTTATTAAGAATTGGGATAAGTAA

>FTL_0398
ATGAGTGTACAAGTTGGTGTAATAATGGGCTCTAAATCTGATTGGAGTACAATGAAAGAATGTTGTGATATCTTGGATAATTTAGGTATTGGTTATGAATGTGAAGTAGTGTCTGCTCATCGAACTCCAGATAAGATGTTTGACTATGCCAAAACTGCTAAAGAAAGAGGCCTTAAGGTTATAATAGCAGGAGCTGGCGGTGCTGCACATTTACCTGGAATGGTTGCGGCAAAAACTGCTTTACCAGTATTAGGTGTACCAGTTAAATCAAGTACACTTAATGGCCAAGATAGTTTATTATCAATAGTACAGATGCCAGCGGGTATTCCAGTAGCTACTTTTGCAATTGGTATGGCAGGAGCAAAAAACGCGGCGCTTTTTGCTGCAAGTATCTTGCAACATACAGATATAAATATTGCAAAAGCACTAGCTGAGTTTAGAGCTGAGCAAACACGATTTGTTTTGGAAAATCCTGATCCTAGGGAGCACTAA

>FTL_0399
ATGAAAATAGGTATTATCGGAGCTGGACAACTTGCCAGGATGCTAAGCTTAGCAGGTACACCTTTAGGTTTAGAGTTTCATTGTCTTGGTAAAAATGGTGATTGTGCTGAAGAAGTTGTAAAAACTGTTACAGATATTGAGCTAACAAAGGTAAATGATGTTGTAGCTTGGGCAAAGCAGTTTGATGTTATAACTTTTGAAAATGAAAATATCTCTCATGAGCTTATCAAAGCTATAAATCATGAGGTGAGTGTGTATCCATCAGCTAAAGCTATAGCTATTTCTCAAGATCGTTTACTTGAGAAATCTTTTATGCAAGATCATGGTATTGCTACTGCAAAATTTGTAAATATCGATAGTTTGGCAAAATTGCAAAGTGCTGTTGATGATCATGGTCTGCCAGCTATACTAAAAACTCGTCGATTTGGCTATGATGGTAAGGGCCAGTTTGTGATTAGATCACAAGAGGATATTACTAAAGCATGGGATGTGCTCAAGGATGCTCCGGATGGGCTTATTTATGAGGCTTTTGTTGATTTTGATTATGAAGTTTCACAAATATGTACAGCTGATCTAAAGGGTAATATCGCCTTTTATCCATTGGCTAGAAATACTCATAAGCAGGGTATTATTGTTGAATCAGAAGCACCTTTTGAAAATGTTGTACTTGCTGAAAAAGCACAACAAATCGCTAAAATTCTAGTCAAGGAGTTTGCATATGTTGGTACTTTGGCAATTGAGTTTTTTGTCAAGGGTGATGAGCTAATAGTCAATGAAATAGCGCCACGTGTGCATAATAGCGGTCATTGGAGTATTGATGGCGCCGTCACATCACAATTTGAAAATCATGTGCGTGCTATTGCCGGATTGATTTTAGGTGATACAACTAGTCGTAAGACAGTTATGCTAAATTGTATCGGTGGTATGCCGGCAACAAAAGATTTAGCAGCTCTAGATAGAGTTAAAATTCATAGTTATAACAAGGAGCCTCGTAAGGGACGTAAAGTAGGTCATTTAAACCTTAATTTAAATGATGAAACTGATGAGTATCAGCTACTTCAAGCTAAAAAATTAATTGCTCTTTCTGAAGAAATTTAG

>FTL_0402
ATGAATAAAATGATTAATGATTTGCTTCCAGCGATTGTGTTTTTTGGTATCTATAAGATATATGATATTTTTTTTGCTGCAGCAGCACTAATTATAGTAACGATAGCACAAGTTATTTGGGAATATATAGCCCACAGAAAAGTTGCTAAAACACAAATTTTTATAGCTATTTTAGTCGCTATTTTTGGGGGTGCTACCCTATATTTTCATAACGAAGAGTTTATAAAATGGAAAGTAAGTATAATTAACTGGTTAATGGGGATTGGTCTAATAATTACGACGTATACAATGAAAGAAACACCAATGCAAAAAATTCTCAAAGACACTATCGATCTAAAAGAACATAAATGGAAAGAAATCAACAATATGTGGGGAGCTTATTTTACCGTTCTAGGCACACTTAATTTATTTGTAGCGTATTTCTTCTCTACTGATATTTGGATGGATTTTAAACTTTTTGGTCTTTTAGGCATAACTTTTGTATTCTTAATAATACAATCTATCTATTTATCCAAACATATTAAAAGATAA

>FTL_0404
TTACTTTACTAGCCCAGCAGCATACGTACGCGCGCCTATTAAACCGACATCTGTGTTCATAATTATATGCACTGGAAAATCTTTCATCACGTTTGACATTCTACCTTTATCTCTAAACTTCTCTAAGAATTTACTCTCCTTTATTTGCTTGATGAGCCTAGGTGCAATACCTCCAGCAATATAAAGACCTCTAAAAGGTAAACTTGTAAGTGCTAAATTACCAGCAACTGAGCCATATATACTTAAGAATATATCTATCGTCCTTAATGCTGATGGTTCTCTATGCTCAATAGCATACTTAACAATTACTGCTGCCTTATCAGAGTCTGAAACACTAAATAACGCTCTACGTAACTCCATACATTCAGGTTGATCATATAAAGGATGACGCACCACATACTTATAAATATTGTAAATGCCGTAGCCGCTACAGAATCTCTCAGGAGAGATACGATGGAAAGTCTTACGCATAAACTTAAATAACTCAACTTGTTCGTCATCAACAGGTGAGAAATCCACATGACCTCCTTCTGTTTTATAAACTCTTGGCTTATCGTCTTTATCATAGCTAACTAAACACATTCCCAAACCTGTACCAGCACCAACTACAGCACATAAGTTATCATCATCTTTTTTACCTTCTTGGATTGTGATTATATCTTTTTCTCTATCTAGAGATTCTATACCATAACCAATTGCTTCAAAGTCATTAATCACTTTAACCTTAGTTTTGTCTATACCAAGTCCTTCTGAGATATATTGCTCAGAAACCATCCATGGCAGATTAGTCACTTCAACTTCACCATTAGAGACAAATCCAGCTACTGCAAGACAAACAGAATCTATTTGACCTACTAAGTCCACCTCAGATAAAAACTTATCAATGATATCAGATAAACAATTGAAATTCGCACCTTTATACTTTCTTATAGCTATACTTTGTGTCGCACCATTCTCTAAAAGAGAAACCTCTAATCTAGTGTTAGTGCCACCAATATCTCCTGATAATATATACAT

>FTL_0405
ATGTCTAAAGAAAATAAAACAACAGATTTTGGTTTTACACAAGTGCCTTGGGAAGAAAAACAAAAAAAGGTAGCTGGGGTATTCCATTCAGTAGCAGCTAAATATGACTTGATGAATGATTTAATGTCATTTGGTATTCATCGCATCTGGAAAAAACAAACCATTGCTAAATCTGGAGTTCGTAAGGGTGATAATGTCTTAGATCTTGCTGGCGGCACAGGTGACTTAGCATATAAATTTTGTCAAATGGTTGGTCAACAAGGTAAAGTAATCTTGAGTGATATTAACTCCTCGATGCTTGAAGTAGGCAAAGAAAAACTTACAAACAAAGGTTGTGTTGGCAATATCGAATATGTCCAAGCTAACGCTGAGTGTCTACCTTTCCCTGATAATTATTTTGATTGTATTACGATATCATTTGGACTTAGAAATGTTACAGACAAAGATAAAGCGTTAGCATCAATGTGTCGAGTTCTAAAACCAGGTGGTCGCTTGTTAGTTCTAGAATTCTCTAAGCCAATCATACCTTTACTTTCTAAAGTTTATGATGAATACTCTTTCAAAGCACTACCATTTTTAGGTAAAATTATCACACAAGATGCCGAAAGCTACAAATACCTTGCTGAATCAATCTGCAAACATCCTGATCAACAAACACTAAAACAGATGATGTACGATGCTGGATTTGATAACGTCGAATATCAAAATATGACCGGTGGAATTGTAGCATTACATATTGGATATAAATATTAA

>FTL_0407
ATGATTAAAAAATTTCTAAGGCTTATCTACATTTTTTATGTTATAAACAAGTACTGTCTACTCAATGAACCTATCAGAGCGACAAAAATAAAAACTCTAAGAGCCTTATTATTGCTAAATCCATTTTACTACTCTCGAAGAGTACGCAGACTTGAGCATGGTGTGCGTATTAGAGAGGCTTTAGAAAAACTTGGACCTATTTTTATCAAATTCGGTCAAGCATTATCAGTTAGAGCCGATTTACTACCGCCAGATGTAATAAAAGAAGTTTCAAAACTTCAAGATAACGTTCCGCCATTTGATAATAAAATAGCGGCTGAACAAATTGAAAAAGCTGCGAAAAAACCTATCAATGAGATTTTTAAAAGCTTTGAAAGTTCTCCATTAGCTTCGGCATCTGTAGCTCAAGTGCATGCTGCTATATTGCAAAATGATGATAAAGTAGTAGTCAAAGTATTACGTCCAGGCATAGAGAAAATTCTTAAACTTGATACCTCTTTGATGCTATTTTTTGCAACTTTACTTAGTAAACTTAAAGAAATAAGAAGATTTAAGCCCGTAGAGATTGTCAAAGAGATAAACCAAAGCTTTTTTGATGAGCTTGATCTAGTCCGTGAAGCATCAAATGCTTCTCAAATTCGCAGAAATTTTGAAGACTCTGCCATACATTATGTACCAAAAATTTATTGGGAATATACTAGTTCTACTGTGATGGTGATGGAAAGAGTTGGTGGTGTAAGAGTTTCAGACATAGAAACCCTAGATGCTTTAGGAGTTGATCGTCGTCTATTAGCACAGCGCGGTGTAGAAATTTTTTATTCACAAGTATTTGATGACTGTTTTTTTCATGCTGATATGCATCCTGGTAATATGTTTATTGATGTATCAAATCCTGCTGATCCTAAATATATTTCAATAGACTTTGGTATCGTTGGCACTCTTAACCGCGATGATCAAAGGTATCTAGCTGGTAATTTTCTAGCATTTTTCAAAAGAGATTATCGCAAGGTTGCAGAGCTTCATATAGAATCTGGCTGGGTTCCAAGCGATACGCGTGTTGATGTACTTGAATCAGCAATTAGAACAGTTTGTGAGCCAATCTTTGAAAAACCTATGAAAGAGATATCACTAGGGTACACATTGATGCAACTTTTTGCAGTAGCTCGTCGTTTTAATATGAATATTCAACCTCAACTCACACTTCTACAAAAAACTCTTTTTCATGTAGAGGGACTTGGACAAAAACTTTACCCTGAATTAAATATTTGGGAAACATCCCGACCAATCCTAGAAAAGTGGATGAAGGAGCAAATGGGACTAAGAGGTTTCTACCATCGTTCAATGGAAAATATGCCTAGAGTTAGTGATAAACTACCAGAATTACCACGTATGGTTTTTGATATATTACAACAAACACAAATCAATCTAAAAAATACTACTACATCTACGCAATTTAATAACTTAAAAGAACCTAAGAAAAAATATCGATTTGCATTAGGCTGTGGACTAGTTTTGACAACTATTGGAGTAATATATACTTTGAATAAAGATACAACCCCTTTAATTAAACTACAAAATTTTATTAGTAATTATAGTACTAGTTTTATAATTGTTGGAGTTGCATGCTTGATTTACTATAGTTTTAAAAAGGAGAAATAA

>FTL_0408
ATGTCAGATTGTATTTTTTGCAAGATTATCACAGGCGAAATTCCATCTAAAAAAGTGTATGAAGATGAAAATATTTTTGCTTTTCATGATATCAATCCAGCAGCTGATGTACATATCCTTGTTATACCTAAAAAACATATTGCTAGCTTAAACGATCTAACTGAGCAAGATCAAGAGCTTATGGGAAAATTTATACTTAGTATTCCTAAAGTTGCTAAGCTAATGGGATTAAAAGGTTTTAAAACTATTTTTAATACTGGTAAAGAAGGTGGGCAGATGGTTTTTCATCTCCATGCGCATATTTTAGGTGGTAAAATCAGATCTAAGCTTCCTGAGTAA

>FTL_0411
TCAACAATACATCACTGGCATAGTAGATAACTGTTGCCAATCATAATCAGAACATTGTGTTGGTTTCTTGAGTGGTTGGCAATATGTTCTCCATGTACCTCCACCATAAGTTTTCATAATCAAACATTTGTCAAAACGCTTTTGTTCTCCACTTAATAATCCCACTGTAGTAATTTGCTCAATAGGATAGCCATCTGATAATTTATACTTAAAACCTTGGCTATCTTCGTCATCATCATCTATTTGCTCAAATGATTTATCTATTTCTTCAGGTGTACTAATATTGTCTAAAAGATTTTTATAATTTTTTATTTTATATTCACTATTATATTTTTTGACATTCTCATCAATATAATCTTTAGCTGACTTAGATTTATAGTAGTTTTGTGATTTTTTATAATCTTGATTAATATTATGATTCTCTTTAATTATATTATGCGCTTCGTCTAGAACGGTGGTTGCTGATTCCTTAATTTTTTGTTTTTCTTTCTCAGCTTTAGCCTCAAGTTCATGATTAAAAACATCTATTTTCTTTTTAGTTTCTGATGGTGAATTATCTTCTAGAATTTCTTCAGCCTTAGCTAAAAGCTTTTCATAGCCATCATCACTAGTATCGACAAGACTACTCAAAGCATCTCCATAATCATTAGCTTTAGGAGCTTGATCTTGTTTAATAGTCGAACCACTAACAACTTCGTTTTCAGATACTAGTGCTGAGTCACTTTTTATAGAACTTTTTGCAGCATATTGGCGTAGTGGATTGTCCTTAACATCAATTTTAACTGCTTGTTGCGCCTTAGCAGTAATTGTATCAGCTATAGCACTACAATAGCATAAGGAGATGATTATAAAAGAAGTTAAAACTTTTTTTTTCAT

>FTL_0412
TTAAATAACAATTTGCTCTTCATGCAGCTCGATATTATAATGCTCTAAAATTTGTTGTTTGATAAACTCGATAAGATCTAAAATATTTTGACCAGTTGCATTACCATTATTCACTATTATACCTCCATGTTTTGGAGAAATTTGCGCATCACCAATTTGTTTACCTTTTAATCCTAGCTGCTCTACCATAATTCCCACAGGCATATTTGCTTGTGGTCGCTTGAAAACACTCCCAGCTGTTGGCTTTTGTGGTAAATTAGACAATCTGAGTGAATAAATATCATCTAGTTTTGCTTTGATTTCTTGTTTTGATTTGTACTCAAACTCAAATTCCGCTGATAAAATACAAATATCTTTCATATATTTAAACATAGAGTATCTATAACCATACTCTATATCTTTTTTTAGATATTTTTTTATCTGTTTAGTATTAAGGTCAAGTATTGTGACACTTTTGACACAAGTATATATCTCATCACCATATGCACCAGCATTCATAATCAATGCCCCACCAACGCTAGCTGGCACATCATAAAAAGTCTCAATACCACTTAAGCTGGCATTATAGGTAGCAAATGCAAGATCCTGTAATAATACTCCAGCTTGGACACTAGCATAATTATCAATAATGTTAAAAGAGTTGAATTTTTTAGTAAAAATCACAAATGCTACATCATCATAATACTCTTTAGAAAAAATAACATTGCTACCGTTTCCAAGGAAAAATAATTTATTATGATTATTAACAATATTCAATAGCTCTTGGTTATTAGTAGGAAAATAAACATATTTAGCAAAAGACTTAATACGATAGGTATTATATTGCTCTAAAGATATATACTCTGACAT

>FTL_0414
TTACTTAACTTTTTTACTCTTACTGCCTTCATCTTTTGATCTCTTATTTTTTCTATCTGCAAAAGGGTTTTCTGACTGCTTAAACTCAAATACTATTGGCGTACCACGAAAATCTAAGGCTTCTCTAAAGAAATTTTCTAAATATCTTTTATATGAGTTTGGCAGTCTACTTACTTGATTACCATGTATTACAATAACAGGAGGATTATGTCCTCCAACATGAGCGTACTTAAGCTTAATTCTAAATTTACCTACCATTGGCGGTGAGTGTGCCTCTACCGCAAGCTGCATTAGACGTGTAGCATCAGCTGTAGTTATTTTTTTATTTGCACATGCATATGCAGTATCAATTGACTCAAAAACATGCCCAACATTAGTACCATATAATGCTGAGATAAAATGTATATCGACATAATCTTGCAGGAAAAAAAGCTTTCTTTTAAGATCTTGCTTAACCTGAATACGATCTTCTTCTGTCATACCATCCCATTTATTTACAGCTAAGACCAATGCTCTACCATTTTTAATAGCAAAATGTATCAGACTCAGGTCTTGATCTGAGATACCTTGTCTTGCATCAACTACTGCAACTACTACATTTGAATCTTGTATTGCTTGTAATGTTTTTATTACCGAAAACTTTTCCAAAGTTTGTTTTACCTTACCTCTTTTGCGCACACCAGCTGTATCAACTATAGTATACTTCTGACCATGGCGTTCAAATGGGATACTGACACTATCAATTGTAGTGCCTGGCATGTCAAATACCACAACCCTATCTTCGCCAAGCATTCTATTTGTAAGTGTCGATTTACCAACGTTAGGTCTACCAATTAATGAAAAATGGATACCATGGCGCTGTTGTTCTTTATGCTCTTGTGTTTGAGTATAATCTTGATAGTATTCATTTAATGGTTTTTTTAGAAACTTATCAACTAGCTTTTGCGTGTTTCTACGATGTGCTGCAGATATTGCAAATACCTTATCAAAACCAAAACTATAAAATTCAGCCATTGCAGCTTCTTCATCGGTACCATCAACCTTATTTACCACAACTACTACTTTCTTATCTTTCTGGCGTAAAAGGCTAGCAACGTACTCATCTCCGGTTGTCAATCCAGATCTGCCATCAACTACAAAGAAAACTAAATTCGCCTCATCTATAGCAATCTGTGATTGTTTAGCCATAAACTCATCAAAACCCACATCTTTATCTGAAATACCTCCAGTATCAACTACTAGATAATCTAAATCATCATACTTTGCTTGTCCGTATTGACGATCACGAGTTACACCCTCAAAATCAAATACTAAGGCATCGTGCGAATTTGTCAAAACATTAAAAAGAGTAGATTTACCAACATTGGCTCTACCTACAATTGCAACTAAAAAAGACAT

>FTL_0418
TTAACTATACTCACTGTTTACAAGTTTTTGTTGCTTGCTATAGGTCAGCATTTCCTCAGCTTGAGCAAATTTGGTCTTACTGCGATATTTTACTTCAATAAAGACTAGAGTATCTTTATCCAAAGCAATGATATCTATTTCACCATATGGTAAAGCTTTGAAGTTATGAGCTAGAATTTCTAATGCTTGAGTATGTAAAAACTTACACGCTTGTAGTTCTGCTTTGTTACCTATTTCTATTGTTTGCAT

>FTL_0419
TTAGTTAATGCCACTATGTCTAAGTAGCGCATCTTCGTTTGGTTTGCGTCCCATAAATGCGACAAAGTTATCCATAGCATCACGTGATGACCCTTTAGAAATAATATTTTCTAACAACTCATTACCAACTTTATGACTAAGTATCCCTTCTTGCTCAAAGCGTGAGAATACATCTGAAGATAAGATTTCTGCCCATTTATAGCTATAGTAACCCGCAGCATAGCCACCAGCAAAAATATGTGAAAAGCCATTTTGGAATTTATTATAACTTGGCGTTTTAATTAAATTAATTTTTTCTCTAATACTGTCTAGCTCTTTTTGTACTTCTGTTGCAGATGTTAGTTTTTTATAGTGGATATTCATATCAAATATTCCAAACTCAAGTTGTCTAACCATCATTAGAGCTGAATGAAAGTGTCTAGTACCTACAAGCTTATCTATCTGTTTGCTACTGAGTACCTTACCATCTCGTGATCCAGATATAACTGCTAGACCTTCCTGACACCAACAGAAATTCTCCATAAATTGACTCGGCAACTCAATAGCATCCCACTCAACACCATTTGTACCGGAGATAGAAGGAATAGTTACTTGTGATAATATATGATGCAATGCATGACCAAACTCATGAAATAGTGTCACAACATCATTATGGGTTAGATTTGCACCATCTTTTGAGGGTGGTAGGAAATTGCAGTTTACATAAGCTACTGGATTTTGTTTTGAACCACTAGAAGTGGTAAAAGCAGTACGTGAACCATCCATCCATGCACCACCGCGTTTGTTATCACGAGCAAAAAAATCACAGATTATACTACCGACATATTGATCATTTTTGAAAAAGTCAAATGTCTGTTGTTCGGGTACATATTTTGTATATTGAGTATTTTCTTTTACATCTAAATTATAGATTTGCTTGAGTATTTTAAATAATCCATCTTGTACTTTTTCTAATGGAAAGTATTCTCTAAGTTCTTCTTCTGTGAAGTCGAATTTAGCTTTTTTGAGTTTCTCATAGTAGTATGCGCTATCCCATGGTTGTAGCGCATCGACAAGGCCAGCATCCTCTGCAAATCTACGTAATTCATTAAGTTCTTTTTTAGCTTGTAGTAAAGATTTTTCTAGGAGTTTATTTAATAGCTCTAAGACTTGTTCTGGTGTTTCAGCCATTTTTGTAAAGAGAGAATTTTCAGCATAATTATCAAAGCCAAGTATTTGAGATTTTTCAATACGTAATTTTAGAATTTTTTCAATATTTTCATCATTATCAAAATTTTTATTATCAGCTTCTTTTGACGCTTTTGTGCAATATGCTTTGTAGAATTTTTCACGAAGTTTTCGATTGTCTGCTTGCTGCATTACTGCCAAGTACGTTGGGATGTCTATACCTAGAGCATATTTTTCAGCGATATTCTTTTGATTGGCTTTAGCTTTTGCTGATTCTATAGTATGTTGTGATAAACCTTTGAGTTCTTTCTCATCATCGGTAGTATATAGCCAATCCATAGTTGCATCTAGAACATTATTTTCAAATTTAGTGCTTAGTTGAGCAAGTTCTTGAGAGATTTGTTGTAGTCTCTTTCTCTTAGCTTCATCAAGATTTACCCCTGATTGCTCAAAGCCAATAATAGCTTTACGTACTGCTTGAGCTTGTTCATTAGTTAAATTATCTTTTTGAATTTGTTTGTAGAGGTCATATAAATCTTTATTTTGTCCTAATTTGGTATAGTAGTCAGTAAGTTTAGCTATCGTATATTCATAACTTTCGCGCAGTTCTTTAGAATTACAAACAGCATTCATATGTGAGATTGTTGAAAAAGCTTGACTTATTTTCTCGTCATCTTCCTCTAGTTTTAGTAACGTCTGCCAATTGGGATTTTGAGTTTGTAGAGCATTTTCAAGGTTGCTTTGAGCTAGGCTAAAGAGTTTATCTATAGCAGGCTTTACTTCGTCTACTTTAAATTCTGCAAGTTTAGGTAATTTAGAGTCTTCAATTATCGAATTCAT

>FTL_0420
ATGATGACTTTACAAGAAGAAAAAATACAAGCGCCAGTATTTTTTAAAGAATATGTCAAAGGTAGGTTTATACTTAATATAGGTGAGTATAATCATCCATTGATTTTATCAGCAACTCAAGTGCTTGAGTATCAAGATAAAATTGATGATATCCAAAGTATCAAAAAAAGTCATCTTGATCTTATCTTAGCGACTAATCCTGAAATAATACTCATAGGTACCGGTGAAAAACAACTTTTGCCTCCACTTGAGATAATTAATCAAATCGCAAAAGCTGGTAAAAGTGTTGATTTTATGGCGAGTGATACTGCTTGTAAGACATATAATTTGCTTGTTAATGAAAATCGTAATGTTAGCTGTATCATCATTTAA

>FTL_0421
ATGAAAAAAATAATTAAGCTTAGTCTTTTATCTTTATCAATCGCAGGTTTAGCGAGCTGTTCTACTCTAGGGTTAGGTGGCTCTGATGATGCAAAAGCTTCAGCTAAAGATACTGCTGCTGCTCAGACAGCTACTACTGAGCAAGCTGCTGCTGTATCTAAGCCAACTGCAAAAGTAAGTTTAAATAAACTTGGTCAGGATAAAATAAAAGCAACTGTATATACAGCATACAATAATAACCCACAAGGAAGTGTAAGATTACAATGGCAGGCTCCAGAAGGTTCTAAGTGCCATGATACAAGCTTCCCAATTACTAAGTATGCTGAGAAGAACGATAAAACTTGGGCAACTGTAACAGTTAAGCAAGGTAATAACTTCTGTAGCGGTAAGTGGACAGCTAATGTAGTTTATGACAAAGAAGTAATCGCTTCTGATTCAATAAATATTTAA

>FTL_0423
ATGAAAAAGAACATTTCCACTTATTTGTTAATAATAGTTACTATTATTAGCTTTATGTTAGCTAGTTGTGCATCTAAAAGTGAAAAGTTAAATGAGCTAGAGCAGAGCCAGCAACAGCTACAAAAAGAGATGACTACTATTGAGAAAAAAGCTGATGAGGCTAAGCAAAGAGCCGATAAGTATGAAAAGCTTACTGGGAAATATAAAAACCTACTAGATCAGAAGCAACAAGAGCTTAATCAGCTCCAAGCTGCATATGCAAAAATAAGTAATAAAGATGAAGCCGCAGCTATAGCAGCTAAAAAAGATATTCAAGAAAAGCTTATAAAGGCTGCTCAAGATTCGGTACATTTACAAAAGAGATTAAAACGTTATACTAAAAAGGCGGATGTTTATAAACAAAAGTCTCAACAATTAGATGAGCAAGCAAAACAAACTCAACAAAGTGTTGATAAAACAATCCAAGAAATCCAACAAATAAAAAAAGAGATTGATATTAAGTAG

>FTL_0424
ATGAAAAAAATTCTAATCTTTACTCTAATGACGGCAACTTTAGCAGGCTGTAGTAAGTATAATGCTTTTATTGATAAGCTTTATGATTCTGATAATTCAATAAAGGTTAATCCTGATGATAACCTTGATAATCCAGATCAGGATGGTGAGGTTGTTTCCGAAGATAAGCCAACAGCAACGCTAAAATTGAAATATAAAGCTACGACGCATGAAATTGATGCTAGAATAATAACAAATTGGAATGGTGCGCCACAAGGAACAATATACCTAACTTGGGTAGCACCTAAAGATACTAATTGTTATAGTACATCATTCCCAATTACTAAATTTAATGAAACACAAGACTATACTGTTGATAGTCAAAGCGTCCTAAGTGATGATAAAGTTTGTAATGGGACATGGACAGCATTGATAGTTAATAAGTCAGATAATTCAGAGCTTGCTAAAGCCTCTCTTGAAATCAAATAA

>FTL_0425
ATGCCTTTTATGCATTATACTGTATTGAATTTAGTCAAAGTAACATCAGGAAGTACTGTTAGCTATTTTAATGATACATTGGCAGCTAATATTTACCTATTTATAGATCGATACTATATCTTTTATACAGTACTTGGTGTTGCTAGTGTGGCTATTTTTCTAAATAAAAGAATATTTTCTGAGGTGATCGAATTATTTAGTAGTTTTAATTTGTCAATTAGATACGCTATTGCTTTATTTTTTATATTTGGGGTTATATCATCAGTTTTTGCGATATCTCCTTCTATAGCTTTTAAAGGCGTCAGCGTAACATTTTTACAATTTTTTTGTATTTTATTTATAGCTGTTTACATTAGAGATAATTCTAAAGCAGTACGATTTTTTTATACAATTATTTTGTTATCACTAATATTTTTTGGGGGATCATTATTTTTACAGTTATCTTTAGCTAATTACTCAGTATATGGATCGTATATTGCTGGTAATATCCAAAAAGTTTTGCTGTATATGTATAATTGTTTAAATCCACGATTTTTGGATAATTATTTTAGCTGGTTTATGCCGTTGCTACTTTTGCCTTGGTTTGTTGATCTAAGGCCTATATATAAGCTTGGCTCATTTATTGCTTTGATTTTAGCATGGTTTATCTTGATCAATCATGGTTTTAGAACAATATTTGCAGAGTATATCATTATATTACCATTGCTTTATATCTTTGCGCGAAGATATTTTAAAATAGCATTTGTAGTGCTTGTTTTGGCTTTAGTTTGTGCTGGCTTACTAGAGTTATTCTATAATTATTTTATAGCTGTAGTAGATCATTCGAATGTTAAATCATCAGCAGATCTTGTTAGAGGTGGTTTTAGTGGTAGAATTCCATTATGGAAAGAAGCTTTTTGGGTTGGGGTTGAGTATCCTTTAACTGGAGTGGGGCAATGGAATTATCTAGCGATTACTAAACGCCCAGATGGTTATCCGCATAATCTATTGCTGGAAATATGGTCACAGTGGGGTATTCCTGCATTTATAGCTGCAGCTGTAGTTATTATTACAACTGTTAGAAACTTATACAAAAAACGCCTTGAGATATGCTTAAACCCTTATCAATGTATATTTGTAATGATGTTAACAGCAGGGATGATTGATGGGATGCTAAATGCGATGTTTAAAACATCCTTAGGTTTATTTGGTTGTGTTTTTGTATTTGGTTTTTGCTTATCTATTTTTGTAAAACAGCCTCAACAAGATACTAGTGTATCAGCTACAAGCTATGCGATAGTTGGATTGTCTATATTTGCGAGTATATTTTGTATTGCAATTTTACCACTTATATTTCCACCTTTGTGGATATAA

>FTL_0426
TTATTTAGTTTCAAATGCTACAGCATAGTCACACTCGCTATTAGGGCAAGCTTTCTGTTCGCCATCTTTTTTGGTTATCTTGTGTAACAGTATTGGTGAGTGGCATTTAGGACACTCTTCTTTTATTGGTGGATACCAATAAGCATTTTTACACTTAGGGAAGCCAGCACAAGCATAGAAAACTTTACCTTTGCGAGATTTTTTCTCAACAATATGATTTTTATTACATTTAGGACAAACTACACCAGTATCTTTGGGTTTTTTAAGAGGTTCCATATGTTTGCATTCAGGATAATTTGAGCAACCAATAAACTTACCATAGCGACCTTGTTTGATATGCAAATCAGAATTGCACTTAGGGCATTTTCTATCTTCTACGACTATAGGTTCTTCTTTGATGACTTCTTTAGGATCACTATCTACTGGACGGGTGTATTTACAAGTTGGGTAGTTTGTACAGCCAATAAATCTACCATTTTTACCAAGTCGAAGTGATAATTTACTACCGCATTCAGGACAGTCTTCCTCTAGCTCTTCTTGCACAACATCTTTGCGTGAGACATCTTCAGAAATCTTATTGATTCTCTCAATAAATGGATGCCAGAAATTATTTAATACACTTAGGTAATCATTTTTGTGATGAGCAATTTCATCAAGCTCTTTTTCTAAGCCTGCGGTATAAGAGTACTCAACATATTTTTTGAAATATTCAGTTAGAAATTTATTTACGATACGACCTTTATCTGTAGGGATAAAACGACGTTTGTCTACCTCAACATACTCACGTTGCTGTAAAGTTGAGATAATTGTTGCATAGGTTGAAGGTCTACCAATACCATATTTTTCTAATGCTTTAACCAAAGATGCTTCGGTATAGCGAGGTGGTGGCTCTGTTGAGTGAGCTTTAGTAATTACATCATTTAGTATTATTTTTTCACCTTTTTCAAATTTTGGTAAAGTTTGCTCATCATCTGAGTCTTTTTCATCCTCATCTTTCTCAACATTATAAATTTTCAAGAATCCGGCATCTACTATAACAGTTCCTGTAACTCTAAACCTATGTTTAGTATTTTCGGTAATTAAATCTACTGATGTACTATTTAAAGTTGCATGTTTCATTTGACAAGCAATAGTTCGATTGTAGATTAGGCTATAGAGCTTAAATTCATCATTAGTTAAAAACTGCTTTATTGATTCTGGAGTTCTATTCGCAGCTGTGACACGGATAGCTTCGTGTGCTTCTTGCGCATTCTGTGATTTTTTCTCAAAAACTCGTGGCTTAGCTGGTAGCATATCCTTATCATATTTTGCTTGAATAAAGTTTCTAATATCATTAAGAGCATCGTTAGAAAGGTTGGTTGAATCTGTTCTCATGTACGAGATAAGACCAACGGATTCACCATTGCCTAGATCAATACCTTCATATAATTTTTGTGCAGTAGACATTGTTCTTTTAGCGGTAAAGCCGAGTTTTTTTGAAGCCTCTTGCTGTAGTGTTGATGTTATAAATGGAGGATATGGGTTTCTCCGTGTTTTTTTCTCAGTAATGCCATCAACTATCAAAAAACCATTAGCATCTTTTAGGATATGGGCTTTTGCATTTTCAGCATCTTCTGCTGTTGTGAAAGTGAATTGTTCAACTTTATTATTATTAAATTCAAGCAAATTTGCAAATATTTGTTTTTGTTTGAAAGTATCTGCAGTTAGACTCCAATAATCTTGTTTGATGAAGTTTTCACGCTCTATTTCACGCTCGACAATCATTCTTAGAGCAGGACTTTGTACTCTTCCTGCTGATAAGCCACTGGTGATTTTACGCCATAATAGCGGAGATATATTAAAGCCAACCAGAAAATCTAGTGCTTGGCGTGCTTTTTGAGCATCAACTAAATCCATAGATAACTCTTTTGGATTTGCTATAGCATTTGTAACTGCTGATTTTGTGATTTCGTTAAATGTGACACGATAGATATTTTTATCTTTAAGTAAGCGTGCACTTTTTAATACTTCTTGTACATGCCATGATATAGCTTCACCTTCTCTATCTGGGTCAGTAGCGAGATAGATATTTTGAGCATCTTTAGCTGCTTTTTTGATTGCATCTAAATGTTTTTTGCTTTTTTCACTAGTTGTGAACTTAATCTTAAAATTATCATTAACATCGATAGAAGTATCTTTGGAAGGTATTTCGCGTACGTGTCCAAATGATGCTAATATTTCAAATTCGTTACCAAGGTATTTTTTTATAGTCTTAGTTTTGGCTGGAGACTCTACGATTACTAAATTTTTTGCCAT

>FTL_0428
ATGGCTAAAAAAGTTTCCTTAATGAACCGTAAAATCAATCATAAGATTCATGACACTGTTGCTCAAGAGAAAAAAGATATCCTTAGAGCTATGCAGCTACAAGAACTAAACGAACAGGCAAGCAAGGTTGGTCAGCTTTTTGAATTACCTTTGACTATTATAAAACCAGATGCCAATCAGCCGCGTAAGACATTTAAAAATATTGACTCTCTTGCTGATAGCATCAAAGAAAATGGCGTAATTCAGCCGATTATCGTTACTGCTAAAAAAGCTAATGGTATTCATTATATAATAGCTGGCGAACGAAGATATTTAGCAAGCAAACAGGCTGGTCTAACAACAATACCTTGTATAGTTCGACAAGAGGAGTCTGATGCAAATATTGTGCTATTACAGCTTTTGGAAAATGATCAAAGAGAAAATGTCTCACCATTTGAAGAGGCTGATGCCTTAAGAGATTTGATAGAGAATAAGAATGTCAAAAAATCTGATATCGCTAAGATTTTGGGCAGAGATAATAGTTGGATATCTATGCGTCTAAAGATAGCTGATGCTAATGCGGATATTCGTGAGCTGTCAAATAGAGGTATTATTGATGATGTTAGAACTTTATATGAGCTTAAGAAGTTTGCTGAAGAAATACCTCAAGGAGCTCAAGAGTTTGTCAAAAAAGCTTTAGAAAATAAAATTTCTGGTTCATATCGTAGCGCAATTACTCGCTATCGAGATAACTGGAAGCGTAAAGCTGAAATTTTAGATAGTACAAAAATTGATGTGATAACTATCAAAGATATCGCTAAAGATGGTAACCTTTTAAAAATAAAAGGTTCGCGTTGCGGAACAAAAAATTATACATATACTTTTGAAATAACACCGGAGTTTAAGAAAATACTCTTTGATGCGCTAATAAATTAA

>FTL_0429
ATGAAAATAGCAATTTTACAAACAGACCATATCCCAGAACATCGCCGTGGGGTTGCCGGAGGTAATTATCCGGAAATGTTTGCTAATCTTTTTTTTAAGTTATCTGTAGTGGTTGATTTTGATATTTTTGATGTAACTATGCAGGAGTATACACAAGACTATGATATATATGATGGTTTTATCATAACGGGGAGTAAAGCTACAGCTTTTGATAATCTTGCTTGGATTATTAAATTAAAAACAGAAATAGTTAAGCTTCATGATAACCATAAAAAGATCATAGGTATTTGTTTTGTACATCAAATTTTAGCTCAAGCTCTAGGTGGTAGGGTTGAACGAGGTCCTAAAGGATTTGCTGTAGGAGTGCGTAACGTTGAGATTTTAACTAGAAAGCCATGGATGGAGCCATTTCATAGTTATTTGAGTTTGTTATTTTATCATCAAGATATGGTAGTTAAATTACCTCAAGGAGCTGAACTCATAAGTACCAGTGATTACTGTAAAGTTCAGATGTTTTGTATAAACAATCATATCTTAGGAATACAAGCCCACCCTGAAATGCTTAAGATACATAACCATGCACTTATTAAAGAATATCAAGATGATATAAAAAATGAGTTTCATCATGCTTTAGAAAGCCTAAGAATTAGAGATAATAGCTTAATAATAGCCCATTGGATGGCTAATTTTTTTGAGTACAAGGATTAA

>FTL_0430
ATGCGACAAATAAATAGACTGGTAGTTTTTGGAGATAGTCTTTTAGATAATGGTAATATCATGAAGACATTGGACATACCAGGTAAGCCATACCATGATGGCAGATTTTCAAATGGTCTAGTATCAACAGAGGTTTTAGCACAGATGTTAGCTAAAGATCAGAAACTATCAGAAATTAAACATAAAAATTATGCAATTGGAGGAGCGTTGACACATGGGACAAATCCATCATCATTGCTAAGATTTCACTCTTTTTCTGTATCAGAACAAATTATCAGATTTGAAAATGAAGAAGGAAGATTTGCTGATGATGACTTGGTTGTAATAAATGGTGGTGCAAATAATTTTATGTTTATGGTTTATAATGAGATTCCATATATAAACCTGGTTCCAAAATTCAGAGTAGCAAGAGACCTAAATAAGATCGTTAGGAAAACTATAAAAATGGGGGCTAAAAATATAATATTGTGGAACATTCCTGATGTTACTAAAGCACCAGCATATAAAGATTATCTCTCTAATTGGGTAGGTAAGTTTTTTAAATCATATATGCAAATAAATGTGAATCTTCAAAATGGTTTATTAAGAAATCGTGTTTCTGAATTACAAGCAATTTTTCCTCATATAAACCTTAAGCTTTTTGATTTTTATAGTTTATTAAATGATTGTGTTGAAAATCCTGCTAAATATGGTTTTGAAAATGTTACCGATGCCTGTATTGATAGTTATGGTGGTGCTGACTCACTGGGTAATATTCAATATGATATAGAAATAATGGGTGATCCAGAGAAGTACTTATGTTGGGATTATTGTCATCCGACAGCAAAAGCAAATAGGTTAGTTGCGAGTAAAATGTTTGATTTATGGAAGCTTGATATATGA

>FTL_0431
ATGAGTCAAGATTTAATAGCGCAGCTTGAGTTTATTAGTGAGCTTGAGAAGCTAAAAAGAGTTTACTGCCAAACTTGGTTACCATGTGATGGTGGTCGTCATGAGAATAGCGCTGAACATAGTTGGCAAGTTGCCCTAACTGCTAATATTTTGGCAGGGTATGCCACTGTCAGTTTAGATATTACTAAAGTTACTAAGATGCTTTTGATTCATGATATTGTTGAAATATATAGTGGTGATACTTTTGCGTTTGCTGATAGTCAAACATTAGACTAA

>FTL_0432
TTGGTTCCAGCAATACAAAACTTTAATAATAATGGAGGTACATGGAAAAAACATCATATTAGTAAAGATAAGGTCTTAGAAAGAAATAAGTATCTAAGAGAAATAGCTCCAACCTTATATGATTACCTGTTTGAAAAGTTAGAAGAAAATTTTAGCGGAGACTTTTTTAAATAA

>FTL_0433
TCAACCCTTAAATTCAGTTGCGATAACATAAAACTCTCGTGACTTTGCTCTTGAAGATTTTGGTTTAAATTGAATCACTTTATTAAAAGACTCTCTTACTAATTTGAGATATTCATCACTGCCTTGACCTTGAAAGACTTTTGCAACGAAACTGCCGTTTTTGTTGAGATTAGTATTAGCAAAATCCAAAGCTAATTCAAGCAAATATATCGATTTTGCTTGATCTGAAGTTTTGTTACCACTTAGATTTGGCGCCATATCAGAGATAACACAATCAATCTTTTGATTATTAACAAGAGTATTGAGTTTTTGGTAAGTTTCATCACTAGAGAAGTCGCCTTGAATAAACTCTACTCCAGCTATTGGAGCCATTTCTAGTAGATCTAGAGCAATAAGCTTACCATTTTTACCTATATATTTTATAACTTGCTCAGACCAACCACCTGGAGATGCACCAAGATCGACAACAAACATATTTGGTTTAAATAATTGATATTTATCTTGTATTTCAAGAATTTTAAAGCTTGCTCTACTACGATAGCCAAGCTTATTTGCTTGGATAACATAGTAATCCGAAGTATGCTCATGTAACCATTTTTTAGTACTAGAACCTTTTGACAT

>FTL_0436
CTAAGCAAATTCACGCGACTCTCCAGCTTCTGTAGTTATATTCTCAACACAGCGACTACAAATATCTTTGTATTGAGGATTATCCCCAACAGTCGAGCTACGGTGCCAACATCTTTCACATTTAGGCTCTTCTATCTTGGTTATTTCAATTAATAAACCTAGTATGTTGGCAGCGATTGAGCTACTTGTGCTTTCTTCAATTACTTTTAGGTCTGCTTTTGATGATATTAGTAGGAATCTAAGCTCATTACCAAGTTTTTCTAATAGCTTATAATTATATTTGTCAGCATAAATTGTAATTTCTGCTTCTAGGGAGGCTTTGATAACATCTTCATTTCTTTTAATTTCAAGAACTCTATTTACTTCAGAGCGAATTTCTTGGATTTTTGCCCAGTATTCTAGATCTAGTTCAGCATCTTGATCAAAAGATTTAAGCCCTGTATACCATTCACAAAGTTGGATTGGCAGATCAGTAGTTTTTGGTGTAGCATCCCAAATTTCATCAGCAGTAAATGAAAGTATAGGCGCCATCCATCTTACAAGAGCATGAACTATATGATAAATAGCTGTTTGCGCAGATTTGCGTGGGTGTCCATCAGTTTTTGCAGTATATTGTCTATCTTTGATGATATCTAGATAAAAACTTCCCATCTCAATAGAGCAGAAATGATGTATTAATTGTGCGACTGTGTGGGTTTGATATTTATCATAAGCTTCAATAATCTTATCCTGGAACTCTTTAGTCTTTGCAATCGCCCATTGATCTAGCTTAACTAGTTTATCAAATTCGATAATATCAGTCACAGGATTAAATCCATCTAAGTTTGAAAGCAAGAATCTAGCAGTATTACGTAATCTACGATAAGTATCAGCAGTTCTTTTTAGTATTTGATCAGACACAGCCATTTCACTCTTATAATCAGTTGAGGCTGTCCACAGGCGTAAGATATCAGCCCCAAGAGTATTATAAATGTCTTGAGGAGATGTTACATTGCCTAAAGATTTTGACATCTTGCGACCATGCTCATCTACTACAAAGCCATGTGTGAAAACTTCTTTATATGGTTGACTACCTTTAGCAGACATTGCTACTAAAAGCGATGTTTGGAACCAACCACGATGTTGGTCAGATCCTTCTAAATATAAGTCAGCTGGATAGCTTAGGCGTTTATCTAAGTCTAATATACACATACTAGATGAGCCAGAATCGAACCAAACATCTAAGGTATCTTTGACTGACTTGTATTGAGCAGTTTCTGTGATGAATTCACAGTCATCAGCATTAAACCATGCTTCAATACCGTCTTTTTCAATTTTCTCAGCAACTTTGTGTAGTATTTCAATAGTATTTGGATGTAGCTCTTCAGTTTCTTTATGGATGAATAAAGGCAGAGGAACTCCCCAAGTTCTTTGGCGTGATATACACCAATCAGGTCTATCTTTGACCATGCCTTCGATACGTGCTTGTCCCCAGCTAGGTGCCCAGCTAGTTTCTTTGATTGTTTGTAGAGCTTTATCGCGCAGTCCTTGTTTTTCCATGCTAATGAACCATTGTGGTGTTGCTCTAAACATCAGTGGAGTTTTATGACGCCAGCAGTGAGGATAGCTATGCTTAATTTTATCAGAGTTCATTAGGCGTTTTTTCTCGCCAAGTAACTCAATAATTCTATCACTAGCTTTAAATATAAACTCTCCGGCAAATAGTTTGGTATTCTCGCTGTAGCAACCATTACCTTTGACAAAAATTTCCATAGATAAATTATGCTCTTTTCCTAGGGTAAAATCATCAACACCATGAGTAGGAGCTGTGTGTACCAAACCTGTACCAGAATCATCAGTGACATGATCGCCATGTAAAATTGGTACATGACGACTGTAAAAAGGGTGCTCAGCTATGATTCCAGTTAGTTTGTTACCTGTTGTTGTAGCAATTATTTGAGCATTTTCTATTGCGTATCTTTTAAGTGTTTGTTCAACTAGATTTTCAGCCAAGATAATATAAAAATCTTCAATTTTGATTAAGCTATAATTTAGTTGGTTATTAACTGCAATTGCTTGGTTAGCAGGAAGTGTCCAAGGAGTAGTTGTCCAAATAATTGCAAAAGCATCGTGATTTAGTGAATCTAAGCCAAATGCTTGAGCAAGTTTATCTTTGTCTTTAATTTTAAATTTAACATCGATAGCAGGAGAAACTTTATCAGCATATTCAACCTCAGCTTCAGCAAGTGCCGAACCACAATCAGTACACCAATGAACTGGTTTAAATCCTTTGCTTAGATGACCATTCTCAATAATTTTAGCTAATGTTCTAATCATATTAGCTTCATAATCAAAATTCATTGTCAGGTATGGTTGTTCCCAGTCACCTAGAACACCAAGTCTTTTAAAATCTTTCTTTTGGATTTCTACCTGTTTTTTAGCATATTTACGACATTCTTTCCTAAAATCATCTTCTGATATACTTTGACCAGCTTTACCATGTTTTTTTTCGACTTGTAACTCAATTGGCAAACCGTGACAATCCCAAGTAGGAGTGAAAGGAGCATCATAACCACTTAATGTCTTTGATTTGATGATTATGTCTTTGAGAATTTTATTAACTGCATGACCAACATGAATACTACCATTAGCATATGGAGGACCATCATGAAGAACAAATTTCTCGCGTCCAGCAAAGTGTTCTCTAATTTTCTTATAAATACCTTGCTTTTCCCATTTGTTAAGGATCATTGGTTCTTTATTAGCTAGGTTACCTTTCATAGAAAAAGATGTTTTTGGTAGATTTAAGGTGTCTTTATAGTCACTCAT

>FTL_0437
CTATAATGTACTTATTAGTTTTTTTGCAGTTTGAATATCTTTGGATATTTGCAATTTTAATTCTTCAAAAGAGTTAAATTTCATTTCTGTTCTAATAAAACTTACTATCTCTGTAGTTATATGTTTACCATAAATTTCTTGATTAAAGTTAAAGATATGAGTCTCAAGTAGGTTGTTTTTACCATCGATAGTTGGTCTGTTACCGGCATTAGCTACTCCATAGAAAATCACATCATCGATAAAAACTCTAGTCAGATAAACCCCCTTTAGAGCAGAATTCTTAGGTAATTTCTGGTTAGCAGTATTAAAGCCAATTTTTCTACCATTTTTCTGACCATGTATGACACGCGAGTTAATCTTTAGTGATTCACCTAAAAGTTTATTTGCTTCTATTAAATCATGGTTTGTAAGAGCTTGGCGAATATCGCTACTACTGATACGGTGGTTATCTAGATTTAAAGTAGAAACTTTATCTACGTTAAAATCATGAGTCTGTGAGTATTGATTTAAAAGCGCATAATCGCCACCACGGTTTTTGCCAAATTTAAAGTCATCACCAACGATTATATGTTTGGTGTTTAGTTTCTTGACAAGAAACTCTTCGATAAATTCATTTGCAGTGATATTTGCAAATTTTGTGTTAAATTTTTGACAAATTATATGTTTGATACCAAGTTTATGTATGTTGATTACTTTGTTTCTAAAATCATATATTCTAAATGGAGCTTTATCTTTGAGAAAAAATTCTTTAGGTAAAGGTTCAAAGAATAAGATATACGGTACAAGGTTGTTCTCTTTAGCTATAGTTAGGAGTTTTTTTATTATTGCTTGGTGCCCAAGGTGTACACCATCAAAAGAACCAATAGCTATTGCTTTAGGTAGAGGATCTTTGGTTTTATTTAGGTTTGTAATAATTTTCAT

>FTL_0438
ATGGAAAGACGTGAAAAAAGAATAAGAAAATTAAGAAATAAAAGCGGTAAAGTTTTTGCAATAGAAACTAACCTTACAGGTAGACAACTATTAAACAATAGGGTTTTGAATAAGGATGTTGCTTTTAGCCAAGAAGAAAGAGTTGCTTTTGCTCTTATCGGCTACCTACCAGAAAAAGTTGAAAGTCTCGAAGAGCAAGCTATCAGAGTAAGAAGACAGCTTGATTTGAAACCTAATTCTCTTGAAAAATATGTATTTTTAAATAGGCTTCATGACTTAAACACCACGCTATTTTATCACTTTGTGCGTGAGAATTTAGAAGAAATAATGCCGATTATATATACACCAACTGTGGGCGAAGCTGTCCAAAAATATAGTAGCTCATTTAGAAAGCAAAGTGGTTTATTTATCTCTATAAGTCATAAAAAGCATATTGCTAGAATACTAGAGCGATATGAGTATAACAGTATTGACTTAGTGCTTGTTACCGATGGTGAAGCAGTGCTTGGAATTGGTGACCAAGGGATTGGTGGTATGAATATCAGTATCGGTAAGATTATGGTTTATGTTGCTGCAAGTGGTATAGATCCAGCTAGAGTTTTGCCGGTACAGCTTGATATGGGTACAAATAATGATGCTTTACTTAATGCTCCTGGTTATCTAGGTGTACGCTTGCCAAGAGTCTCTGGTGAAACCTATGATGAGTTTATTGAAGAATTTGTTACCCAGGTTAAAGCTAGATTTCCAAATGTGTTTTTGCATTGGGAAGATTTAGGTCGTGATAATGCGACACGTATTTTAGAAAAATACAAAGATAAGTTATGTACATTTAATGATGATATTGAGGGTACGGGCATTGTTGCAACAGCTAACTGTATAGCTGGTGTGAAAACGGCAAGCACTATAAGAATAAACGCTGGTGAGATAACTGTTGAAGAGGCATTAAGTGGTATATGTGATATCAAAGTAGTTATTTTTGGTGCTGGTAGTGCTGGTTGCGGTATCGCTAGACAGCTTGCTGATGTGATCGCTGATCGAGCGGGGGTATCTATTGAGAAAGCCAGAAGTAGTATCTATCTAGTAGACAGATATGGTTTAGTTTGTGATAGATTAAGAGCAAAAAGAATTATACCAGAGCAGAAATTATTTGTCAAAACTAGTGAAGAGATTGATAAATGGAAGGTTGAGGATTTTAACTATATTACACTTGAAGAAACAGTTAAAAATACAAAATGTGATATTTTAATTGGGACATCTGGTCAACCAGGATCATTTACTAAAGAAATTATAAAAACTATGGCAAAAAATAATAACTATCCTATTATTATGCCACTATCTAATCCTACATCTCTTTGTGAAGCATTACCTGAAGACATTATTAAGTGGACAAATGGTAAGGCTCTAATTGCTGCAGGTAGTCCATTTCCAGATGTGACATATAATGGTCGTGATTACCGTATTTCTCAGGGGAATAACGCCTTTATATTCCCAGGTTTAGGTTTAGGCTCAGTAGCTGTGCATGCACGAGTTCTTACAAAAGGGATGATTAGAGCTGCTTGTTATAGATTAAGTGAGTTATCACCGATGGTAATAAATGAGGATATTACTCAGCCATTGTTAGCTAGGATAACAGATTTAGTTGATGTTACAAAAGAAATTACTAAAGCAGTAGCTAAACAAGCAATTCTAGAGGGTGTTCATGGTGTTGATATAGATCTAGAAGATTTAACAGAAACTGAGCTTGATGAAGAGATTGAGAGACTAATTAACCTATCATCATGGACACCGACGTATGCACCATATATGCCAATTTAA

>FTL_0442
ATGAATGGTTACAAAACAACATCTGAAAATATAGAATTTGAAATTGCGCCAATAAAAAAATCTCGCTTTATCGTATGTATATATAAAGTTGCAAATCATATAGAGGTATTAAATAGTTTAGACGCAATAAAAAATAGCTATCCTAATGCTAACCATTATTGTTGGGCTTATTCTTTGGCAGATAATAATCAGTTTAGATTTAATGATGATGGTGAACCAAGTAGTTCTGCAGGTAAGCCAATCCTTTCACATATACAGGGTTTTGAAGTGACAAACGTTCTAGTTGTTATTGTCAGATATTTTGGTGGTACTAAGCTTGGTGTTGGTGGGTTAATCAGAGCCTATGGGCAGGCAGCTAAAGAGGGTTTGACTTTAGTTAAAATTACTTGTGTTGAGGTTCAAAATGAAATATCTTTAGAATATGATTACTCAGAAACAGTAAATGTAGAGAACTTAGCAAACCGCTATGGTATCCAAATCATAAAAGAGAATTATTCTGATAATATTTCTAAAATTATTAAGATTGTTGCATCTGATAAATATATGTTCTTAGAGGAAATTAAAAATATAACCAAAGGCAAAATAAAAATTACAGTGCACTAA

>FTL_0444
TTATTTGACACGCATACCTGGTTGAGCACCCTCATGTGGCTCAAGTATATATATACCTTTACCATCTCCAGCAGCTAAAACCATGCCCTCAGACATTCCAAATTTCATTTTTCTAGGAGCTAGATTTGCTACCATTATAGTATGCTTGCCAATTAAATCTTCAGGTTTGTAAGCAGACTTGATACCAGCAAAAACTTGTTTGGTGACACCACCTAGATCCAATATTAGTTTAAGTAATTTATCCGCACCTTCAACATGTGAAGCTTCAGTAATTTTAGCTATACGCAAATCTACTTTCATAAAATCATCAAAAGTACATTCAGCTGCGATATCTAGTTTAGGCTCTTCTTTTTTAGATTGCGGAGCTTGTTCATTTTCAAACATTTTCTTTGTATCCTCTAAAATTTTGTCTACTTTTTCTTTTTCGATACGAGTGGCTAGAGGTTTGAATTTATCTATTTTATGATTTATTAAAAACTTTGGAGCATCAGCCCAGCTTATGAACTGTATATTTAAAAATCTCTCTGTCTCAGCAACAATGCTAGGAATAATAGGCTTAAGATAAGCGATTAAAACCTTAAACATATTTATACCTTGTGAACAGACTTGATGAACTTTTTGTTCTTGTCCTTCTTCTTTAGCTAGTTGCCAAGGTTTATGGTAATCTATAAATTGATTAGCTTTATCGGCTAATGCCATTATCAGTCTCACAGCGTGGGCAAACTCTCTTTTCTCAAAAGCTTGTGTTATAGCATCGTGGTTTTTACTAAATTCACTTTCTAATTCTGGATCAAAAATCTCTCCAGACAAGGTAGCATCAAATTTTTTGTATATAAATCCAGCACAACGACTGGCAATATTGACTACCTTACCTACTATATCAGAATTTGATTTAGTAACAAATTCCTCTAGATTCAAATCTATATCATCAATGCGGGATGTCAATCTTGACGCAAAGTAGTATCTTAAATAACTAGGCTCTAAATTATCTAGGTAAGTTCTAGCTTGAATGAACGTCCCTCGAGATTTTGACATCTTCTTACCATTTACAGTTAAGAAACCATTAGCAAATACACTAGTAGGTGTCTTATAACCAGTAGATGATAATATTGCTGGCCAAAATAGTGCATGAAAATAAATAATATCTTTACCAATAAAATGATAAAGCTCACTTTCACTAGAACTATCTCCCCAGAAATCACCAAAATTAATATTATTTTTATTACAATAATCTTTGAAGCTTGCAATATAGCCCATTGGAGCATCTAGCCACACATAGAAGAATTTTTGTTCATTTGTACCTGGGATTGCAAAGCCAAAATATGGCGCATCACGCGAGATATCCCAACTTTGTAAGCCTTGCTCAAACCATTCTGCTAGTTTGTTAGCAACTTCTGGTTGTAAGAGTGTATTAGATTCTATCCAATCTTTTATATTTTTTTCTAATGCGGGTAAGTCAAAAAAGAAATGTTCAGAGTTTTTTTGTATTGGCGATTGACCAGATATTACAGATCTTGGATTGATAAGCTCTGTAGGATCATATGTGGCACCACAAACTTCACAGCTATCACCATACTGATCTTCAGCTTTACATTTTGGACAAGTTCCCTTGACAAATCTATCTGGCAAAAACATTTTAGCCTCAGGGTCATAAGCTTGAGCTATTGCTTTTTTTGAAATAAGATTTTTATTGTTAAGTTTATTATATATATCTTCAACAATCTCTTTATTTAGAGAATTATGAGTAGAGTGATAATTGTCAAAATTAATTTCAAAATCAGTAAAATCTTGTAAGTGTCTATTAGAGTATTTTGTAACTAACTCTTCTGGAGTAATTCCAAGACTCTTTGCTTTGAGCATTATTGGCGTACCATGAGTATCACTACCACAGACAAATATGCATTGATTGCCTTGTAGTTTTTGGAATCTGACCCAGATGTCGGATTGTATATAGCCGAGCATGTGACCTAAATGTAAGTCACCATTAGCATATGGCAGAGCATTAGTAACGAGTATCTTTCGCAT

>FTL_0446
TTGCCTAAAAATAGTGTTCAATTACCACATAGACACAATTCTGTAGCTTTAGATCTATGTTTATCGGCACCAACATCTGGTTGTTACACATTAATGAGTGAAAAGATAGATTCTCAGGGTAACCATATAAATCCAGTGCGTATGGATTGGTCTACTAATAGAGCGTTTATAACCCCACCTGGCTGGTGGCATTCTCATCACAATGAAACTGATTAA

>FTL_0447
TTAATGTAAATAGATAAAATAAAGAGAAGTTATCAAAACTAAGTAGCTAATAGGAAAAGCAAACCTTGAGAATATATCCATCTTTCTAGCTAGTTTATCTTTGTTTAATTTTATTAGCCAGTAAACAGCTAAACTTTCTAAAACTGTTGAAAATAAAATAGAAAAAGATAATAGTAGAAATCCATCGGTAAAAGTTAAATAGTCAATATCAAGTATTTCTCCTTCGATTAAGAATTGATATGCGATTACAGATAAAATTCCTATAAATGTTATGTTTAATCTATCTGATAAAGCTTTTGTATCCATCCAAAATATTGCCCACATTGCTAATACTAACAATGTCAATGGAATCAGTACTTTTAAAAGAATATTAGTAGGTTTTCTTTCTAATGAGATACTAAACTCTAGCATTGATATTCTTTGTGGTTTTCCATAGTAGTATTTTATAGGCTCTATATTTTTTAGATCGAAGTTACTTAGATGCCATTCAGCTACATTTATATTTGGATGATCTTTAACATAGTCTTTAACTGTAATTTTATGGTTTGGCTCGACTATTAATTGTACTTCTTTAGAATTATAGCCAAATGGTATTATATACGTTTTTAAAGTTTGCTTATCAAATGGGAATTTCTCAAGTCGCATTGGAGTTTCAAGATGTAAAGTACGTTGCTCGGTGTATATAATATCGCCATTAGGGTAAATCTTTATTTGTCTAGCTTTTATTTGAGGAGTTCCAATTTCATTAATTATAGAAATTTGTGGTTTCCAACCTTCAAAAACTTCATCATATTGAAAGTCGCCTTGATATAATTTATATGGAGTTTTTTCTTCATTTTTATCAAATTCTAATCTTTGATCATTCCAGCTAAATCTAAAAATCACATCAATTTGTAATTGTTCATTCATTTCATCTAAGCTTTGGATATCAGTAATGAATGCTGAGGTCTTTATAAGCGTTGGCTTTTGTGGAGGAATATCACCATATCCAAATATATCCGAGTAGAATATTGCTACTATACTTAATACTAATATAATTTTATATATATTTATCAT

>FTL_0448
TTAGAAAATTATAAATTGAATTAAGTTTATAATTGTTGTTATAAACGGTTGCATTATAAAAAACAATAAGTTTGAACCATTAAAAGGTATAATAACTAGTGCCAAAATTATAAGAAAGCCATATTTTTCTATACTATTGTACTTATATGCTAAATTTATAGGTAATAAAGATGAAATTATTCTACTACCATCTAATGGAGGTATTGGTAGTAAATTTAATATCATCAATACTACGTTGATCATTATTCCATAAAAAGCCATTCCTTGGATGTATGGATGAAGAGTAATATATTTTGCTACTATTGCCCAAATAAAAGCCATTGCTAAGTTTGCTAATGGTCCTGCAATGGCAACTGATATAGTATCTATCTTAGGTCTTTTAAGTTTGGTATAGTCAATAGGAACAGGTTTTGCCCAACCAAAAATAAAAGGAAATCCAAATGAAATTGATGAAATAAGCATTAATCCAGGAAATACAATAGTGCCAATAGGATCAATATGAGATACAGGGTTTAATGTTACTCTACCCAATCTATAGGCGCTATCATCACCACGAATTTTAGCTACAAAAGCATGAGCAGCCTCATGGATAGTAATTGCAAAAATCAGTGGAATAGCAGCCATTAATGCGACCATTAAAATATGATTAAAATCCAT

>FTL_0450
TTATTCTGTAATCAAAGCTAAATCTTGATTTACTTGTATTTTAATATTATTTTTATTCTCTTCAAATTTGAAACTGACATTATTTCCAGAAGTTAAAATAATTACTGTTGAGCCGAAGTTAAACCATCCAAGTATATCGCCTTTATTGAATTTGATATTAAATTTAGCAGAATTATAGTCCCAAGTTTGTATGTCTTTGTAGTAGTTCGGAGCAATTTTACCATGCCATACTGTTTCTATACCTGCAACTAAAAGAGCACCGACAAAAATTACTGCAATTTCTCCAATTATTGTATCAAAGTAGCAGATTAGACGTTCATTTTTTGCAAAGAGATTATCAACTTTACTGGTCGTTATTTTATTAACCGAGAAAAGTTTGCCTGGAATATAAACCATCTTTGTAAGCTTTCCATCTATAGGCATATGTACTCTATGATAATCTTTTGGTGAAAGATATATAGTTGCAAATTTTGTGAAGCTAGTTGTTGAACTACTAGCAATTAATGATTCTAGAGAAAAGAGTTTACCTTTGGCTTGAATTAGACTATTATCAGTTATCGTGCCGAATTGACTTAATACACCATCTGCAGGAGAGGAGATAACATTTTTATCATTAGAAATGGGTCTTAAATCATCTTTAAGTTCTCTTATGAAAAAATCATTAAAAGATTTGTATTTGCTTATATCGGTTTCTTTAGCTTCAACTAAATTAATATTGAATTTCTTAATAGCAAGTTTTATTAGATGGTTTTTAATAATTTTATTTTCTGAGTCAGCAAGTTTACTAACTAAACGTGATGTTAAAGTGTGAGGAAGTAGATATTGTAAATATATAAATAAATTATCTCTCAT

>FTL_0451
ATGAGAAATACTATCAAGATAGTCATTTTATTGAGTCTTGGAATGTTACTACAAAATTGTGCTACTAGTGATGTTGAAAATGATTTTTCTTATGAGAACTTGACAGATACTATAAGTGGTTCACCATTTAGAAATAGGAAGTATGATTATGCAAGAGTAAAAGTATCAGAAGAGCCAGCGCTAAAAATTCCAACAGGACTAAATGGTGAAAAGATAAAACCAGCATTGAAACTTCCAGATGATGATAATAATTATGCTATATCACAAGTAAATGAAGCACAGAAACAAATGCTACCACCAAATTACGCAGATAAATTTGATATGGAGAAAATTATTAGTGATCAAATATCGAAAGTTTCAATCAGTGTTGTCTATGATGATACCGGGTCATTAAAGCTTGTATTTAGGGAGCCTTTATCGATAACTATTAACCTTTTAGATAATTATTTTAAAGAACATCCTGATAGTTATGTAATTACTACTGAGAAGGATAAGATTTTATCTGGACATTTGATAACAGTAAAAGATACAAAGAAAGATTTAATTTTTGTAATATTAGCTCGAAAAGTAGATGAATTATCAAGTTTAGTCAAAGTTAATGTGGTATTTACTAGTGATGGCAAGACTTTAGCTCCAAATCATATAGATGAAGGAGTTAGAATTTTAAGTGATATTCGTAAAGACTTAAATAATACTGAGCTTAAAAATGATAATAATATTGAGATTGCAAAACAAGCTGAAGCTAATCTAGCAGCTTCAGAGGCAAATCCTAAAAATGGTAAATCTAGCCTTGGAGGATTGTTAGGTTCAAAGAAAAGTAGTTTTGGCTTTGGCTCATACGATAGAAAAATTGACAATTCATTAGAGCAGCAAAAAACTAATACAAACCAAGAGCAGCAACAAGATTATACACAAATGACAGCGCCAGCTGATGATAAGGTCTATGATAGTCAAGCACAGCCTCAAGTATTAAATACATAG

>FTL_0452
ATGTATGATATTTCAGTTTTTATAGGAAGATTTCAGCCTTTTCATAAGGGTCACTTACATAATATAATAATAGCGCTACAAAATAGCAAAAAAGTTATAATTAATATTGGTAGTTGTTTTAATGCACCAAATATAAAAAACCCTTTTTCTTTTGAGCAAAGAAAACAGATGATAGAGAGTGATTTACAAGTCGCTGGAATTGATTTAGATACTGTAGTCATAGAGCCTTTGGCTGACTATTTTTATCAAGAACAAAAGTGGCAGGATGAATTACGTAAAAATGTCTATAAGCATGCTAAAAATAATAATAGTATCGCTATCGTTGGGCATATTAAGGATAGTTCTAGCTATTATATAAGAAGTTTTCCTGAATGGGATTATATAGGAGTTGATAATTATAAAAACTTTAATGCCACTGAATTTAGGCAAAAGTTTTATAACGGCATTATATCAAAGCAATATATGTGTAGTAATGACCCTAAATTAGGTACTTATAACTTTTTGACAAAGTTTATGGATACACAAGTATATCAAGACTTAGTTGCAGAAAATAATTATGTTATTGAGTATAAAAGATTATGGCTGAAAGCTCCATTTAAGCCAAACTTTGTGACGGTTGATGCTTTAGTTATAGTGAATGATCATATTCTGATGGTACAGAGGAAAGCTCACCCTGGCAAAGATTTATGGGCACTGCCTGGGGGATTTCTAGAGTGTGATGAAACTATCGCACAAGCTATAATTCGAGAATTATTTGAAGAAACAAATATCAACCTAACTCATGAGCAACTCGCTATAGCAAAACGCTGTGAAAAAGTTTTTGATTATCCTGATCGTTCAGTAAGAGGTAGAACAATTAGCCATGTTGGGTTGTTTGTTTTTGATCAATGGCCAAGCTTACCAGAGATTAATGCTGCCGATGATGCAAAGGATGTCAAATGGATATCTTTGGGCTCAAATATTAAAAATATCTGTGATAGAATGTTAGAAGATCATTATCAAATTATCACGATTTTATTAGAGGAATGTGGTAAAAAACTATAA

>FTL_0453
ATGGGTTTATCAGTTGTTATTTTGGCTGCAGGCAAAGGTTCAAGAATGAACTCAAACAAACCAAAGGTTTTACAAACATTAGCAGCAAAAACGTTGATTGAGCATGTTGTAAGTTCTGTTGAGAAACTAAACCCAGATAATATAGTTGTTGTTACAGGGCATCTAAAAGAGCAAGTTGAAGATGCATTGCAAGGAAGAAATATAACATTTGTCTATCAGCAGCAGCAACTTGGTACAGGTCATGCGGTATTACAGGCATTACCTTACTTAAAAGAACAAAAAGTTCTTATTCTTTATGGGGATGTACCTTTAATTTCAACTGAAGTTTTAGAAAACCTTGTTGATACTACCAATGATGATGACCTTGGCGTCTTGACCGCGTTTGTTGAGAATCCTCAAGGTTTAGGTAGAATTGTTAGAGATAAGTTTGGTGCAGTTACAGAGATTGTTGAAGAAAAAGATGCGAATGATATCCAGCGTCAAATAAAAGAAATTAATACTGGAATTTATTGTGTCCATAAAAATTTACTGCAAAAATGGTTGCCAGAGATAAAAGCAAATAATGTCCAGAAAGAATATTATTTAACAGATATAATCACATTTGCAAAAGCCGATCATGTTTCTATAAATGTAACTCATCCAATTAATGAGTTTGAAATTTTGGGTGTTAATGATAGAACACAATTAGCTAGTCTTGAGCGAGTTTGGCAAAGAAATGTTGCTGAAAAGATTATGGCTAAAGGTGTAAGTATTGCTGATCCGAATAGATTTGATGTGCGTGGTAATCTTGATGTTGGTAAAGATTGCTGGATAGATATTAATGTAATAATCAAAGGTAATGTTAAGCTTGGTAATAATGTTGTCATAGGAGCTAACTGTATACTTAAAAATTGTATTATCGAAGATAATGTTAGAATTAAATCTAACAGTATGGTCGATGGTTCTATTATTCGTGAAGGTGCAATAGTTGGTCCTTTTGCACGTGTTAGACCTGAATGTGATGTTAAAGAGGGTGCTGTTATTGGAAACTTCGTTGAAGCTAAAAAAACGATTCTTGGCAAAGGTTCAAAAGCATCGCATTTAACTTACCTTGGTGATAGTGAAATTGGTGCTAATTGTAATATAGGCGCTGGAGTAATAACTTGTAATTATGATGGGGTTAATAAACATAAAACAGTTATAGGGGATTATGCGTTTATTGGATCTGATTCACAATTAATAGCTCCAGTTAACATTGGTCAAGGTGCAACTGTTGGTGCTGGATCAACTATTGTAAAAGATGTTCCCGCTGATAATCTTGCAATTTCAAGAGCAAGACAGCGTCATATTGATACTTGGCAGAGATCCGTCAAGAAAACAGATAAATAA

>FTL_0454
ATGTGTGGAATAGTAGGTGCTAACTCTACAAGAAATGTTACTAATATCTTAATTGAAGGTTTAAAAAAACTAGAGTACAGAGGTTATGATTCTGCTGGTTTGGCAATAATTGATGATAAAAATAATATAGATATATGTAAAGAAGTTGGTAAAGTTATTGAACTAGAGAAATCTGTACATAACTTAGCTAATTTTAAAGGAGATATAGGTATTGCTCATACTAGATGGGCTACTCATGGTAAACCATCTAAGAATAATTCTCACCCTCATGCTTCGGAAAGCTTTTGTATAGTCCATAATGGAGTCATAGAGAACTTTGCTGAGCTTAAAAAAGTTCTTATTAATGATGGTTATAAATTTAAGTCAGATACTGATACTGAGGTTATCGCACATTTGCTACAAAAAGAATGGCGTGATAATTTTAGCATAGTTGATAATATTAAATATATTATGGCTATGCTTAAGGGAGCATATGCCGTAGCAATAATCTCACAAAAATTCTCTGATAAAATTGTTGCGGTGCGTTCAGGTTCGCCACTTGTAATTGGTGTGGGTATAGATGAGAATTTTATTTCATCAGATGCATTATCATTATTACCAGTTACAAATAAATTTTCTTATCTTGATGAAGGTGACATTGCAATTATTTCTAAAGACAATGTTGAGGTTTTTGATAATAATGGTGCAGCAAAAAATCTTGAGGTTGAGGAGTATAATTACTCTTCATCAAGCGCCTCTAAAGATGGTTATAAGCATTATATGCTCAAAGAAATATATGAGCAGCCAGAGGCAGTTTCAAATACTATCTTAGCATCATTAGCTGATGGTGAAATTAGTCTGGATAGTTTTGATAAAAGAGCTAAAGAATTATTTGAAAAAACCAAACATATTTGTATAGTTGCATGTGGAACTAGCTATAATGCTGGGATGACAGCAAAGTATTGGATTGAAAAATATGCAAAAGTTCCATGTAGTGTCGAAATAGCAAGTGAGATTAGGTATAGAGATAATGTTGTGGTTGATGGTTCTTTGTTTGTCAGTATTTCTCAATCTGGTGAAACAGCAGATACTCTAGAGTCACTTAGAAAGAGCAAAAAGCAAAATTATGTTGGCAGTATGTGCATTTGTAATGTGCCAAATAGTTCGCTTGTGAGAGAATCTGATATTGCTTTTATGACAAAAGCTGGTGTTGAAATTGGAGTGGCTTCAACCAAGGCATTTACAACACAGTTGGTGGCATTAGCAATATTTACATTGGTAATTGTTAAACTCAAAAATAGTTTAACAGATCAACAGATAGCTAAATATACTGAAGAACTTAAAAATATCAGAGCTTTGGTTATGGGAGCCTTAAAACTAGATACTGAAATAGATCAGATAAGTGAGTATTTTTCTGATAAAGAGCATACTATCTTTTTAGGAAGAGGATTATATTATCCTATAGCTATTGAAGGGGCCTTAAAACTTAAAGAGATCTCTTATATCCATGCTGAAGCATACCCATCAGGAGAGTTAAAGCATGGTCCTCTAGCTCTAGTTGATAAGAATATGCCAATAGTTGCAGTTGTGCCAAATGATGAATTATTAGATAAAACCTTATCTAACTTACAGGAAGTACATGCTCGAGGTGGCAAGCTAATTCTTTTTGTTGATAAAGCTGTTAAAGAAAGAGTTAACTTTGATAATAGTATTGTGCTAGAGTTAGATGCAGGACATGATTTTAGTGCGCCTGTGGTATTTACGATACCGCTTCAGCTGTTGTCATATCATGTGGCTATAATCAAAGGAACGGATGTTGATCAACCTAGAAACTTAGCTAAATCTGTAACCGTTGAGTAA

>FTL_0455
ATGAATTTTAATAAATCTCTCTACTATTGCGATATCAGCCTTCAGATAATGACTCAAAATGATTTTGATAGATTATATAGTGTAGCAAAGGACCCTGAAATATGGACTCAACATAATGATAAATCAAGGTCTGAGCTAGATGGATTTAGAAAATATTTTGATGGTGGTTTGAATAATCCGCAAAATTGCTATCTAATCTTTTATAAAAAAGACTTGGTTGGTTCGACGAGGTATTATGAGTATGATTCTAATGCAAAATCAATAAAGATAGGTTATACATTTTATGCTAAGAAATATTGGGGTACAGATCTTAATGGCAAAGTTAAAAAGCTAATGGTAGATTATGCTTTTAAATTCGTTGACGATGTGTTTTTTGATGTTTGGGATAAAAATTTTCGTTCGCAAAAAGCAGTAGCAAAGCTAGGAGCTAAGTTTTATTGTCATAATATTGCTCAACAAAAGTTTATATTTAGATTAACCAACAAAGATTGGCAAAGTAGTAATAATTTAGATTAA

>FTL_0456
TTAAATAAATGCTCTTCTCTGAGAAATTCTTGCTCTTTTAACAGCTTGGCGTTTTGCTATCTTTCTTTTTTCTGTTGGCTTTACGTAGTGCTGCCTATCTCTAAGCTCTTGCTTGATACCAGCTTTTTCGCAAGCACGTTTGAAGTTTCTTAAACTTATATCAAATGGTTTGTGCTCATCTACTCTAATACTTAGCAT

>FTL_0457
TTATAGTACCTCAATATTGATAGCTTCAGGACCTTTTCTACCTTCTTGAGTTTCAAAAGTAACTTGCTGACCTTCAGCTAGTGTTTCACCATTTAATTTTGATATGTGTACAAATACATCTTTTCCACCATTTTCAGGCGTAATGAAACCAAATCCTTTTTGCTCATTGAAAAATTTTACTGTACCTTGTGATTTATTATTCAT

>FTL_0458
TTAATCTAACTTAGTCCTTTTAGCTTTAAGTAAGGCTTTGGCTTTATTCCATTGTTGTACTCGAGGTTCTAGAGTTTGGATTTTTTCTATAAACTCAGTTTCTAAATCTATGTTATAGACATTTGCTAGTTCAAGTAAGCTTACAAATACATCTGTAAGTTCTGCTTTAATTTTTTGATTATCATTAGTTTCTTCGTAGATTTCTTTCTTCATTATTTCGTTTGCTAATTCCCCAACTTCTTCTGATAAAGCAATAAAGCTAGCAAGTCTTGGGTGGATTATATCTTTAAAAAGTTCGGTAATAGTTTGTTGAGCTTGTTTTATTTGCAT

>FTL_0459
ATGAGTCAAATAATAATAAAAACTTCTCAAGAAATAGAAAAGATGCGCGTTGCTGGTAGACTAGCAGCAGAAGTTTTAGAGATGATTACTCCTTTTGTTAAAGAAGGAGTTACAACCGCAGAGCTTGATAAAATTTGTCATGAATATATAGTCAAAGAGCAAGATGCATATCCAGCGCCGCTTAATTACCATGGGTTTCCTAAATCAATTTGTACTTCAATAAATCATGTTGTTTGTCATGGAATTCCAGCTGATAAGAAGCTTAAAAATGGTGATATATTAAATATCGATATTACAGTTAAAAAAGATGGCTATCATGGTGATACAAGTAAGATGTTTATGATAGGTGAGCCATCAGTCATGGCTAAAAAACTAGTAGAAGTTACTCATGAATGCTTATGGAAAGGTATAGAAGTAGTTAAACCTGGCAATCATTTTGGCGATATCGGCGCAGCTATAGAAAAGCATGCTAAGAAGTTTGGTTATTCGATAGTTGATGCTTTTTGTGGCCATGGGATAGGTGCTAATTTCCATGAACCACCGCATGTTATGCATCATGGTAAAGCTGGTATAGGCGCAATGTTTGAAGAAGGAATGATATTTACAATCGAACCGATGATAAATATCGGTAAAAGAGCAGTGTCAGTGCTAAAAGATGGTTGGACTGCTGTTACAAAAGACCGTTCACTCTCAGCACAGTGGGAGCATACAATTTTGGTTACAAAAGATGGTTATGAAGTCCTAACACTAAGAGAAGAAGAAAAAAACTAG

>FTL_0460
ATGCCAAAACAAGTAACTCAAAAACTGGTAAATCAAAAGTGTGATCTTTTAAGATCTCAAAATGAAGAGATTACTGTCAGTAAAGTTAGAAAGCTGATTGGTGAGGGTGTATCTATTATTGATTTAGTAGAAAAAGTTACTTTGTATAAAGAAGATAAAAAACAAGCTTTAGAAGTTGCAGAGCAAGAAATACTAGAGCCTAATCAACCAGTACGTGATGAGCTGCTTGAAATCATAAGAGCTAGTCTAAAACAGTTTGACGTTGATAGAGATGATATTGCTTTTAGTTTACGTAGTGATATTATGCAATATATTCAACAACAAATATCTAATAATATCTCTAAGCTTAAGCATAAGCAAGCTGAGCTTTCTAATAAGAACGATAGCTTAGAAATTTCTAATATTAGTTTAGATCGTCGCTATAAAGAATTACTCGAAAAATATAATCAAATCAAAGAAGAAGCGTATAGTTTAAAGCAAAATTATAATTCAAAATCCATGAAGTTTTTAGAAAAAGAAACAACAGAGAAAATGCTTTTAGCTTGGGAAGACTTTAAGGGTATCAAAGAGCAATTGGTTAGTTTGAAAATGTATTCTAAGGTTGCTGCATATGATAAAAGTGGTGTTATTGTCATTAAGTTTCCAGCAACAGATTTTTTGACTCAAGAGTGCAGAGCAGGAGTAAGCAGATACCTAAAGGCAAAAACTGTATTTGATTATAGTATCCAAGCTTGGATTCTCTCTGGCTTTAAGGATATTCTAAAAACTTTAGATTTTTTACAAAGAAATAAGTTTGTATTCTCCAAAGAGTTAGAAACTATTGCTTACTTAAGAAGACAGAAGAGTTAA

>FTL_0462
ATGGATTTATTCTCAAGTTTAGAAAGTACTCGCTCTGTGGCTGAATTTTCCGAACAAGCATATCTAAATTATTCAATGTATGTAATCCTCGATAGAGCATTACCACATATTTCTGATGGTCTTAAGCCTGTACAAAGACGTATTATATACGCCATGAGTGAAATTGGTTTAAGTCATTTATCTAAGTATAAAAAATCAGCACGTACAGTTGGTGATGTATTGGGTAAATATCATCCTCATGGTGATAGTGCTTGTTATGAAGCTATGGTTTTGATGGCACAAGACTTTTCTTATCGTTATCCTTTCATTGATGGGCAAGGTAACTGGGGATCTATAGATGATCCAAAATCATTTGCTGCGATGCGTTATACAGAGTCGCGTTTATCTAAATATGCGGTATTACTTCTAGATGAATTAAAAAAAGGCACGGTTGATTGGGCCAAAAACTTTGATGGAACAATGGATGAGCCTAAGCTTTTACCTGCTCAAGTACCAAATATTTTACTTAATGGTGCTATGGGTATCGCTGTTGGGATGTCGACATATATTCCACCACACAATATTACAGAGATTATAAATGCCTGTTTGCAATTATTGTCTAAGCCTAATTCTACTATTGAAGAAATTCTAGAGATTGTTGAGGCTCCTGACTATCCTGGTGGTGCTAATATTATCAGTAGCAAAGAAGAAATTGCTGATGTATATAAGTCAGGCAATGGATCGATACGTCAGCAGGCAGTTTATGAATATGATAATCATGGTAATGTTGTGATTACAAAATTACCTCATCAGGTTTCAAGTGCTGCGGTAATGGAGCAAATCGCTAATGAACTTAAGCAACAGAAGATTACTTGGATAAAAAATATTAAAGATGAATCAGACGATAAAGAACCTGTGAAAATAGTTTTATATTCAGCGACGATAAAGAAGAATATCAAGAAAATAATGGGACATTTGCTAGTAACTACAGATCTTGAGAAAAGCTTTCGTGTCAATATGAATATGATTGGTCTAGATAATCGTCCACAAGTAAAAAATCTTTTAGATATACTTAATGAATGGCTTGAGTATCGTAAGCATACCTTACGAAGAAGACTACAGACTAGTTTGGATAAGGTTTTAGATCGTTTACATATATTAGAAGGTTTATTGATAGCATTTCTGAATATTGATGAAGTGATTGATATCATTAGAAATTATGATGATCCAAGTGGCGAATTACAAACTAGATTTACACTTTCTGAAATCCAGGCTGAAGCAATTTTGAACATCAGATTACGCAAGTTAGCAAAGATTGAAGAAATTGAGATTAAAAAAGAGCAAAAGGAATTACAAAAAGAAAGAGAGTTACTCGAGGGTTATTTAAATAGCGAGGTTAAGTTTAGAAACTTAATGAAGAAAGAATTTAAGCAAATATTAACAGATTTTGGTGATTCTAGACGCTCAAAAATTATTGTTGCAGAAAAGGCACAAGCTCTAGAAGAAAAGGATCTTATGCCTAGTGAGAAGGTAACTATTATTTTGTCAAAAGCTGGCTGGATTAGATGCGCTAAAGGTGAGAATATTGATCCAGCAGGTTTAAGCTATAAACCTGAGGATAAGCCATTTTTAGTAACTACAGGTAATAGTAATATCAAGCTGGTATTTTTTAGTAAGCTTGGTAAGGCGTATTCTATGTATATAGATAAATTACCATCTGCAAGAGGTTATGGTGAGCATATAACTACATATATTCCTCTAGATAAGCAAGATCAAATTATAAGTATGGCTTTTGTAAATGCTGCGGGGTATTTCTTAATCGCTAGTGAAAGTGGCAAAGCCTTTGTTATACCTGCTGAAGATCTTATTACAAATAAAGTTACAGGTAAAAATATCTTTGATGCTGATGATGTCTTTAAGTTCATACCATATGATAAAGATTTGAAGATGCTTGCAGTTAGTTCGCAAGGTAGGGCGATTATTCGTGATTTTGCGAGTTTTGCATTACTTAAAAAAGGTAAGGGTAAATCAATCATTAGGCTAGACAAAAAAGACAAACTTAAATTTATCGAGCTATTTAGAGCAAATCAAGAATTAACACTAAATGCTGGTAAGAGATTTATTCGTATTGATAGTAAAAATATTGAGACTTATTATAGCGATAAACCATCTGGTGGTGGTGTGCTATTACCTCAAGGCTTCAGAAAAATAACTAAAATTGATATAGAAAATATAGAGAGTGAATAA

>FTL_0463
ATGAGAAAAATTGCAATATTAGGAGCAATGGAGATAGAAATTTTACCAATTCTAGCTAAGTTAGATAACTATGAAACTATAGAATATGCAAATAACAAATATTATCTAGCAAATTATCAGGATAAAGAGCTTGTAATAGCTTATAGTAAAATTGGTAAAGTATTCTCAAGCTTAACAGCAACGATAATGATTGAGCGCTTTGGTGTTGAGGCATTATTGTTTAGCGGTGTTGCTGGGGGGCTACAAGATTTGAAAGTAGGTGATATGATTGCTGCAACTGCTACAGTACAACACGATGTTGATATCACCGCATTTGGCTATCCATATGGTAAGATTCCTATATCGGAAGTTGAAATTAAAACATCGGCTAAACTTTTAAAACAAGCACAAAATGTTGCTAATGAACTTGGTCTTAATCTACATACTGGTGTTATAGCTACAGGAGATCAATTTGTTCATTGTGCAGAGAGAAAAGATTTTGTAATCAAAGAGTTTGATGCAAAGGCTATAGAAATGGAAGGAGCAAGTGTTAATCTTATCTGTAATGAAATGGGTGTGCCAAGTTTAATTCTAAGAAGTATTTCTGACACTGCTGATGGCGATGCACCTGAAAATTTTGATGAGTTTGCTAAGATAGCTGCTAAAAGATCCGCAAACTTTATAATGCAAATACTTAGTAATATATAA

>FTL_0465
TTAAACATTAGAATTTTCTCCTTTTATCTCAACAATTCTTATCGTTCCTTTAGTTTTATCAGAAAATGCCAAAATAATATTATCTTGATATGGCGTAAAGGTAGGATATGAAAGTTCTCCTTTTATCTTATTTGGGAATGTATAGATATTTCGCCATTGTTGAGAATTATCTGCTTTGAATGCTAAACTAAGATCTGCGCGACTATCAGTAGCATTATTGTAAGCTAAAAGTATACCATTTTGTATTTTTATTGCGGCAATACCAGAATCTGGATTATCTAGTTGAGTTGGTTTTACTTTTGACCACGATAAGCCACTATCTGATGTTTCGTTAGTATATATTCTTTTTATAGGGCTATGCATTTGTCTATATAGTGCTAAAGCGTGTGTTTTTGATAGAGGAACTACTGTAGGTTGTAAATTTACGCCATCATTAGTCATCTCTGAAACAAATATAAGCTCACCATCTTTATTAAAGACAAACCATCTACCATTCAGATTATTAAACTCTTTGTATACGGGAATCGCAAATCTATTATTATCTAGTTCGATTGCAGCCCCCCTTGTAAGTGTACTGAAATTGAGAATATTTGAAGAGAGTATAGTTTTAGGCTGACTCCAAGTTTTACCTAGATCATCTGAATACATAATGTTTAAAGAAGAAGTTACCCAGCCACCACTAGATGATGTGAAAACTAACCACAATCTTTTTGCTTGTGAATAAATGATTGGATTACCTAAATGATGGATATATTTCTTAAATATAGATTGGAATTCCTGGCGATTCATAACTGGTTTGATTTCATTAAAGTGCCATTTCCCAGCTACTTTCTCAGCTACTGCAACCACTATCTTAGTATTTGTTGCAGTTTCTTGATCACTGCTATACCAAGTGATAAAAAGTTTATTGTCAATAGTTGTCATCGATGAGGCATGATTATATTTGAAATATTTTAGATTAGCTATAGTCTTAATATCTAAGTTTTTTGTAATACTGTCATTTCTAGGTGTCGATATGCTAAAAGAGTAATTATGTTGGATACGATAGTAATAGAAAACTAACAATAAAATCAAGTAAATAAAAGCAAATAGCAAAACTAGCTTTAGTTTATGTTTCAC

>FTL_0466
GTGATTAATAAAAAGTTCATAACAAGTTGTTTATTGATTTTATCTAGTACTATTGGTTATAGTCTCACGACACAACAAGTTGAATATTCTCAAAAAGCTATAGATGCATTAGCTAAAAAAGATTATAAATCATATTATTATTATAAATCAAAACTCAAAGATACTAGCATTTATCCATACTTACAATATAAAGAAATAAGTACAGATCCAGATATTTTTCAGCAAACAACAATAGATGAGTATTTTAAACAAGACAATAACAGCTATTGGCAAAATCGCCTTAGCGATGATTTAGCGCAATATTATGCTCAAAAACAGGAATGGAAACTCTTTGATAAATATTATAAAGGTGACTTGAGTATATCTGGTAAGTGTTGGAGTATGCAAGCAGAATATGAATCAGGTGACAAAAACAAAGCATTAAATGAATATGGTCAACTTTGGCAGAATCGAGTATATATGCCTGCTGCATGTAATCCAATGCAAAAATATTGGGATAATTCTGACTATAAACCAAGCAGCTATCTAACAACTAAAGCATATACTCTTGCTTTTGCTAATAAATTTGATAATAGCCTGTGGCTATTAAATACTTATGTTAAAGATAACAAAGATTATCTTAATTATATAACGGCATGGAAACAGGCTACTAAAGATCCACGTAAATTGGATAGCTTCATTAATAGATTTCATAACTATAATCATTTTAACAAAGTATTTGTTGATATTTCTAGAGACCTAATAAGAAAAGATGTTGAAAGCTACGCAAAAGTATGGGATAACCTAAAAAATAAAAGATATCTAAGCACGAAAGTGAAGCAACAAACTATCTCAGCAATAGCAGTAAGCTTTGCAAGGTCACAATCGCCACAAGCAAAACAGTGGCTAAGCAAAGTAGATAAAAATTATCTTGATACAACAGCTTGGGAGTGGTTGTTAAGAGTTGATCTATATAATGAGAACTTCAAAGATTATATACAAACATACAATCAGCTACCTAAAAATTCTCAACAAGACCAAGCATGGAGATATTGGCTAGCATATAGTTATCAACAGACAGGCCAAAAAGCAAAAGCTGAAGATATATTTGAGAGTTTGACTAAGACTCCTCTTGATTATTATTCATTCTTAGCGGCTGATAAGCTTGGTAAGCCATATAACTTTGGTAATGATGTTGCTACAGCATTAACTAATAGTGAAACTAAAAAACTACTAACAGAAGATACTACTGTGCAGGCTATTGACTTATATCAGATCGGTCAATATAAAGATTCAACAAGTATCTGGCAATGGGCAATTAGAAATAAGCTTAGAGATAAACAGATTGACGAGATTAAACAACTTGCAAGATTAGCTGAGGATAAGCAAATGTATTATGCAGCTATATTCAATATGTCAGTTATTGGTAGTTATAATAGTATTGACATGCTCTTTCCGAAAGCTTTTATAAATATAGTTAATCAAAATGCTCAAAAATTTGCTATTGATAAAGATCTTGTTTTATCAATTATGCGTAAAGAATCACTATTTGATATTAGCGCGGGTTCTTCAGCTGGAGCAAAAGGATTGATGCAGGTTACAGAACCAACTGCAAAATTTATAGCTCAAAAATATAAATTATCTCTAGTTGGTGATAACTCTCAAGGTATGACTAGTCAGATATTTATCCCAGAGAATAATATTAAACTTGGAACAGCTAATTTATATTTCCTAGAGAAGCTTTTTGATAAGAATCCTGTGTTAGGAATAGCAGCTTATAATGCTGGTCCTGGTAATGTTGCTAAGTGGCTAAATGAAAATGAGGTTCCAGCAGCAATTTGGATAGAGAATATTCCATTTGGTGAAACACGTCATTATGTAAGAAAAGTCCTAATGTATATGATTGTATATAATAATTTTGTGTTTAAAGATAAAAAAGATCATATTAGTAATTTCTTGGGTTATAAGATATCTGATAAGCAAAGTTTTAGAAAATAA

>FTL_0471
GTGGTAGCTTATGTGAGCTCATCTAAACCTCTCTCTCAAGAAAGATTTGATGAAGTAGTTAAGAATTTTATATTCTCTCAAGAAAGAAGTTATTCAGAAGATTCTCTTTTTGGGCTTACAATACTCAGTGAAATCTCAGCTAAAGCATTCTTTAATAATGACCCTGGCACAGTTATCAAAGTTATTGATTCTCTTACAGATATACTAGATTGTTTATTTGAAATAAAACCTAGTCAAAATGTAATTTATAAGAATTTATATGTAAAAGAGATTGCTATTGAAGAGATTATTAAAAGTAGTTTTGAGAATATTAGAAGTTATGGGAGTAGTAATATTTTAGTGGCTAAACGTCTCCAAAAGAGTCTAGCACACATTGCTAAGCAACTTCAAAATGATGAAAAAAATTTGTTTTAG

>FTL_0472
ATGATTTCTCATCTTAGAGTTCATACCGGATATTCTGTTGTTGATAGTACAGTGCGCCTAGGCGATCTTTTTGCAAGAGCAAAAGATAAAAATATTGTTGCAGTAGCTCTTACTGATGTATGTAATTTATTTGCTGCAGTTAAGTTTTATAAACAAGCTTTAGCTAGTGGGATTAAGCCAATCTTTGGAGTTGAGCTAAAGGTCGATACTGAATTTGGCATATGTGATTTAGTATTATTAGCGGAGAATAATCAAGGTTATCAAAATATTGTTAAACTAGTCTCAAAAGCATATCAAGAAGCTGATAGGTTTGGTTCAATTCCTCTTATACCTAAATTTTGGCTTAGCGAGGTAAAACTAGAAAGTGTCATTTGCTTAAATGGTGGTCAACAAGGAGAGTTAGGCAAAGCTATCTTAGCTAAAGACTATATCAAAGCAGATGAGATTATTAAACAAAATATTGAGATATTCGGGACTAATAACTATATCATTGAGATTCATAAGTTAGAGTATGAGAATGAAGGTTTGTATAATGAAAAAGCTCTAGAATACGCAAGTAAGTACAATCTCATAGCTGTAGCAACAAACTTAACTGTATTTATGGAAGCAGATGATTATGATATTCATGAAATTAGAGCCTGTATCAATGAGAAGACAACAATATTAGATGAGTCGCGTAAATCTAAATTTACTAAAGAACAATATCTAAAATCAGCTGATGAAATGTATGAAACTTTCTCTGCACTGCCAGTACTTGTAGATAATACACTAGCAATTGCTAAGCGTTGTAATGTCACATTTGAGTTAGGTAAGCCGTGTTTACCGACTGTCAATATTCCAGCTGGTTTAACAGAAAAAGAGTACTTTTCAAAACTGTGCTATCAAGGTTTAGATAAGCGTTTAGAAAAAATTCTAGAAAATAGGTCAGCTGATAAGCATGAACATATCATAAAAGTCTATAAAGATAGGCTACAACGAGAAATTGATATCATTTGTGATATGGGTTTCCCAGGATACTTTCTGATTGTCGAAGATTTTATCCGCTGGTCAAAAGAAAATGATATCCCTGTTGGACCAGGTCGCGGTTCTGGTGCTGGTTCATTGGTGGCGTATTCTTTGTTAATTACTGATATAGATCCATTACCTTATGGATTACTTTTTGAGAGGTTTTTGAATCCTGAAAGAGTATCAATGCCAGATTTTGATATAGATTTTTGTATTCAAGGTAGAGATAGGGTTATCAAGTATGTTGAGCAAAAATATGGCAAAGAGAGTGTCGCACAGATTATTACCTATGGTACGATGGCTGCTAAAGGTGTTGTGCGTGATGTTGTACGGGTAATGGGCCAAAGTTTTGGTTTTGGTGATAGGATTGCGAAGTTAATACCAGAAACACCGGGGACAACATTTAAGAAAATTCTTCATGAAGGTGAGCCATTGTATGAGGAAGTGCAAGCAGATGAGGACGTTGCCGAAATTATCGAGAAGGCTCAAAAACTTGAAGGTTTGCCGCGTAGCTTAGGTAAGCATGCTGCTGGAATTGTGATATCACCGACAAAAATTTCTGATTTTGCACCTGTGTATTGTGAGGATAAGGGTGGAGATATTGTAACGCAATTTGATAAAGGTGATGTTGAAGATGTTGGTCTGGTTAAATTTGACTTTTTAGGACTAAAAAACTTAACGATCATCAATAATACTGTTAAAAGCATTAATGCTAAAAGACCAGCTGATCAAAAACCTTTAGATATCGCTGATATACCTTTAGATGATCAAAAAACATTTAAGCTGTTACAAGCTGGTAATACTACGGGGATATTTCAGCTTGAGTCTCAAGGTATGCGTCAGATTGTCAAAGACCTTGGTACTTCTAATTTTGAGGAGATTATTGCTCTAGTAGCGTTATATCGTCCGGGACCGATGGAGAATATCCCAACATTTATTGATCGTAAGCATGGTAGAAAACAGATTACTTACTTGCATCCGTTACTTGAAGGAGTACTAAAAGAAACTTATGGTATTCCAGTATATCAAGAGCAGGTTATGCAGATGGCACAAAAACTTGCAGGCTATACTCTTGGTGGCGCAGACTTATTACGCCGTGCTATGGGTAAGAAAAAACCTGAAGAGATGGAGAAACAGCGTAAAATCTTCAAAGAAGGTGCCGCTAAACATCATAATATTGATACCAAGCTTGTTGACGAGATATTTGACCAAATGGAGGCTTTTGCTGGTTATGGTTTTAACAAATCACATGCTGCTGCATATGCCTTGATTGCGTATCAAACAGCTTGGTTAAAAGCACATTATCCAGATGAATATATGGCTGCCCTTATGTCTGGAGATATGGGGAATACTGATCAGCTCGTTAAATTTATCCTAGATTGTAAAAATATGGGTATCACAGTTCTAGCACCTAATGTAAACAAAAGTGTCTATGACTGTATAGCTGTCTCAAAAGGAACGATCTTGCTTGGCTTAGGAGCTATCAAGGGGCTTGGTGGTGAGGCTATCAAAAGTATACTTACAGAGAGAGATATAGCTGGAGAGTTTAGCTCTATATTTGATTTATGTCGCAGGGTTGATTTACGCAAAGTTAATAAAAAAGCGCTTGAAGCACTATGTTATGCAGGCGCTATCAAAGATATCTCTAAAAATAGAGCAACAGCATTTAACTCTATCGAAAAAGCCATCAAAAATGCTGGTTATGTCAATGAGATGAATGCTGCTGGGCAGGATGATTTATTTGGTTTTACAGAGCAAGAGAGTGATACTGATGCAGAACTAGAGAGAGAATGTATAGTAGAAGAGTGGAATCTCAAAGAGTTGCTTATTAATGAGAAAAAAGCTTTAGGAATGTATTTCTCAGGACATATTATTGACGAGGAGAGCCACTGGCGCAATCATGTTAGCTTTAGCGACCTTGAAAAAATTCAACAACCTAATATGGATGGTAATTCCGTAAGAATTATCGCAAGTATGATAACTCCACCAGCAAGACGTAAAACTAAGACTGGTCGGGTTTTATATATTATCAATATTGATGATGAGTTTGATAGAGCAGATTGTTTGATTAGTGAAGAGGTTTTTGCTAGTGTTAAAGATAGTATCGAGGTTGATGATATTGTTGTTGTAGAGGGCAAAGTTAGTCGTGATGTGCAACGAGAATGTAATAAGCTAAGTGTAGATAAAGTTCAACCAATATCACAATATATTGATGAAAATTTTAGTAAAGTTGAACTAACATTAAGAAGTCAAAATATAAATCCTACTAATCTCAAAAAAGTTCTCAGTAATCTCAAAGAAAATATAGCCTCAACCAATATCCAAAAACAAAATATTTTAGAAATAACGGTTTCTCTTGGTGATGTTGATGGTAAGTTTGATTACTTACAAAAGCCATTTTCTATCTACAAATTTGTCAATGATGTTAGCAAGCTAATAGCTGAGGGTAGCACAGTTAGTTTGAGTGGGGTTTAA

>FTL_0474
ATGTTATTCTATAGGGTAATTTTTATTGCAAGAAAAAATTTAATGTTTAAAAGCTTACCACTATTTATCGGATTAAGATATATCCGTGCTAAGAAGCGTAACCGGTTTATATCTATTATATCGGCAATATCATTTTTGGGTATTTCTCTAGGTGTGGCTGTACTTATCACAGTGATGTCGGTGATGAATGGGTTTGATCAGCAGATCAAAAGCAAAATTCTAATGATGGTACCACCTTTAAAAGTGTATCAATTAGGTGGGGAAGTTACTGATTGGCCAAACTTAGCCAAAGAAGTTGAGAAAAGTACTCCAAGTGTTACTGCAGTAGCTCCGATAGTAGAATCACAAGGTTTACTTAGTGCAAATAGTGGTAGTAGCACGACAGCATTTGTACAAATTCAGGGTATAGAACCTAAGTATCAAACCAAAGTACTACCTATAGCTGAGCATATTGTCGATGGTAAGCTGTCATCGTTAGATGATAATCAAGGTTATAATATAGTTTTAGGTAGTGTCTTGGCTGATAATTTAGGTGTTAAAGTTGGTGATAAGGTGACTTTAATCGTACCAAAGATTAGTCTAACGCCGGCTGGGATGATCCCAAGAATTAAGCAGTTTAGAGTGTCTGGAATATTCTCTGTGAGCTATCAATATGATGCTTATTATGCGATGATTAATATTAAGGATGCACAAAAAGTTTTTGAGACGGGTAATTCAGTATCATCTCTTCAACTAAGTGTAAAAAATATCTATGATGCACCACTTGTTAAAGACAAACTCAATGATGGTGCCATTCCTCCTTACTATTTCACTCGTGATTGGACGGATGAGAATAAATCTTTCTTTGACGCCTTAAAAATGGAAAAAACGATGATGTTTTTTATCCTATTACTAATAATTACTGTCGCTGTATTTAATTTATTATCATCTTTAGTTATGGTTGTCACTGATAAGCGTAGTGATATAGCTATTCTTAGAACTATGGGGATGTCATCGCGACAAATTATAACGGTATTTATATACCAAGGTTTTATTATTGGTTTGATAGGTACAGTTATTGGTGTATTGCTTGGTATACTTCTTTCAACTTATGCCACAGAGATAGTTAATTTTATCCAGAATCTTACTGGTAAGCAATTTTTGAGCGCAAGTGTTTATCTTATAAATTATATCCCATCGGAGCTTATGTGGTCAGACGTTATAAAAGTTACTTTGGTTTCTATGTTTTTAAGTTTCTTAGCGACACTTTATCCTGCTTGGAGTGCTTCTAAGGTTCAGCCAGTGGAGGCTTTAAGATATGAATGA

>FTL_0476
ATGAAAACTGTTGTATTTGTCTATAAAGATACCTTAAAGTCATATAAGGAAAAATTTTTACTAAAAATTGAGAAAGATCTTAAAAATCATCATGAGTATTATACTTTGAAGCTTGATGATTTATCCGAAGTGGTTGAAATTCTTGAGGAGAACTCTAGAATATGCTGTATTGTTTTAGATAGAGCTAGTTTCAATATTGAAGCTTTTCATAATATTGCGCACCTTAATACAAAGCTGCCAATATTTGTAGCATCTGACTATAGTCAAAGTATTAAGCTTAATCTGCGTGATTTTAATCTAAATATCAACTTCTTGCAGTATGATGCTTTAGCTGGTGAGGATTCTGACTTTATTCACAAAACTATCACAAATTATTTTAATTATATATTGCCACCGTTGACTTATGAGTTATTTAAGTACTCTAAATCTTTTAATTCGGCTTTTTGTACTCCAGGTCACCAAGGAGGTTATGGTTTTCAGCGTTCTGCAGTAGGGGCTTTGTTTTATGATTTTTATGGCGAGAATATTTTTAAGACAGATTTATCTATTTCAATGAAAGAGCTGGGAAGCTTGCTTGATCATTCTGAAGCACATAAGGACGCTGAAGAATATATATCTAAAGTTTTTAAATCAGACAGATCACTTATTGTTACAAATGGTACTTCAACAGCTAATAAAATAGTGGGAATGTATAGTGTTGTTGATGGTGATACGATTCTTGTAGATAGAAATTGCCATAAATCAGTGACACATCTAATGATGATGGTTGATGTTAACCCAATATATCTAAAACCAACCAGAAATGCTTATGGAATAATTGGTGGGATTCCTAAAAAAGAGTTCAAAAGAGAAACTATCCAAGAAAAGATAGATAATAGTAATATTGCTGATAAGTGGCCTGAATATGCGGTAGTTACAAACTCAACTTATGACGGTATCCTTTATAATACTGATACGATACATCGAGAGCTTGATGTTAAAAAACTACATTTTGATAGTGCTTGGATACCATATGCAATATTTCATCCAATTTATAAGCATAAATCAGCAATGCAAATTGAGCCAAGACCAGAACATATAATTTTTGAAACACAGTCAACACATAAACTTTTAGCGGCCTTTAGCCAATCATCAATGCTGCATATAAAAGGCGACTATAATGAAGAAGTATTAAATGAAGCGTTTATGCTGCATACTTCAACATCACCTTTTTATCCGATAGTTGCTAGCGTGGAAACAGCAGCAGCAATGATGGAGGGCGAGCAAGGCTATAATCTTATCGACAAGACTATTAACTTAGCTATAGATTTTAGAAGAGAACTAATCAAACTAAGATCTGAAGCAAATGGTTGGTTTTTTGATGTTTGGCAACCTGATAATATCTCTAATAAAGAGGCATGGCTTCTGAGAAATGCTGATAAATGGCATGGATTTAAAAATGTTGATGGTGATTTTCTCTCATTAGACCCTATCAAAATAACAATTCTAACTCCTGGGATAAAAGATAATGATGTTCAAGATTGGGGAGTACCAGCTGATGTGGTCGCTAAATTCTTAGATGAGCATGATATTGTGGTTGAGAAGTCTGGACCATATTCATTACTATTTATATTTAGTTTAGGTACAACAAAAGCTAAATCAGTAAGGCTAATTTCGGTATTGAATAAATTCAAACAAATGTATGATGAAAATACACTTGTTGAAAAAATGCTACCAACTTTATATGCGGAAGATCCTAAATTTTATGAAGATATGAGAATTCAAGAAGTTAGTGAAAGATTACATCAGTATATGAAAGAGGCTAATCTTCCTAATCTCATGTATCATGCTTTTAATGTGCTACCAGAGCAACAGCTAAATCCTCATAGGGCTTTTCAGAAATTATTAAAAGGTAAGGTTAAAAAGGTTCCTCTAGTAGAACTGTATGAGCATACTTCAGCTGTTATGATATTACCTTATCCACCTGGGATACCTGTTATTTTTCCTGGAGAGAAGATAACCGAAGAATCTAAAGTAATATTGGATTTCTTATTAATGCTTGAGAAAATAGGTTCGATGTTGCCTGGCTTTGATACAGATATTCATGGTCCTGAGAGGGCAAAAGATGGTAAGCTCTATATCAAAGTTATTGATGATAAATAA

>FTL_0477
ATGCTGAAAACTCCTCTTTATGAATCACATATAGCAGCAAATGCTAAGATGATTGATTTCTCAGGCTGGTCAATGCCAATTAACTATGGTTCACAAATTCAAGAGCATAATAATGTTAGAGAAGATTGTGGTATTTTTGATGTATCACATATGTTAGCAGTTGATATTCAAGGTTCTGAAGCTGAGAAGTTTTTACGCTATCTTTTAGCCAATGATGTTGCTAAATTACAGGAGAATAAAGCTCAATATGGCTGTATGTTAAATCATGATGCTGGTATTGTTGATGATTTGATTACTTATAAAGTTACAGATGAGCATTTTAGAATAGTTGTCAATGCTGGTAATAGAGAGTCAGATGTTGCATGGTTTAATCAAAATGCTCAAAATTTTGATGTTGCGATAACCCCACAGACTGATTTAGCTATAGTTGCAGTACAGGGACCAAAAGCTGTTGCCGTTATTAAGCGTGTTGTTACCAAAGAAATTGCTGCTGAAATTGAAGCGCTATTGCCTTTTTCATTTAAGTTTTTTAGTAAATGGATGGTAGCACGTACTGGTTATACTGGTGAAGATGGTTTTGAGGTGATTCTCCCTGCAACACAGGTCAAAAAATTCTGGGATAGTCTGCTTGAAAATGGAGCACAACCTGCAGGGTTAGGCGCTCGTGATACATTAAGATTAGAAGCTGGGATGCATCTATATGGTGCTGATATGGATACCTCTACGACACCTCTAGAAAGAGGCTTGGGCTGGAGCGTTGATTTATCTGACGAACATAGGGACTTTATTGGTAAGAAAGCATACCTTGCTAAAAAAGCACAAGGAGTTGATACTAAATGGGTCGGTGTAGTACTAAAAACAAAAGGTGTCCTTAGAGCAGGTCAAGAAATTGATTTTGATAATGGTGAAAAAGGCTATATAACCAGTGGGAGTTTTTCACCAACTTTGAAAGTAGCTATTGGATTAGCTTATGTGCCTAAGCAAGCTGATAATCCTGTGGTAAATATTAGAGGTAAGGAGCTCGAAGTCGAGCTAGTTAAACCTAAGTTTGTTAAAAATGGTAAATCTTTGATATAA

>FTL_0478
ATGTCAAATATTCCTAAAGAATTAAAGTATACAAAGTCGCATGAGTGGGTCAAAATAGATGGTGATGAAGTCACTGTAGGTATTACAGCACATGCACAATCTTTATTGGGCGATTTAGTCTATGTTGAATTACCAGAAATAGGCGAAGAGTTCGCAGCTGGTGATGATTCTTGTGTGGTTGAGTCTGTCAAAGCAGCCTCTGATGTATACGCTCCTGTTGATGGTGAGGTGATTGAAATTAATGAAGCTTTGGTTGATGACCCTTCACGAGTCAATCATACACCATATAAAGATGGCTGGCTATTTAAACTTAAAATCTCTGATGAATCTCAGTTAGCTGATTTGCTAACAGCTGATGCTTATGCAAAAACTCTTGAGGATTAA

>FTL_0479
ATGTCTTTTATCCCGCATAAACTAGAACAAATCAAAAAAATGCTTGATACTATAGGAGCTAGTTCTGTAGATCAGTTATTTGATGAGATTCCAAGACACTTAAGGGCTGATACTCTTAATATTAAAGATGGTATCAATGAGATTCAATTAGCAAATCTTATGAGAAAGAGAGCTAATAAAAATCATCATAATATAAATTATATAGGTGCTGGTGCCTATAGTCACCATATTCCAGCTGCGATATGGGATATCGTAGCTCGTGGCGAGTTCTATACTGCATATACACCATATCAAGCAGAGGCTTCACAAGGTGGTTTGCAAGTTATCTATGAATTTCAAACTATGATGGCAGGGCTAACAGGTATGGATGCCTCAAATGCGTCTATGTATGATGGCGCAACTGCTTTAGCCGAGTCGGTACTTATGGCGATTCGCTCAAACAAAAAAGCAAAGTCACAAAAGGTTTTGATTGCTGAAGCTTTACACCCAACTTATTTGAGAGTATTAGAAACTATAACAAAGCATCAAGGTATAGAGTTTGATATTGTTAATCTTGATTCTAAAAATGGTAAGACAGACGTTACAAAGTTAGAAGATTTTGCTAATACCAATTATGCAGCTGTAGTTATCCAAAGTCCTAATTTCTTAGGTCAACTTGCAGATGTTGATGGGATTACAAATTGGGCACATAAGCATGGAGCTTTGGTTATTGCAGTTACTAATCCTATGTCGCTTGCAATATTAAAATCACCAGCGGAATGGGGTGATAATGGTGCTGATATAGTATGTGGTGAGGGTCAACCTATTGGTGTGCCTTTAGCTTCTGGAGGTCCATATTTTGGTTTTATGACTTGTAAGATGGCTCATGTACGTCAAATGCCAGGGCGTATAGTTGGTAGAACTGTTGATTTAGATGGAAATGAAGGTTTTTGTTTGACGCTACAAGCAAGAGAACAACATATCCGTCGCGCTAAAGCTACTTCAAATATCTGTACTAACCAAGGCTTGATGGTTACAGCGGCAACTATTTATATGAGCTTACTAGGTGCTGAAGGTTTAGAAAGAGTAGCTAGTATTTCTCATGAAAATACACAAACTTTAGCGACTGAATTAGCTAAAATAAACGGGGTAAGCATTAGATTTAATAGTGCTTTCTTTAATGAAGTAGTAATCGATTTACCTGTAAATGCTGAAACTTTTGTAACAGAGATGGAAAAAGAAGCTATTGATGCAGGTTACTTTTTAGGGGAATATCATAGTGATTTAGCTAACTCTATTATGGTTTGTGCTACAGAGATTCATACATCTGAAGATATCAAAGAGTATATAGAAGCTACTAAAAAAGTTTTAGCTAGGATAGGAGGTTAA

>FTL_0480
ATGGTTATTTTTGAAAAAACTAGAGGTAAAAACTCGCCATCTGTAATGCCTAGCAAAAAAGGAGATGTTTCAAATATCCCTACAGATATGCTACGCACTAAGAAACCAATACTTCCAGAGCAAGCTGAGCTAGATGTTGTTAGACACTATACACAACTTTCGCGCAAAAACTTTTGTATAGATACAAATTTCTATCCACTAGGTTCTTGTACTATGAAATACAATTCTAGAGCTGCTCATAAGTATGCTTCATTAGCAGGTTTTTTAGAAAGACATCCTTACGCAAGTGCTCAAAGTGTCCAAGGTACTCTTGAGTGTTTATATGACTTACAAAACTTAATCAAAGAGCTAACGGGTATGACAGGTGTATCATTAGCTCCTATGGCTGGTGCTCAAGGTGAGTTTGCAGGTGTAGCTATGATTAAAGCATATCATCACAAACGCAGTGATTTTGAGCGTGATGAAATCATTGTACCAGATGCTGCTCATGGGACAAATCCAGCTACTGCAAAAGTTTGTGGTCTAAAAGTTATTGAGATACCTACCAAGAAGGATGGTGATATCGATATCGAGGCTCTTGATAAAGTACTTGGTCCAAAGACTGCGGGTATTATGTTGACAAATCCTTCAACAGTAGGTGTATTTGAAAGAAATATCGCAGTTATCGCCAAGAAAGTTCATGAGGCTGGTGGTTTACTATACTATGATGGTGCTAACTTAAATGCGATCATGGGTAAAGCACGTCCTGGTGATATGGGCTTTGATGTTTTACATATGAATTTGCATAAGACTTTTGCTACTCCTCATGGTGGTGGTGGTCCAGGTGCTGGTCCAGTTGCTGTTAATGATAAGCTAAAAGAGTTCTTGCCAGTACCAATGGTTGGTAAAAAAGATGATAAATTTGTATGGCTAGAAGAAAAAGATGTATCAAATACTATCGGTAGATTATCAGCATTTAATGGTAATATTGGTGTATTAATTAGAGCATATATTTATGGTGCTATGCTTGGCGGTAATGGTTTAACAGAAGCATCTGAAATAGCAACTCTAAATGCTAACTATATGATGACTCGCTTAAAAGAAGAAGGCTTCACGATAGCATATCCTGATAGAAGAGCTTCTCATGAGTTCATCGTAACTTTGAAGCCTGAATTCTTAAACTATGGAGTGACAGCTACTGATTTTGCTAAGTGCTTGATAGATAAAGGTGTACACGCTCCTACTATGTACTTCCCGCTATTAGTACCAGAATGTTTACTAATAGAACCTACTGAAACTGAAAATGTTGATAGTATGGAGAAATTTATCCAAGCAATGGTAGAAATCAGAGATATCGCTAAGAAAGATCCTCAGTATCTAAAAGGTGCTCCTTATAATTTACCAGCGCGTCGTCTTGATGATGTCAAAGCCGCTAAAGAGCTTGATATAGTTTGGCAGCCTAAGTAA

>FTL_0481
TTACAATCCCCAAGCCTCAATAATATCTTCCTCAGTAATTTTTCTTTGAGAGTCTAAGTTCTCAAAATAAAGCTTATACTGTTTTATAAGTTGAGCAATATACATATCTTCACCAGATATATAGAAAATACCATTTTGGTTACAATATTCTAAAAGATAATTTTTCTTATTATCTTTTTCAGGCATAGCGTGACAAAATACTATTTTTGCATGCTTAACTAAATCTATAAACTGAGTATTTTTCTCTAGTTCTGGTGATGATGATATTGGTGTAGCATCAATTACTAAATCATATGGAGCTTCAAAATGTGGAATATTTTCTATTCCTAACTCTTTTCTTTTTTGAGCTACTTTATCAGCATTTCTACCAACAATTGTCACTTTGATACCTAAGTCCTGTAAGACTTTAAAGGCCACCCCAGAAACTCCACCATTGCCATAAATTATAGCTGTTTTGATATCTTGTTTAGATTCTTTGATACCTTTTGTAAGTGCAGTGTGTAAACCATAACAATCAGTATTGTAACCATAAAGTTTGCCATCTTTGTTGATAATAGTATTTACAGCCAAGGTTTGTTTAGCAAGTGGTTCAACATAGTCTAAAAATGGAATTACTTTAGATTTAAGGCCATTGTGAGCAGTGACAGTACCACCATTTACAAAAGGGGCTCTAATAGCATCAGTATAGATTTGAGCTGAAATTTCTCCACTAAAAGTAAAATAACAAAGATTAAAGCCAAGTTTTTGTATCGCAGTATTATGGCGTTGTATCGATGAATTACTTCCAGATGTTGAGAATAATAATTTAGTTTTAGTGTTTAGAGGGATTTTAAATAAATCTGACAT

>FTL_0482
CTAACTGTGTATAATCATTAACGAATAAGATTTCAAACCTGGAAGTTCACTAGAGTTTACTGTTTGGATAGTATCAACACCAGCCTTTTCGTGATTTGCGACAATATGCCAAATTTTACCAGCTGATATTGGCATAAGTGCATTGACATCATAACCATCTATAGAGGTTGCATTGTAGATGACTATAATGTCTTGCCAGCTATCGCCATTAGTATTATTTTTAAAATGTGAAATAATCACACCAGATTTAGAGTCATGGTGAGCTGTAGTTATGTTTAAGTGTTTTTCTATAGTTTCACGATCTCTCATTCTAAAGGCAGGATGCTCTTTTCTAATTCTAATAAGTCCTGCAATATAATCAAAGAATGCTTTATAGCGAAGCTTATCTGACCAATGAAAAGCATTGATATTATCGCCACTTTTATAACTATTATGATCGCCTTGTTTGGTTCTGAGAAACTCTGAACCACCATGAATGAAAGGTATCCCTTGAGCTGTTAAAATAATCCCTAGAGCAAGAGCATTTTGTCTGACAAAACGATGCTCAAAAATATTTTCAGGAAGATTTTTACGATAATATCCTTGGGGGATATCATGACTTTGGCTTTTTTCAACCTGATCCCAAAGGGTATAATTATCATGAGCATCAATGTAGTTGACTGACTCACCAGGCATCGCTGTTAAGCTATAAATCGAGCCATGTAATCCTTCAATCACGTTACCAATATTACTAGGATTATGAGGATCTCCGTTGATAAAACCACTACCAGGATTGTTATTGCCGCGAATAGCATCACGGAAATAATCGTTAAATATTGAGAATTGCTGGTTTCTTTGTGTGCCTCTATGAGTACCGTTAATTAGTGGAGAATCACCACCTTTCCATGGCTCACCATAGATAATCACATTTGGATTGATTTGCTTAACTTTGCTAACAATATTTTTAATTGTATTAATATCAATAAGTTCCATTAGGTCAAAACGGATACCATCAATTTTGTAGTTTTTGACCCAGTGAATCACAGAGTCTTGGATAAACTTGCTGACCATTGGTTTTTCACTTGCTAATTCATTACCACATCCTGAACCATTAGTGAAATTACCTAGTGCATCTGTTCTGAAATAATACTTAGGTACAATTTTATCTAAATTTGAAGTTTCTGTCATATGGTTATAAACCATATCCATTATTACACCTATACCTTTTTGGTGAAAACCTAGTATCATATTTCTAGCCCCTCTAATCCGTTGTAGCGGATCATAAGGGTTTATAGAATAGCTACCATCTGGAGCATTGTAGTTTTGTGGATCATAGCCCCAGTTACGATTATCTTTTTCATTATTTTTCTCTTCATCTACTGATGAAAAATTAAAAATAGGCAAAAGATGAATATGAGTAACTCCAAGTTCAACTAAACTATCTATGCCTGTTGATACTTTTTGGTTTGTAGCAGAATCTATATAGTAAGTGTTATTTTCAACTGCACCTAAATATTTACCTCTTAATTCTTCACTAACACCACTTTCTGGACTAATAGTAAAATCGCGTAGATGTGCTTCATAAATGATAGCATCTTCTCTATTTAGGCAGTTAGGATTATGTGATTGCTGCCATTGTTCAGGAGTAACTTTAGGATTATTAAGATCTACCAAGAAGCCTTTTCTACCATTTATACCGACTCCATAAGCATATGGATCAACTGCATAGGTTGTCTTAATACATCTTTGACCTTTGTTATCTAAATCCTCAAAATATAGCCTATAGATGTAATATTTATTCTCGTAATTTTTACGACAAATTTCTATATGATGAGTACCATAACTTCTTTCAGCTGTTAGCTCATGGACAACATCTGGTTGTTTTTTATTGTTGTCTAAATCCTCGTTATAGATTAGTACCTCAACCTTGATTGCTGTAGGTGACCAAATCCTTAGTGATATTAGTTCATCACTAAAGCTAACACCGATATTATTAGGATAGTAGAAATTATTTAGATATTCTCCCATTAATACCTTTGCTGCAGAAAAAGTATTATTAGCTCTTATTTCTACAAGGTCGTGTGGGTTTATAGGTGGCAAGCCAGTAAATATAAGCTGCTTAGAACGATGTTTTACGATTAGACCAACATTTTCGACTTTTTTAGAATTTACCCAAAGTTCAAAAGATGTACCAATTCTAGGGATATCTGATAAATAAGCAATAATCCGTGATGCTTCATTCATTACCGCATGTATTATTCTTGGATTAGTTTTATTGATGACATCTTCTAGAGATCTATAAATTGTAGCATCACCATGAACGATATAGTAATTTTGATGTTTTTTTGAAATTTTAAAACAGCTGGTTTGTTCAGCCCAATCATTATGCCAGTTTATATCCCAAATTCTCTTTCTTGCGATGACATTTTTCTTTTGGCAAAGTCCATATAAACCAAAATCACTTCTATGTGATAGTGAAACTGAATATGCTGGTTTATTTTTGTTGAAATTCCATAAATCCCAATCGAAATTTTCACCTTTATATTGTTGATCTTTTTTTATGAAATGTACAAGTGAGCCTTTTCTTTTTTCTTTAATAACCGTGAAAATCCTTTCAGCTTTGAGATCGGGATTATTTTTAGCAAAGCATGAGACTTTAACCTCTGTCAAATTACTAACACTAGGATCTATCAAAAGTTTGCCATTAGTCAAAGTTATTTTTGAGTTTTGAGGACTAACTTGCCATTCAACATCAACAATATTCTGATAGCCTGTAATTGATTTTGTTATAGCTATTAGTTCTAAGTTAAAGCCTGAAACTACGTAATTTTCAGAAGCTTTGATTTCAAGAGTGCCTTTTGCTACTTGCCAATTAAAGCTAAGTGGTATCAAATCATGATCATTAATAGAAACCTTAAACTCTTCACCAGCTAGGCTTACTAAGATAAATGAGTATTGATTTGTCCCTGCATTAAGAGTAGATATATTAAAAACATCTTTAGTTAACCACAAACTACCATCATCATTATCTGTAGTCCATGTAAGTTTATACTCTTCAAGTTTTTGCCAATTGTTAAAGTTGGCAATTACATAACCATGTAAAAAACCATCAGCTTGGATGCGAAACCTAATACTATTAGTCTCAAAATCCAGATAAACCTGATGAGTTGCATTAAGGTGGGTGAAATTACCAAATTTATCTTGTATCCATATATTTTGATTTGTTGCTTGCAT

>FTL_0483
TTATTTGATAAGTTTGAGTACGAGTGTTGCCATAGGAGGGATTTTGATTATAATTCTTTGCTCAAATCCATGTGATGACTGTGGTGAGGAGAAAATCTCTGTAGCCATAACTTGTCCAGAACCACCAAATTCAAGGTTATCTGAGTTAAATACCTCTTTGTATGATCCTGCATCTGGTACTCCTAAATGATAGTCATAATATGTAACTGGAGTGAAGTTACAAATAAAAATTAGCTTTTGTTTATTATCTTTACTACTTCTAATAAAAGATAGGATACTTTGCTGCGAGTTATTAGCGTCTATCCATCTGAAACCATGATGATCATAGTCACACTGCCACAGTGCAGTTTCATTATGGTAGAAATCATTTAATTTTTTGAAAAAATGTAGAGTTTGTTTGTGAGATTCGTATTGATCAACTACTTGCCATTGGAGTTGTTCGTATTCGCGCCATTCGACAAATTGGACAAACTCACTACCCATGAAAATAAGCTTTTTACCAGGATGCCCAATCATATATGACATATATAAACGTAGTCCAGCATATTTATTCCACAAGTCTCCCCACATTTTATTAATCAAAGATTTCTTGCCATGAACTACCTCATCATGCGAGATCGAAAGAATAAACTTTTCTGAATAATGATAGACCATGGAAAAAGTTATCAAGTTATGATGATATTTACGATAAACCGGATCTAGCGAGATATACCTTAAGGTATCATTCATCCATCCCATATTCCATTTAAAGTCAAATCCTAACCCGCCTTTTTCAACGGGGGTTGAAATATCTGGCCAAGAGGAAGATTCTTCAGCAATAGTAATAACGCCTTTGCAGGTGTGTTTTAGAACTCCATTTAGTTCTTTAAGAAAAGCTATACCTTCAAGGTTTTCATGACCGCCATAAATATTTGGTATCCATTGACCATCTTCTCTATCATAATTAAGATAAAGAATATTTGACACTGCATCAACACGTAAGCCGTCTATATGAAACTCATTAATCCAGTACATTGCATTTGAAATCAAAAAGCATTTTACTTCATTTCTGCCTAAGTCAAAATTATGTGTTTCCCAACCTTTGTTGATTGCTTTTGTAGGCTCTTGATACTCATAACATGGACTTCCATCAAAGTATATTAAACCATGTTGATCTTTACAGAAATGCCCTGGAACCCAATCTAGAATTACGCCTATGTCATTATTGTGTAGCTTATCTACTAGGCGCTTTAAGCCAATTATGTCTCCATGACGGCTATTTACAGAATAAAAGCCAGTAGGTTGATAGCCCCATGAAGCATCTAAGGGATGCTCGTGTAACGGCATAAATTCAACATGAGTATAGCCCATTTCTTTGATATATTGAGGTAGAGTTTCACTTAGCTCATCATATGTCAAGAATTTACCATTTTTAGTTTTCCATGAGGCTAAATGTAGCTCATAAACATTCATGGGGTTATCATAGTAGTTAGTTTTAGCGCGCTTTTCTAGCCATTTATCATCACTCCAGGTATATTGAGTTTCAGTAGTGATTATAGAAGCTGTATTTGGTCTTAGTTCAGAGAAAAAAGCGTAAGGGTCGCTTTTATAGACATAATGACTAGTATCTTTATTAGTTACTACAAACTTATATTTATCACCATTTTTTGCATTTGGGATAAAAACACTCCATAGTCCAGCATCAGTGATAGGTTCCATATAGTTTTTATCTTCAACTTGCCAATAGTTAAAGTCACCTATAACACAAATACTTTTCGCATTTGGAGCCCATGTTGTAAATCTAATACCTTCAATCCCTTCTTCACATGCTTTGTGAGCCCCCATAAATTCGTATGCATATATATGCTTACCTTCATGGAAGTAATGAATATCTTGTTCGCCAATAGTATAGTGAGTATTTTGTTCTGAATTTTTATTTTTCAT

>FTL_0484
ATGGCGATTCAAACTGTATCAACTAAACCTTTTGCTAATCAAAAACCAGGTACATCTGGATTACGAAATAAAGTCATAGCTTTTCAACAGCCCAGATATTTGGAGAACTTTGTACAATCTATATTTAACTCATTGGATGATATAGAAGGTAAAACTTTAGTTGTTGGTGGTGATGGTAGATATTACAATGATGTTGCAATACAAATTATCGTCAGAATGGCAGCAGCTAATGGTTTTGCTAAGATAATAGTTGGTCAAAATGGTATATTTTCTACTCCAGCTGTTAGTTGTGTTATCCGAAAATATGAGGCTTTTGGTGGGATTGTATTATCGGCAAGTCATAATCCGGGTGGTCCAAAAGGAGACTTTGGTATCAAATATAATGTTTCTAATGGTGGTCCAGCTCCTGAAAAAATTACAGATAGAATTTTTTCTGAAACAAAAAAAATTAATCAATACTTTATAAGTGATGCAGCTAAGGAAAGGGTTGATCTAGACAAGTTAGGCATATACAAGATTGAGAATACAACTGTCGAGGTTATCAATTCGGTAATTGATTATGCTGAGTTGATGCAACAGATTTTTGATTTTGATAAGGTTCGCGAATTATTTGCTAAAGGATTTAAAGTACGTTTTGATTCTATGTGTGCGGTGTCTGGTCCTTATGCAAAATATATTTTTGAAACTCTTTTGAAAGCTCCAGCAGGCACAGTTGTAAATGCTCAGCCACTTGAGGATTTTGGAGGGTTTCATCCAGATCCAAATCCTGTAAATGCTGAAGATTTAGTCAAGCATATGCGTAGTGGTAAGTATGATTTCGGCGCAGCTTCAGATGGTGATGCTGATAGAAATATGATTGTTGGTAAACAAATATATGTATCTCCTTCAGATAGCCTAGCAATTATGGCTGCAAATGCGCATCTTATACCAGTGTATTCAAAAGGAATTAAAGGTGTTGCTAGATCGATGCCTACATCAACAGCGGTTGATAGAGTTGCAGAGTCATTACGACTATCTTGTTTCGAGACTCCAACAGGATGGAAATTCTTTGGTAATTTACTAGATGCTGAAAAAATCACACTATGTGGCGAAGAGAGTTATGGTACCGGCTCTAACCATATTCGTGAGAAAGATGGCGTTTGGGCTGTGCTGTTTTGGTTAAATTTAGTTGCAGTTACAGGCAAACAAGTTGATCAACTTGTTGAAGAACATTGGCAAAAATTTGGGCGTAACTTCTATTCAAGACATGACTATGAGGCTATAGATACTGCGATTGCTAACTCTATTATAGACTCTTTAAGAGAAAGGTTGTCTAGTCTAGTAGGAGCTCAGTTGAATGATGAGAAAGTCGCTAAAGCAGATGATTTTAGTTATATAGATCCAATAGATGGTTCAGTTTCTAATCATCAAGGAATAAGAATTATTTTTGAAGATGGTTCACGTATTGTGTTTAGGTTATCTGGTACAGGAACACAAGGTGCTACTTTACGTATATATTTAGAAAAATATGAGTCAGATTCTTCTAAGTTTAGTATACCGACACAACAAGCTCTAGCTAGCTTGATAGAGATTGCTGAAGATTTGACCAATATTAAATCTTTAACAGGAATGACTGAACCAACTATAGTTACTTAA

>FTL_0485
ATGGATAATCATAATTCATCACATCAGTTGTACAAAAAAGCTATGGCATTAGTTTTAGCTGGAGGACGTGGGTCACGTTTATACAACTTAACTGATACTAGAGCAAAACCAGCAGTATATTTCGGAGGCAAATTCAGGATTATCGATTTTGCGCTATCGAACTGTCTAAACTCTGGTATTCGTAGGATAGGTGTAGTAACTCAGTATAAGTCACATTCATTATTACGCCATTTACAACGTGGTTGGGGCTTTTTACGTGGAGAGTTAAATGAATTTATAGATCTCTTACCGGCGCAACAGAGAGTTGATGAAGAACATTGGTATAGAGGTACAGCAGATGCTGTTTACCAGAATATCGATATTTTACGCTCATATGGTCCTGAGTATGTGATAGTTCTAGCAGGAGATCATATCTACAAGATGGACTATTCTATCATGCTAAGAGATCATGCTCAAAGTGGTTATAAATGTACCGTAGGGTGTGTTGAAATTGCTAAAGAGGAAGCGTATGCATTTGGTATAATGGGTATAGATGAAAATCGTAAAATCACAAGCTTTATCGAAAAGCCGAAAAAAAATGCACCAACGATCCCAGGGACTACTGATAGATGCTATGCAAGTATGGGTATTTATATATTTAATTCTGACTATTTATACGACTTACTTGAAGAAGATATTACAAATAAAGAGTCAAGCCATGATTTTGGTAAAGATATAATTCCAAGAGTGGTTAGTGAAAATCAAGCTTTAGCTCATCCATTTAGTATGTCATGTGTGCCTAGAGGTGAGGGTATTGAGCCATATTGGCGAGATGTTGGTACTATTGATGCGTTTTGGGAAGCTAACCTTGATTTAGCAGCGAATATGCCTGAGCTAAATATTTATGATAAAGATTGGCCAGTTTGGACAGCACAAGAACAGCTTCCTCCAGCTAAATTTGTTCCAGATAGAAATGGCAACCATGGTGTGATTACTAATACTTTGGCATCTGGTGGCTGTATAGTGCTTGGTTCTGAGATATCTAAGTCTTTGATGTTCTCAAAAGTTAGAGTCTTGGCTGGTTGTAAGATTGATCAATGTGTGATAATGCCTGAGGTAGTAGTAGGTGAAAATTGCCGTCTGAAAAAAGTTGTGATTGATAAAGGTTGTGATATCCCAGCTGGTATGGTTATCGGTGAAGATCCTATAGAAGATGCTAAGAATTTCTATAGAACTGATAAAGGTGTGGTACTAGTAACTAAAAAAATGATAGATGAACTAAAAGAAAAATAA

>FTL_0486
ATGCGCGTTTTACATGTATGTAGTGAATTATATCCAATTCTAAAAACAGGGGGTCTTGCAGATGTTACAGCTGCTTTGCCTCCTGCACTAGCTGGTTTTGGGGTTGATAGTAGGGTTTTGGTTCCAGGATTTCCAGCATTTATAAATGCTATCAAGGATAAGCAGCTTTTGATTAATATTCCTTCTCGCTTTGGTGCAGAAGAGATAAATATATTTTTAGCTAAGATTCCTAATACCAAAATTGACATATATGTAATAGACGCTCCTAGTCTATTTGCTCGTCCGGGTAATCCGTACGCAGATAGTAGTAATCAAGCTTATGCAGATAATTATCTTAGATTTGCTTTATTAGGTTGGGTAGCGGCAAGAATTTCTGAAGGCTTGGATGCTAAGTGGAAGCCAGAAATTGTTCATAGTCATGATTGGCATGCTGGATTAGTACCTGCTTATATCAAAGCAAGTGAGCTGGCATCTGGCAAAAAAGCTGTAAAAACAGTGTTCACTGTGCATAACCTTGCTTACCAAGGTCTTTTTCCAATGAGTGTTTTTACGGAGTTAGATTTACCAGGTATATTCTTGAGTATGAATGGTTTAGAGTTTTATGGTCAAGTATCTTTTATGAAAGCTGGATTATACTTTGCTGATAAAATTACTACGGTTAGCCCAACATACGCTAAAGAGATTCAGATTTATGAGCAAGGCTGTGGTCTTGAGGGTTTGCTTGCAGATCGACATAATGACCTGTATGGAGTTCTAAATGGCGTGGATCCACAAATATGGAATCCTAAGAAAGATTCTTTAATTGCTACTAATTACTCATCTACTACAGTAGCGACAGGCAAAGCAAAGTGTAAGTTAGCATTACAGCAAATGATGGGCTTAGCTGAAAAAGAAGATGCACTTTTATTTGGTATAGTAACTCGGCTTACAGAACAAAAGGGTTTAAATCTCTTAATTGAAGCAATAGGAGAAATTACTAGTAGAGGAGGGCAGATTGTCTTATTAGGTAGTGGCGATAAAGCTTTAGAAGAAGTATTTCTAGCTGCTGCAAAAAAATATTCTAAATCAATTGCTGTACAAATAGGTTATGATGAAGAGCAAGCTCATCGTATAATTGCTGGTTCAGATGTGATAATGGTACCGTCACGCTTCGAACCATGTGGTTTAACCCAACTGTATGGCTTAACCTATGGTACTTTACCATTAGTTCACAAAGTTGGTGGATTAGCAGATACTATTATAGACTCCTCTTTAGAGAATTTAGCTGATGGTACTGCTACTGGATTTGTCTTTGATGAGTTTAGTGTTGAGTCTCTAACTTTAGCAATTCGGAGAGCTTTTGCTTTATATAACCGTAAAACAGATTGGAAAAAAGTTAGAAAAACAGCGATGCAACAGCAAGTAACTTGGGACTCTTCAGCTGAAAAAATATATCAAATATATAAGAATTTAGTCATAGAAAATAATTAA

>FTL_0487
ATGAATGAAAAAAATCAAATTAAATTACACCTTGAAAAAATACTAAATTGTGATGTAAGTGCAGCAAATGATCAAGATTTATATTATGCGTTGTTGACTTATGCTAAAGATCAGACTGCAAAACTTCCAGAACAGGATTATAAAAAGAAAATTTATTATATTTCTAGTGAATTCTTAATAGGTAAAATGCTAATTAGCAATCTGATAAATCTAGGTGTGTATAATGAAGTCTGTCAAATACTAAAAGAAAGTGGCAAAGATATTGTACAGATTGAGGAATTTGAGCCAGAGCCATCACTTGGTAATGGTGGTCTGGGTAGATTAGCTGCATGTTTCTTGGATTCTATAGCATCACTAGGTATTCCTGGAACAGGTATTAGCTTAAATTATCATTACGGTTTGTTTAAACAAAAGTTTAAAAACCACTGTCAAAATGAGAAACCTAATCCATGGATTGAGAAATTAGGCTGGCTAAACAAAAAAGATACTAGTTACAAAGTTGATTTTAATGATTTTAGTGTTGAATCACAGTTGTATGAGATTGATGTTGTTGGTTATCAAAATAATTTTGTCAATAAGCTATGTTTATTTGATATTACTAGCGTTGATGCGAGTGTTATTGAAGATAATATTACTTTTGATAAAACGGCTATTGAGAAGAACTTAACGCTATTTTTATATCCGGATGATAGTGATGAGGCTGGACACCTTTTGAGAATATTTCAACAATATTTTATGGTTAGTAATGCCGTAAGTTTGATTTTTTCTGACATTACTAAAAAAGGCTATTCATTAGCAAACTTACCAGAGCATGCGGTTGTTCAGATTAATGATACTCATCCTACTTTAGTCATACCTGAGCTAATTCGTCAATTAGTTGCTAATGGTATAGATATCGACAAAGCTATAGAGCTTGTAAGTAAAACAGCAGCTTATACTAATCATACAATTTTAGCAGAGGCTTTAGAAAAGTGGCCTTTGAGATACTTGGAGAAAGTTTTATCTAAAGAAATCATAGATATTATCAAGTATTTAGACAAAAAAGTAAAACAACAGTATAAACAGGCAGATTTAGCTATCATCGATGCTAATAATTGTGTACATATGGCACATATTTGTATTCATTATAGCTTTAGTGTCAATGGTGTTGCAGCATTGCATACAGATATTCTTAAAAAAGCTGAATTAAAACATTTTAATGAGATATACCCAAATAAATTTAATAATAAAACTAATGGTATTACTTTCAGACGCTGGTTATTACAAGCTAACCCAGAATTAACCAATTATTTAAAAAGTTTGATTGGTGATAGCTTTGTACAAGATTCTAAACAACTTGAGAAACTATTAGCCTATCATAATGATAAAAATGTTTTAGCTAAACTTGATGAAATTAAAAAAACTAAAAAAGCTCAGTTTATTGAGTTTGCTAGCTATTATTCGGGAGTTGAACTTCTAGAAAATGGTATATTTGATGTACAAATAAAGCGTATTCATGAATATAAACGCCAACAAATGAATGCTTTATATATTATTCATAAATACCTTGAGATTAAGTCAGGGCTATATCCAAAACCTGAACGCCCAATTAATTTTATCTTTGGTGGAAAAGCAGCCCCTGCGTATATAATAGCAAAAGATGTAATTCATCTTATCTTATGTCTTCAAGAGCTTATTAATAACGATGCTGATGTTAATCAGTACATAAGAGTTTTATTCGTAGAAAATTATAATGTTAGTATTGCTGAAAAATTAATTCCTGCGGCTGATATCTCCAAGCAGATTTCATTAGCATCAAAAGAAGCTAGTGGTACTGGTAATATGAAATTTATGCTAAATGGAGCTATTACACTTGGTACTATGGACGGTGCTAATGTTGAGATTGCTGATTTGGTAGGAAGTGCAAATATTTATACTTTTGGTAAAGATAGTAATACTATAATTGATTTATATAAAACTAGTGGTTATAAAGCTATTGAGTATTATAATAATCCAGTTATTAAAAATGCGGTTGACTTTATAACTTCACCAACAATGCTGGCTATTGGTGATAAAAATAAATTAACTAGACTATTTAATGAGCTTATAAATAAGGATTGGTTTATGACTTTAATTGACTTCGTTGAGTATATTAAGGTCAAAGATAAAATGCTTAGAGATTATGAAAATCGTGAAGATTGGTTAAGAATGAGCTTAGTAAATACTGCTAAGTCAGGTTTTTTTAGCTCGGACAGAACAATTGGACAGTATAATAAATATATTTGGAAAATCTAA

>FTL_0489
ATGCTTACATTTCAAGAAATTATTTTAAAACTACATCATTATTGGGCATCTAAAGGTTGTGCAATTGTTCAGCCGTTGGATATGGAAGTAGGTGCTGGAACTTTTCATCCAGCGACAACTCTACGCGCGATAGGTCCAGAGCCATGGACAGCTGCGTATGTTCAGCCATCAAGAAGACCTACAGACGGTCGTTATGGTGAGAACCCTAACCGTACGCAACATTATTATCAATACCAAGTTGTTATGAAGCCATCTCCAGATGATATCCAAGAGTTATATCTTGGTTCACTTAGAGAGCTTGGCATAGATCCACTAGAGAACGATATTCGCTTTGTTGAAGATAATTGGGAGTCGCCAACTTTAGGTGCTTGGGGACTAGGTTGGGAAGTCTGGTCAAATGGTATGGAGATTACTCAGTTTACATATTTCCAACAAGTAGGTGGACTTGAGTGTAAGCCTGTGATGGGTGAGATCACTTATGGTCTTGAGCGTCTAGCTATGTATATTCAAAATGTTGATAGTATGTATGATATTTTATGGGCTAATACGCAAAATGGGCCTTTATATTATCGTGATGTGTTTTTGCAGAATGAAGTTGAGATGTCGACTTATAACTTTGAAGAGGCAAATGTCGAAGAACTTTTCAAACAATTTGATTTATTAGAGAAAGAAGGTTATCGATTAGTTGAAAAAAATCTGCCGATACCTGCTTATGAGTTTGTTTTAAAAGCTTCACATACTTTTAACTTATTAGATGCGCGTCATGCAATATCTGTTACAGAAAGACAAGGCTATATTCTAAGAGTTAGAAAATTAGCTCTAGAAGTAGCTAAAGAGTACTATAGTGCTAGAGAAAAATCAGGTTTTCCAGCTTTTAAAAAAGACAATTGA

>FTL_0490
ATGAAACGTATAAACCAAATATTAAAATTTCTAGATATTAAAACTTTATCTCAAAATAATTTTCAAATTGAGTCTCTATATTTAGATAGTCGTAAATGTGATAAAAAATCAGTGTTTGTAGCTCTCAAAGGTCTATCAACTGATGGTAATAAATATATTGATAGTGTTTTAGCTAAAGGTGTCAGTTTAGTATTAACAGATAGTCATGAATTTGAAGACCAGAAACGTGTTTTTTATATTCAAAATTTAAAAGAGAAACTATCGACCCTTGCAAAATGGTTTTATGATTATGAAAAACCACAAAATATAATAGGTATAACTGGCACAAATGGTAAAACTTCTATCTCTAGTTATATTGCTCAATTTTTAGATTTAAGTGCACAAAAAACGCTACTTTTAGGTACAAATGGCAATGGCATTTATCCTGACTTAAGAGAGAGTACACATACGACATTAGATATATTGTCTTTGTATAAAACTATTTCATATTATAAAAATTATCAAAATCTTGTGATGGAAGTATCTTCTCATTCATTAGACCAAAAGCGTGTTGAAGGCTTAGATTTTGATGTTGCTATATTTAGTAATCTTAGCCATGATCATCTTGATTATCATAAGACTATGGATAATTATTTTGAAGCTAAGGCAAAATTGTTTCAATTCAAAAGACTTAAAAAAGCTATAATAAATATAGATGATGAGTATGGTCAAAGACTGTGTAATATGACACAGGTACCGGTTATTACAGTAAGTCTAAAATCTGAATATGCTGATGTCTATATTAAGCCTAAATCTATAGAAGGTATTAAAACTAAGTTTGAAATGTTTTTTAATGGTAGGTTTGTTGGTGAATATACAACTAAGCTTATCGGCGATTTTAACTTGATGAATTTGGGCTTGAGCTTTGCATCACTTGATGGTGTGTTAGATTGGGATTGTATATTAGATCTAGGAAATATCAAACCAGTGAAAGGTCGAATGGAAGTGATAGAGCTAGATAATGATATAAAGATAGTTATTGATTATGCGCATACTCCAGATGCTTTAGAAAAGGCTTTACAAACCTTAAATAGCTACAATCCAAATAATTTATGGTGTATTTTTGGCTGTGGTGGTAATAGAGATACTTCCAAAAGACCTATAATGGCACAAATAGCGGAAGAATATGCTAGCAAAATAGTAATTACAGAAGATAATAATCGTTTTGAGAGTATTGAAAATATATTCAGTGATATTAGAAAAGGATTTAAGTATCCGCAAAAGCATATTTTTATCACCTCTCGAGAACAAGCTATTAGGTTTAGTATAGAAAATGCTAATCAAGGAGATATTATTTTATTAGCAAGTAAAGGGCATGAGTGTTACCTTGATAAAAATGGTGCTAAAGAGTATTTTGATGAACGAGAAATCATAAAAAAATATGCCGGAGCATTCTCTTTGAATATGATAAATAAAGAAATATAA

>FTL_0491
ATGAGAATGATTAATAAAAAAGAGCTGACCTTATCAATGGTTATGATTTTATTAGCTAGTTGCTCATCTGTTGAATTAAAGCCTATAGCTAATAAGGTGGAAATATCTAGAGCCGCTCCTGCAAAAGATTGTAAATTTGTTAATACTATTACAGCCACAAAAGGTAATTTCTTTACTGGTGCATTTACATCTAATAATAATTTGCAGGAAGGAGCGTATAACAAAGTAAGAAATGAAGCAGCCGAAATGGGAGGTAATTATATTCAGTTAATATCTAGCCAAGCTGGAAATACTGGTGAAGGAAGTGGATTTAATGGTGATTATAATTCTAGTTACCAACAAACTAACTATACTGTAACAGGTTTTGTTTATAACTGCCCAAGTAATAATTCTTAA

>FTL_0492
ATGATAAAATCACTAAAACAATTAGCAATCCAAGCAGGCTTAGAATATTTGGGTGAAGATGTATCAATACAAACAGTAGCTATAAATTCAAATGAAGTAAGACAAGATTGCTTATTTGTTACAATTGTAGCTAATCGTGATGGACACGAGTTTATTCCAAGTGCTATTGCTAATGGCGCTAAAGCTATTTTAGTTTCAAAAAAACAAGGTTTAGATATTCCACAAGTAGTTTGTGGCAATACTATCAAAGGCTTACGGACTTTAGCTAAAGAATATCGCAAATCACTAACTATGCCAATAATATCTTTAACTGGGAGTTGCGGTAAAACATCTGTTAAAGAAATGATTGTAACTCTTCTTGGTGAGAGAAAAGTTCATTTTACTCAAGGTAACCTAAATAATTATCTTGGTGTACCAATGACAATATTAGAAACACCGCATGATGTCGATTTTGCAGTGATTGAGGCAGGTACAAATGTTGGTGGTGAGATAAAAGCTGCAGCTGATATTATCCAACCAAATATAGCGATGATTACAAATGTTGGCGCTTGCCACCTTGAGAACCTAAAAACGCTGGATGGTGTAATGATAGAAAAAGGGGAGCTTCTCAAAGCTTTGCCAAGAGATGGTTTTTGTATCGTAAATCTAGATGATGAAAGAATTCCAAATTATGCTAAGCTGCTAGAGTGTAAAAAGATTAGCTGCTCAATGACTAATCCAAAAGCTGATATTTTAGTATTAGATTATAGGGCAACATCAAATAGTTATGCTTTTAAGATTAGAATTTTTAGCCAAGAGTATGATTATCAACTACCAAACATTGGCAAGCATAATTTGTTTAATAGTGTCTTGGCTATTGCTAGTGTAGTTGCTGTGGGGCTTGAGCCTAAGGATTTCTTACAAAATACACAAAATATCAAAAACTATAAAGGTAGATTTTCAACTGAAAAACTCAGTGATAAACTAACTCTTATAGATGATACATATAATGCAAGTGCTGGCGCTGTGCAAGCTGCAATTGAAGATTTGGCAGAATTTGATGGTAAAAAAATATTGGCTATTAGTTCAATGCGTGAGCTAGGAGATGAAGCTGAAAATTATCATCGAAAAATGGGGCAATGGCTTAAAAAGGCAAATTTAGATAAGATATTTTTATTTGGTGAGAAAAATTTACTAGATTATGTTTTGGCAGAATATTCAAACCAGAATGCTAAATATTATGAATCTAAAGACGAGCTAAATAATGATTTAGCTAAAATATTGGATGAATATAAGTCACAAAGTATTAAGCTAACAGTCAAAGGGGCTAGAAGTTTTAAGATGGAAGAAGTTGTCAAATTTGTTAAGGAAAACTTATAA

>FTL_0508
ATGTCAAAACATATTCATATTTTAGGTATCTGTGGTACTTTTATGGGTTCTTTAGCAGTATTAGCTAAACAAAAGGGATATAAAGTAACAGGTTCGGATCTTAATGTCTATCCACCAATGAGTACTTATCTCGAGTCTCAAGGCATAGAGATATTACAAGGATTTGATTGTGATCAACTAGATACAAATCCTGATGAAATTATTATTGGTAATATCATGAAAAGAGGTATGCCAATAATAGAAAAAATCCTCGCAGAAAAGTTAAACTATTTCTCAGGTCCAGAGTGGCTATATCAAAATATTCTTAAATATAAAAAAGTAATTGCAATAGCTGGTACACATGGTAAAACTACAACCACTACAATGACTATCAAAATACTAGAGCAGGCTGGCTTAAATCCGAGTTTTTTGGTTGGTGGTGTTAGTAGTGATTTTGGTGTTTCATCACGTTACACAGATTCTGAGTATTTTGTTATTGAAGCTGATGAATATGATACGGCTTTTTTTGATAAGCGTTCAAAATTGATTCATTATGATCCAAGTATTTTTGTGATTAACAATATTGAATTTGATCATGCTGATATTTTCAAAGACATTGATGCAATATTTTGGCAATTTCACCAATTACTTAGAAAGATGCCATCAACAGCAAAGATTATCTACAACGCTAAGAATGATAATGTACAAAAAATAATATCAATGGGATGTTGGTCAGAGTTGGTTAAAGTAAATTCTGATTTAGGTATCAGTATAACCAAGCACACACTAGATTACTCAAAGTTTGAATTATGTGATATTAATGGTAATAGTGTTGAAGTATCATGGGGCTTAATTGGTGAGCATAATGCTCTTAATGCTATGAGTGCCTATGCTGTAGCAAAGCAACTAAATATATCTGATGAAATGGTAAAAGACGCTTTAGAAAGCTTTAGAGGAGTTAAAAGACGTTTAGAAGTATTATCTCATCAAGATAATGTTACTTTATATGATGATTTTGCTCATCATCCAACCTCTATTAAGTTAACTTTAGAAGCAGTGCGTAACAAAGCTAAAGATGCTTATGTAGTAGCTCTTATTGACCCACGTTCAAATACAATGCGTCAAGGCGATAATAAAGATAATTTACCGATGTCAATTATCGAAGCTGATAGAGTATTGTTGTATAATCATAGTTTATTAAAGTGGGATGCTAAAGAAGTTCTCAAAAATAGTAATAATGTTGATTTTATAGCTGATGTTGATGATTTTGTTGATTGTGTTGATAAATTATTAACTAAGCACCAAGATAGAAATATCCAGCTTGTAATGATGAGTAATGGCTCGTTTGATGGATTAAGAGAAAAGCTAGTTAAGCTTTTGGAGATTAAATGA

>FTL_0512
TTATTTAACTTCATTAGTAGCTATAGTTTTCATTGCTATAGCATGTAACTCTCCAGAAAGGATATATTTATTTATTTTTGAATATACTAATTGTTGCCTTTTAACTTTACTAGGCATATCATTAAATTCTTCGGCAATTATAGTTGCTGAGAAATGTACATTATTATCGCTTTGAACATCCGCGTTACAGTTTTTTAGTGAATTCTCTAAGATATCCTTAAGTTGTTCCTTTGTCAT

>FTL_0513
TTAATTAATATATTCTTCTAAAATAGTTTTAGCACCATGCACCTTTGCTAAAGAAAGTGTTTTTTGGTCAATATTTTTAAATACAATTTGTATATTATTTTTTTGAGCATATTTTATATATTCAATTATTAGTGATAGACCCGCACTATCGATCCTGTCACATCTAGCAAAATCAATAATCCAAGTTTTATCTATTTTTTTTAGATTTTTTCTGAAATTTCTATATATATTAGCAACAGTTTTTAGCGTTAATTCTGTTTCTATAGTCCATTTATGATTAGTTACGGTTATCAT

>FTL_0514
TTATACGCTTTGAAGATTATAATTTTTATCTAAAAGTTTAGGGTAAGTTTTTTCTTTAATCTTAGTTGTAACTTTTTCCGCCGCTTTTGTCATTTCAACAACATTTGGATATGGTGCAAATTGCTGTTGATATGTTCTTAGGATACTTACACCAGCTACATCAAAATCATAGACATGCCATTTACCATCTTTTTGGAACATTTTTACAGCAAAATCTGAACTTTGGTCATTATCTATGTTGGTAATTTTACCATTTACAATAACAATTGGTTTATTTTCCCAGCTTGTATCATTTTTATTAAAAGGGAATAATGTAAGTTTATACTTTCCAGCATATGCGACGTTTTTAGCGTACATAAATGCTAGCATTTCTGTAGCTGAACGAATAAATTGTTTTTGTTCCGCTGGAGTAGCTTTTTTCCATTTTGGGGTGCCGACAACAAGCTGGGCAATTACACTAGGTGCAACCACTGGAATTATTTCGCGATCAACAAGACGTAGTAGCTTGTATGGATCTTGTTTATATTCGTTAGCATTTTTTATAAGTTTATCTTGGGTTTTTACAATAGTTCTGTTTAGCATATCAACAGGGTTTTCTATCGCCCAAGCACTTGAAACCATCAATATTATTAAAGATAAAAAAATCGAAATTTTACGTAGCAT

>FTL_0515
TTATTCCTTGCTTTTATCATCATCTTTGCCTGCAACAAAAGTGTTTATTAGTGATCCTAAATCTATCGCAGATTGAGTATTTTCTAATTGTATTACACTTCCTTGATGTAGATATTTATCTTGTTCTGAGGAGTTATTAGCATCAGCTATACCAGCGATAGCCATTATATCCTCACTAGGAGGACTTAAGGCAACATAGTTATCACCCAAGATTCCTGACATAGCAATTGAGGCAGAGTAATTAGCAGGAATTTTTTTATCACTATTTATCGCCATAGTGACAACAGCCATAAATCCATTATAGCTTTTTTCAAGTGCGATTTTAGTTACTCTACCAATTTCTACACCGGCTATTTTAACAGACGCATTTGTACGCAATGAACCTACATTTTTAAAATCAGCAGTAATAGTATACTCTTGTGTATTAAATGCTTTAAATGATGTGCCACTGACTTTAAATGTTAAAAATAACAAGCATAGCACACCTATTATTATAAAAATTCCTACTGAGGTCTCAAAATATTTGTTCCTCAT

>FTL_0516
TCAAACTCCTCCAAACATAATCGATGTTAAAATAAGATCTGCACCTAAAATACTCATACAGCAATAAACAACTGTTTTTGTAGTAGCTTTGGCTATGCCATTTGAGTCTGGTATACAATAATAACCTTGGTATAAAGCTATCCACGCAGTTATAAAAGCAAATACAATGCTCTTGATAATTCCATTAGATATATCAGAAGCTGTAACTGATGACTGGATATTACTCCAAAATTCTCCGTAACTAATTCCTAAAGCTGCCTCTGCAAGTATGAAACTTGCAAGTATTGCAACGCTTGCAAAGATAAGAGCTAAAATAGGACCACTTATCATACATGCCCAAAACCTTGTAGATAATATGAAGCTTATAGGATTAACATTCATAACTTTGAGGCTATTGATTTGATCTGTGGCTTTCATTAGTCCAATTTCTGAAGTTATTGAGCTACATGCTCGCCCAGCAAAAAGCATCGCTGTAACTACTGGTCCAAGTTCTCTAAGTACACTAAGAGCCACCATTACACCTAGCAATGAATGAGCACCAAATTTTGATAGGGTATAATAGCCCTGTAAGCTTAAAACTAAGCCTATGAAAACACCAGATGTAACTATGATAATAATTGAGTTAACTCCGACAGCTTTTATTTGAATAATACAATCTCTAATATTCAATTTACTAATAACTATTCTAAGTATTAAGCTAAGAGATTTTACTAAGCTATATATCAAAGAGAATGTAAGAGTATATACTTTGCTGAATATTGTCAC

>FTL_0517
TTAGCTCCCTAGAATCTCTTTTTTAAAGAAATTTTTCTCTAAATCATTATGATTATGATAATTATAATCTAATGGTTTACCAGCTAGAAAGTTTTGTATCTGCTGATCTTTACTATTTTTTATATTTTCTGGTGAGTCGCTAGCTATAATTTTCTTATTACCTACTATGATAATATGATCAGATATGCTCAAAGATTCTTGGATATCATGTGAGACTATTATTGAGGTCATATTTAGAGATTCATTTAAGGTAGATATCAATTCTAATAGTTTGTTAAATGATGCTGGATCTTGTCCTGTAAAAGGTTCATCATACATCATAATGTCAGGATCCATAGCAATCGATCTTGCAAGAGCTACTCTACGTGCCATACCGCCAGAAAGCTCACTTGGCATCATATTAATTGTATGAGCTAATCTGACAGCTTGAAGTTTTAATAATACAATATTTCTTATAAGCTTTTCATCAAGGTTGGTATTTTTGCGTAATGGGAAGGCAATATTGTCATAGACACTCAAATGAGTAAAAAGGGCGCCTGACTGAAAGAGAAAACCCATTCTACGGCGTAGCTTTTCTAGCTGTGTTTCTTTAGTATTTTTCTCAATAATCGCATTATCAATACAGATTTTGCCTAAAGTTGGTTTGATTAGCCCAGCTATAAGCTGTAATATCGTGGTCTTACCTGCGCCAGATGGTCCGAGTATTGTTGTTATTTTATTCGTTGGAATTGTAAAAGTAATATCATCATAAATGCAGCGACTATCTCTATAAAAAGAGACATTTTTGAAACTAATATCACACAT

>FTL_0518
TTAGTTAAAAGGAATATTAACTTCTATAGTTGAATTTTTGCTACTATCTTCAACTTTTAGATCAATATCTCTAATATTCTCTTCAGACAAAGCAACATATTTTTTGACAACTTCAATTATTTCATCTTTGAGTTCCGCAAGTAAGTGGCTACTTATCTTAGAAGATCTTGGATGTAACTCACTTCTTTGATGAGCAACAATGATCTGTAGCCTTTCTTTAGCTACTGAAGCACTCTGTTGTTTTTTACTTAATCCAAAAAGTTTAGCTAGCAT

>FTL_0519
TTATGATTTACCTATCAATTTTTTGAAGAAACTAGTCTTTTGTTCAGTATATCTCATTGGTACGTCTTTACCAAGTATTCTATCCACAGCATCGAAATAAGCTTTAGCAGCAATCGAGTCACTAAAGTGTGTAATTGGATGACCACTATTTGAAGCCTCTAGAATATCTTTAGACTCTGGAATGATACCAACAATAGGGGTATATAGTATTTCACTAACGTCTTCAGCCTTAAGCATCGCACCGGCTCTGGCTCTAGCAGCATCATATCTATTAAGAAGTAGATGAATCTCTTTGAATTCACCTTCTCTTTGAGCTTTAAGAGTTTTGCTAGAAAGCATACCGAGTATTCTATCAGAGTCTCTAACAGATGATACTTCAGGGTTAGTGACTATAATTGCAGCATCTGCACATCTCATAGCCATTAGCGAACCTTTCTCAATACCTGCTGGAGAATCGCATAAAACAATATCAAAAGAGTTTCTTAATTCTTCAATGAGTCTGTCAACACCTTCTTCAGTTAGAGCATCTTTATCTCTAGTCTGTGATGCTGGAATAATGTATAAATCATCAATTCTTTTATCTTTGATAATAGCTTGATTTATAGTTGCTTCTTCTCTGACAACGTTTATCAAATCATAAACAACTCTTCTTTCACATCCCATAATAAGATCAAGATTTCTTAAACCAACATCAAAGTCAATAACAACTGTTTTAAGGCCTTTTTTAGCAAAAGCATATGCAACAGCGGCACTTGAAGTAGTTTTACCAACACCACCTTTACCAGAAGTTACTACAAATACCTTGCCTTGTTTTTTTTCACTCAT

>FTL_0520
TTAAAAACCTTCTATATGTATCTTGTCATCTTGTAGATAGACTATATACCCATCTGTGTTAGTATTTTCTACAGGAATGCTTTCATTATTTAGTGTTACATATTTACCTGCAATCGACACTAGTTCTGCTCTTAGATCCTTACAAATTATTTTAGCATCTTTGTTGCCAGAACTACCAGCAATTACTCTACCACCAATTCTACCATACACAATAATGCTGCCATCAGCAATAATTTCAGCACCATTATTAACATTTGCGGTAACAATGACATCACAGTCCCGTGCATTTATCGATTGACCGGTGCGTACTGGGGTTGTAACAATTTTAGCGGAAGTGAAGCTTTTATCCTCGTCAACATTGACTTCTTTAGACTTACCACCTTTTAAGATATTGTGACCAGCTCTAGCTAATTTTGTTTTTAGTTCTTTATTATTAACAACAAATCCTACAGGAATCATTCCATTAGCTTTAAATGTAGCAATTACTTTCTCTAAAAAGTTAACTGAGCACTTCTCATCTTCATCAATATCACGAATATCAATAGCAAAAGGAGTATTATGGAAAAATGATTTAGATTGAGAAATTTTTGAGTTTAATAAACTCTCAATCTGGGTGAATTCAGTTACATTGATGTTAATCGCACTGATAGTGTAGTTACCACCTTTGAAATGAAAAGCTTGCTTCAT

>FTL_0521
TTACTTTATTTTAGCTTCTTTATACATTACATGCTTACGAACTACTGGATCATATTTTTTGATTTCCATTTTGTTAGGCATTTCTTTTTTATTTTTTGTAGTAGTATAGAAGTGTCCTGTTTTCGCAGAAGAAACTAGTCTGATTTTTTCTCTCAT

>FTL_0522
TTAAATTTTATGACCTTGAGCTCTAAGATCACTAAGAACAGTATCGATACCTTTCTTGTCAATGATTCTCATACCTTTAGAGCTAACTCTTAGCTTTATGTATCTATTTTCACTTTCTACCCAAAATCTGTGTGCATGAAGATTTGGTAGGAATCTTCTTTTTGTTTTGTTTTGTGCATGTGAAACATTATTTCCAGTAGCAGGTCTTTTACCTGTAACTATACAAACTTTAGACAT

>FTL_0523
CTATAGAGTTGGTGTACCTCCGGCATTTTGAGAGTTCTGGATATTGTTGTTATAGTTGAAGTTATTTTCTTCCTCAAATAGTTCACTAGTAGTTGGATTATTGTTGCGTACAGGAGCAGTTGGATCATTGTCTACTTTAGTTGAGGTATCACTTTGATTATCACTTGTTGAAGTGGAATTATTTTGTTGATTTTGCTTAACTATAATACTAGAACCAGATTTTGCAAGAGTTGATCCGGAGTTTAGTTTGTCTTCATCAGGCAAATATAATGGTCCTGTTTGACCGCATGCACTGAGTACTAATAGAGCTGTTGTGATTGATATTGCAAAAAGTTGTTTTTTCAT

>FTL_0524
ATGAGGTTTGTTGATTTTAATGGTGTCGGTGAGGCAACTATCAAGGCATTAGCTAAATATAATATACATGACCCAAATGATCTATTAACTATTTTTCCAAAAGACTACAAAGATACACGGGTCATAACACCTATTAATCATCTTGTTGCTGGTAAGAGAAGTTTGATCCAAGGGAGAGTTACTAATCTTACATATAAAAAATTTGGTAAAAAATTTTTGCGTTTTAATATTAATGATAATACAGGTTTCTGTAGCGTGATATTATTTAAATTTTACCCTAATCAGCTAGCCATTCTTGAGAAGTCTGAGTATGTGCGTTGTTATGGTAAGGTTGAATTCTCTCTGAGCCCACAAATGGTTCATCCAGAGTGGGCTACTGTTAATAATGGGGAATGTACTTTAAAACATGGGTTTTCAGCAGTTTATCGCCTTAAAAAAATTCCTGATAGATTAATTTCTAAGATGATTTTGAAAATGTTACAGGATAATAGGGTTGAAAATATTATTCCTTCACAGCTGTTACGTAGATTTAATTTGATTAGTTTTTGTGATGCTTTGTATTATGTCCATGCTTTGACAAATTTTATTGATGAAAAATATTTAAGCATAGCGAGGTTCTCGATTAAATTTGAAGAGATGCTTGCTTATAAACTAGCTGAGCAAAATATTTATAAAAATACTGTAAAAGCACAAGCCCCACAACTATTTTTAACGAAAATTCAGCAAAACGAATTTTATGAAAAGTTACCATATCAACTAACTAATGCTCAGCAGCGAGCGATCACAGAAATTCTTGATGATATTAAAAAGTCTAATGCGATGAATAGACTTCTGCAAGGTGATGTTGGGGCGGGTAAGACTATTGTTGCGACTATCGCAGCATACGCCGCAGTTAAATCTGGTTATCAAGTTGCTATGATGGCGCCTACTGAAATTTTAGCTGAGCAACATTTTAGTTTTCTTTCTCAGTATTTGGCTAGTTTTGATATAAAAGTCATCCCATTATTAGGTAAATTATCAGCAAAACAAACTCGTGAAAGTTTAGACAAAATTAAAGATCAAAAAGATTGTGTGGTTGTCGGTACTCATGCAATTTTTCAAGAGCGAGTCGAATATTGTAATCTAGGTCTAGTAATTGTAGATGAACAACATAGATTTGGTGTTGAGCAGCGCTTAGCACTGGTAAGTAAGTCATCATCAAATTTTAGCGATCTAACGCCACATCAGCTAATAATTTCAGCAACACCTATTCCAAGAACTTTAGCGATGACTTTATATGGTAATCTCAAACTATCGATTTTAGATGAGTTACCACCTAAGCGTAAACCAATAATTACAACTGTGTTAAATAGAGCTAAAAAACAAAATTTGATCGAAAAAGTTAAACAAGCGGTATTACGTGGCGAACAAGTATATTGGGTATGTCCGTTAGTCGAGGAGTCTGAAAACATGGACTTTTTGCAAGATGTCAAAACATTATATCAAGAGTTACTTGAGGCTTTAGGTAAAGAAAATGTTGGTCTTGTCTATGGTAGTATGAAGTCTAAGGATAAAATCGAACAAATGGCTGCATTTAAAGCTAAAAAATACGCAGTACTTGTGGCAACAACTGTTATAGAAGTCGGTGTTGATGTGCCAAACGCAACTATTATGATAATAGATAATGCTGAAAGACTTGGTATATCACAGCTTCATCAGCTTCGTGGTAGGGTTGGTAGAGGGGCTAAAGAAAGCTATTGTATTCTTCTATATAGTGATAAAATTAGCGAGGTTGGCAAGAGGAGACTATCATTGGTAAGAGAGTCTCAAGATGGTTTTTATTTAGCTGAGAAAGATCTAGAGATTCGCGGTGCTGGAGATATCCTTGGTAAGGAGCAATCAGGAGTATCAACCTTTAAAACTTTTGACATTAATGAGTATTATGATAATTATGATAAAGTTGTAGAGTTTGCTGATATGTTAGATAAACATTATCCAGAGTTAGTTGATAAACTAATCCAACGCTGGTTTGATAGAAGAGTAAATTATGTGGAGGTTTAG

>FTL_0525
ATGGCTGTTATCAAAGCAGAAGATCTAGTAAATAGTGTTGCAGAAGCATTGCAATATATATCTTATTATCATCCAAAAGATTTTATTGATGCAATGTATGAAGCATATCAGCGTGAAGAGTCAAAACCAGCTAAAGATGCAATGGTGCAAATTCTAATAAACTCGAGAATGTCTGCTATTGGTAAGCGTCCGATTTGCCAAGATACAGGGATGGTATGCGCTTTTGTCAAAGTTGGTATGGATGCAAAACTTGACAAGACTGATAGAACAATTACAGAACTTATTAATGAGGGTGTGCGTCGTGGCTATAATGATCCGTATAACCCTTTGAGAGCATCTATGGTTTTTCCGCCACATGGATCTAGAAAAAACACTAAAGATAATACTCCAGCAATTGTTCATATTGATTTAGTTCATGGTGATAAAATTGAGGTTGATATTGCTGCAAAAGGTGGTGGATCTGAATTTAAATCAAAATTTAAGGTGTTAAATCCTAGTGATAGCATAATTGATTGGGTTGAAGAGATGTTGCCAACTATGGGGGTTGGCTGGTGTCCACCTGGAATTATTGGTATAGGTATTGGAGGCACTGCAGAAAAAGCGATGCTTTTGGCTAAGGAATCTCTTAGTGAAGAGATTAATATCCAAGATATTATCAAAAATGGCCCACAAAATGAAACAGAGCAACTAAGATTAGATATCTATAATCGTGTCAATGCTCTGGGTATAGGTGCACAAGGCTTAGGTGGTTTGACAACAGTTTTAGATGTCAAAATAAATGAATATCCAACCCATGCTGCGTGTAAGCCAGTTGCTTTGATTCCTAACTGTGCAGCTACTCGCCATGTTCATTTTGTTTTAGATGGTTCTGGTGCCGTTGATTTACCAGCTCCTAAGATAGAAGACTGGCCAGTAATTGAGCAAGCACAAAATGATGATGTTAAGAGAATAAATCTTGATACAGTTACTAGAGAAGAGATTGAGGCATTAAGGTCGGGAGATAACGTTTTGATTAGCGGTAAAATCTTAACTGGTCGAGATGCTGCACATAAGCGTCTACAAGATATGTATAATGCTGGAGAAGATTTTCCTGTTGATCTTAACGGTAGATTTATCTACTACGTAGGTCCTGTTGATCCAGTAGGTGATGAGGTGGTTGGTCCAGCTGGTCCAACTACTGCTACGCGTATGGATAAGTTTACGCCATTTATGTTAGAGAAAGCTGGTATCATGGGAATGATAGGTAAATCAGAGCGTGGTCAGGCAACGATTGATTCTATCAAGAAAAATAAAGCTATTTACTTCATGGGTGTAGGTGGTGCTGCTTATCTCATGTCTAAATCTATCAAAAAAGCAGAAGTTGTTGCATTTGAAGATCTTGGTATGGAGGCAATTTATGAGTTTGAGGTTGAGGATATGCCAGTAACTGTGGCTGTTGACTCTTTAGGTGTTTCTGCTCATCAGCAAGGTCCTAAACTTTGGAAACAAAAAATAGCTGAAATTAATAAGGTCTAA

>FTL_0529
ATGACTTGGTCAGATATCTTAGCAGAAGAAAAACAAAAACCTTATTTTAAACAAATACTTGACTTTTTGGCGTGTGAAAGCGCTAAAGGTAAGGTAATTTTCCCAACGAAGGAAAATATTTTTAATGCTTTTAAGTATACTGAGCTAGATAATCTAAAAGTAGTCATTTTAGGGCAAGATCCATATCACAACTATAATCAAGCTCATGGTTTAGCGTTCTCAGTGCAAAAATGGGTGGATATTCCACCATCATTGCAAAATATCTATAAAGAGCTTGCCCGCAGTATTCCAAAATTTAAAACTCCAAATCATGGTTATTTAGTTGATTGGGCAAAGCAAGGAGTGTTTTTATTAAATACTACTTTGACAGTTGAGGCTCATAAAGCAAATTCACATAAGGATATAGGTTGGGAGACTTTTACGGATACTGTAATTAACAAAATTTCAGAAAATAAACACAATGTTGTGTTTATGCTTTGGGGTTCGCATGCACGTAAGAAAAAAGTTCTTATTGATAGTTCAAGGCATTTGATTTTAGAGTCTACACATCCATCGCCTTTATCAGCACATAGAGGTTTTCTGGGTTGTAATCATTTTGTTGATTGTAATAAGTATTTGATTGAAAAGAAAGATCAGAAGATAGATTGGAATTTACTTTGCTGA

>FTL_0530
TTATGGAGTAGGTCCAGGCTCTGGACTTGGTTTGCTTTCATCATAAGTTTTGGTGAAATCGATATCATTATTTTGAGCAAGGTTACTTATCGCTTTTTGAATTATTTTATAAATTAATAATCTTTGTTGATTAGTTGTTTTTTGAGTATTTGAGAAGCTTAGATCTTCTGGTATTTGCCCATCTGTTGTTGTTATTTGATTAATAGCTTGATCAAAAGCTTTATTAGCATCTTCTATACTTATAAAGTGAAGATCATCGTTATTATCTCGATAAGATAATTTATGCATCACCAT

>FTL_0531
CTAGTTATTGATATTTTTATACTCTTTAGTATTAGTGCTACCTTCAGCACAGATATTTAAATATGTTTTAAGTACTGGGCTATAGTCACCAGCATTGTAAACAATATTCATTACAAATGGGAATGTTAAACCACCAGCTGTATTTTTCTGAGAGTTTTCTAAACATTTATTCCATTGATCATGGCACACATACCAATCATTTGTTGAGTTAACATTCATTCTATTAATATCATTGAAATGATAGAAAGCTGTTATCAT

>FTL_0533
ATGTCTATAATTACTAAAGAGTCATCATCTATAAATATCGAAAAAGAACTAAAACAATCGTATCTTGATTATGCTATGAGTGTAATTGTTGGTCGTGCTTTGCCAGATGTGCGTGATGGTCTTAAGCCTGTCCATCGTCGTGTACTTTTTGCAATGAATGAACTATCAAATTATTACAATAGACCATATAAAAAGTCTGCAAGGGTTGTCGGTGATGTAATCGGTAAATATCACCCTCATGGAGATACAGCTGTTTACGATACTATTGTCAGAATGGCACAACCTTTTTCATTGCGCTATACGCTAGTAGATGGACAAGGTAACTTTGGTTCTGTTGATGGTGATTCTCCTGCAGCAATGCGTTATACCGAAATTAGAATGGAAAAACTAACGCATGAGCTCTTGATCGATATAGATAAAGAAACTGTAGACTTTTCACCTAACTATGATAATACTGAGTTAGTTCCAGACGTGTTGCCAACTAGAGTTCCAAACCTTTTAGTAAATGGGTCATCAGGTATTGCTGTTGGTATGGCAACTAATATTCCGCCGCATAATATGACTGAGGTTATCAATGGTACTATAGCTCTTATTGATAATCCTAACTTAACTATCGAAGAACTTATTGAGTATATTCCAGCTCCAGATTTTCCTACAGGGTCATATATTAATGGTACAGATGGTATTTTAGAGGCTTACAAAACTGGTCGCGGCCGTGTGATTATGCGTGCTAAAGCTGATATTCATGAAGATGAAGCATCTGGTAAAGCACAGATAATAGTCACAGAGATACCTTACCAAGTAAACAAAGCTAAGCTTGTAGAGAAGATTGCTGAGCTTGTTAAAGATAAGAAAGTAGCAGGTATATCTGAGTTAAGAGATGAGTCTGACAAAGATGGTATTCGAGTTGTTATTGATTTAAAAAGAGATGAGTCACCTGAAGTTGTGTTAAATACTTTATATGCTCAAACACAATTACAATGTAGTTTTGGGATTAATATGGTTGCTCTTAGTGACAATAGACCTAAGTTACTGAATCTTAAAGAAATTCTAGAGCAGTTTATTAAGCATAGAAAGGAAGTAGTAACAAGAAGAACAATTTTTGAACTAAGAAAGTCAAAAGAGCGAGCGCATATTTTAGAAGGCTTATTACTGTCATTGGCTAATATTGATGAGATGATTGAACTAATTAAGGCATCTCCATCACCAGCTGATGCAAAAGAGTCAATGCTTGCTAGATCATGGAATGGTTCTATGGTTAAGAGTATGCTAGAGGGTGTAGATGTTAAAATGTATCGTAAAGAAACTCTAGCATCTCATTATGGCATTCAAGTTGATTCTTCATATAATCTAACTGAAGAGCAAGCGGATGCAATTCTTGCTTTGAGATTACATCGATTGACAGGTTTGGAACAAGATAAGATTGTTAATGAATTTAAAGAGCTTATCGATAGAATTAAATATCTAATTAGTATTTTGAGTGATATTAAAGAGCTTATTTGTGTCGTTAAAGATGAACTTGTTGAGATTCGAGATAACTATGGTGATCAAAGAAAATCAGAAATTATAGAGTCAAGATTAGATCTAACTAGAGAAGATCTTATCGCAGAAGAAGATATGGTTGTGACTCTATCTATGGATGGCTATGTTAAAACTCAACCGTTAAGTATGTATAATGCGCAAAAACGTGGTGGCGTTGGTAAATCTGCAACTAAGACTAAAGAAGAAGATAGTATATTTAAGTTAATGCTTGCTTCAACTCATGATACTATGTTATGTTTTTCAAGCTTAGGTAGAGTGTATTGGTCAAAAGTCTATGACTTCCCAGTTGCAAGTAGAATTTCTAAAGGTAGACCAATTAACAATATTTTACCATTAGAGAAAGATGAAAGAATAACGGCAATGATGCCAATTTCTCAATTTAATGAGGGCTGGTATGTGTTTATGGCAACTAAACTTGGTAGGGTCAAGAAAGTTGACTTATCAGAATTTGCTAGACCACGTTCTACGGGTAAGATAGCAATTGGCTTAAATGATGGTGATGAGTTATCCTATGTTGCTCTTACAGATGGTAATAAACAAATTATGATGTTTTCTGACGCCGGTAAAGCAATTCGTTTTGATGAGTCTGATGTCAGAGCGATGGGTCGTTCAGCAGCAGGTGTTACAGGTATGCGTTTACATCATAATCAAAAGATAGTCTCTGTAATTGTTACTAATCCAGATGAGGGGATTGTCTTAGCTGCAACAGAGAATGGATATGGTAAGCGTACCGCAGTTTCAGAATATCGTAAAACTAAACGAGCAAGTCAAGGTGTAATAGCTATATCAACATCTGAAAGAAATGGTAAAGTTGTAGTAGCTGTCCTAGTTGAAAATGATGAAGATATTGTAATGATAACTGATAATGGCACTTTGGTAAGAACATCTTCTGATGAGGTTAGAGAATGTGGACGCTCTGCCCAGGGGGTTAGATTAATTAATCTGAGAAATAATGAAAAGCTTATTAGCTTAAAAGTAGTTAAGCAAGATGATGTTGAGGATAATCAAGATATAGAAAATAATGAAGATATAGAATCTTCTGATGTTACTGTGCAGAGTGAATAA

>FTL_0534
ATGTTTAAAAAAACTAAGATTACTATATTAGGAGCTACAGGATCTATAGGTGATAGCACTTTAGCTGTTATTAGAGAGACTAATGATTTTGAAGTTTTTGCATTAACTGCATTTAGTAATGTTGAAAAGCTGGCAGAGCTATGTCAAGAGTTTAAGCCTAAATTTGCTGTAGTTCCAGACTTGTCAAAAAAACAAAAGTTACAATCATTAGTTACTGATGTTGAGGTTTTGGTTGGTGAAAGTGGGCTTGAAAAAGTATCTAGCTTAGCTGAAATTGATATTGTCATGTCTGCTATAGTTGGTATAGCAGGGTTAAAACCAACCTTTGCAGCAGCTAAAGCTGGTAAGAAAATTTTGCTTGCTAATAAAGAATCTTTGGTAACAGCAGGACACTTGCTGATAGATGAGGTTGTAAAGAATAATGCTCAACTTATTCCTGTGGATAGTGAACATAATGCTATATTTCAGTGTATTGATAATCATGATAAGAAGTGTTTGCCAGAGATTGATAAGATAATTTTAACAGCATCTGGAGGTCCTTTTAGAGACAAACAACTACATGAGTTAACGGATGTAACACCCGAGCAAGCATGCAATCATCCTAATTGGCAAATGGGCAGAAAAATATCGGTTGATTCATCAACTATGGTAAATAAAGCGTTAGAAGTTATCGAAGCGTATTGGCTTTTTTCTGTTTCAGCTGATAAAATAGGCGTTCTGATTCATCCACAGAGTGTAACTCATTCTATTGTCAGATATGTTGATGGTAGCTATATAGCGCAGTTAGGTGTGCCTGATATGAAAACACCTATAGCCAACGCAATGTACTATCCAAAGAGAGGATCAGTTAACGTTGAGAGCTTAGATTTTACAAAATATCAGCTAACCTTCAGAGAAGCTTGTTTTGAAAGATTTGAAGCTTTGAAAATAGTTTTTAATAATTTACAAAATAAAAATTATGCTGCTAACATAGTTTTTAATGCTGCTAATGAGGAGCTTGTGGCTGCATTTTTAAACAAAAAAATTAAATATTTAGAGATAATAGAAGTAAACAAAAAAGTAACAAAAGAGTTAAATTTTGAGAATCCAAAAAATATAGAAGAAGTTTTTGAAATAGATAGAAAAACTCGTGAATATGTGGATTCTGTTTTGGGGTAA

>FTL_0535
GTGTTTTTTTTAAGAAAGAAGTTTGTGTTAGCCTCTCTTCTTGTGGGTATTGCATTTAATGGTTGGGCTGATAATGATAGCTTTATATTAGATAATGTATCTATCAATGGCTTAGAGGGGTTACAAAGTGATGTAGTTAAGAGCCGCATTGGCTATAAAAAAGGTAGCTATATCACCCCAGAAGATACAAACCAGATTATTAATAACCTTTATGGTACTGGATTTTTCAATAGTGTCGATTTATACCGTAAAGGGAGTAATCTTTTTATTAACGTCAAAGAAAGACCGATTATAGCTGGATTTAGTTTTAGTGGTAATAAAAAGCTTAGTAAGGATAATCTTGAGAAAGTCTTTACTGATGCAGGTATATATGTAGGTAATGTTTATAATCCTAATACGATGTTTTTGCTTAAGCAGTCTTTGCTTAATCAGTACTCTATGATGGGCTTATATGGTGCAAAAATAGAGGAAAACATTCGAAAGCTACCAAATAATAGAATTGATATAAATGTAAACTTTCAAGAGGGTAAACCAGCAATTATTGATTCAATAAATTTTGTCGGTAATAAAAGTTTTGCTGATAGTGATTTAGATAGTAGTGTTGCGTTTGAAGTACCGTCCATATGGAATTTATGGGGATTTTTGGCACCATTTGATAGTTATTCTCCAGATGGAATGAATCAGTCTGTCCAAGGCTTAACTAATTATTATTTAGACAGAGGTTATTTAGATTTTAAGGTTACCTCAAAGCAAGCATCAATGTCTAAGGATCGCGAGCATTCGTATATTACTTTTGATGTTGCAGAAGGTCAGATTTATAAGGTTGGAAGTGTTTCCTTAACAGGTAAGTTTATTCTACCAAAATCAGAGTTAGAGTCTTTGGTGAAGATAAAACAGGGAGAGGTATTTTCAAAATCTAAATTAGTTCAGACAGTTGAGGGGATAAAAACTCTACTAGGTAGTAAAGGATATGCCTTTGCTACGGTTAATCCTATTCCTACAGTTGATAAGGATAATCATATAGTTTTTTTTAAGATTGTTGTTGATGCAGGAAAAAAGGTTTATGTAAATAGAATAAATTTCTTTGGTAATAATGTCACTAATGATTACGTATTTCGTCGTCAATTACAATACTATGAACAGAGTCAATATAACAAAGAGGCAATAGATAAATCTCAAAGAAGATTAGAGCAACTACCATATGTTGGTGCAGCTGATATGGAGCTTGTTCCTGTTGCAGGGTCTGATGATTTGGTTGATGTAAATTATAATATTAAAGAAAGGAATGCTAACTCGATAAGTGGAAGTTTAGGCTTCTCGGATTTATATGGATTTATGATAGGCGGTAGGCTGAATATGCCTAACGTTTTTGGTACTGGAAATACTTTTAATCTTAATGCGCAACTTTCAATTCCTTTCCAGCAGTTAGATATAAGTTATATTGATCCGTTTTTTACTACATCAGGGGTTAGCCAAAGTATTTCTATATATATAAATAGATCAAACTTTGCTAAAACAAATGCTGTTGCTGCGTATCAATTAGATACGATTGGTGCAAGATTGATGTATGGAGTGCCTATATCAACATTTAGTAATGTTTCAGGAGGTATAACTTTTGCTAATAATACGGTTAAGCAGTCAGATGGATACCAGTCTTCAATTGTACAGTGGTTTATCCAGCAGCAGGGTGGTAGAAACAATTTTAACGAGCCGGCACTGACAGCAGGTTGGAGTTATGATAACTCAAATAAATATATTTTTGCTACAGATGGTGGTTCATTTAATCTAAATGGTTCAGTTAACATTCCAGTTATCAGTAATATTAATGCTTATAAGATAGAGGTTGGAGGAACTTATAATATAGCAGTGCCAAATACTGACATGTCAGCATTAACTATTAGAGCTGGAGTTCAGTATGGTGGTGGTTATGGTAAGACAAAACAGCTGCCTTTTTACGAGAACTTCTACGGAGGTGGTTGGGGAAGTGTGCGTGGTTTCTTACAAGGTTCTCTTGGTCCACGTGATATTAATCTGGTAAATGGTGAGGTAGGTAACTCAATTGGGGGTAACCTTAATATTTATAATAACTATGATGTATTATTCCCTGTACCTTTTATCAAGGATAGTTCTAAGATGAGAATAGGTGCTTTTTTAGATATAGGTAATACGTATACAACATATAATCTAAATGGAGTAGTAGCACCTCAACCTAAGCAAGAAACTACTCCTTCATTTTCTAATCTAAAGTATTCGGTTGGCGTTGAGTTTAGATGGGCTTCACCAATGGGCCCACTAGCTGTATCATTTGCTCAGCCATTTAATGTACAAAAAGGTGATATAACTCAAGTATTTCAATTCTCATTAGGACAAAATTTCTAA

>FTL_0536
ATGAAAAAAATTGCTTTATCAATATGCGTTTTAGCAAGTGCATTTACCGCAGCGTATGCAGATACTAAAATAGCAGTAGTTAATCCAGTTGAGATCTTCAATGATTCTGATCTAGGATCTGTAAGTGTTAAAAAACTTGAAAATGATCTTAAACCAGATGCTACTAAGCTTAAGCAAGAACAAGATAATATCATGCAACAGATGAAAACTTTGCAAAATAATTCTGCAACAATGACTAAGAGTGAATTAGATAAGAAACAGCAACAGATTCAACAAGAGCAACAGAATTTTGCTGAAAAAGCACGAATCTTACAACAAAAAGAATATACAGCAAAAGATAAACTATCAAAGAAATTCCAAGCTTCATTTGACAAAGCTGTTCAAACCATAGCTAAGCAAAAAAATTATAATGTTGTGCTTACAACACAAGCTTTAGCGTATGTTAATAATGTTGATGATATATCTAGTCAAGTTGTTGAGTTGATGAATAAAGACTCTGAATAA

>FTL_0537
ATGTATAGTTTAGATTTTCTAGCGTCAAAGCTTGATGGTGAGGTTAAGGGCGATAAGAATGTCGAGATAAAAAAAATAGCTACACTATCACAAGCTGGTGAAGGTGATATTTCTTTTTGTACTAACCCTAAATATTTAAAAGCATTGTCTGAAACAAAAGCTTCTGCAGTTTTAATAACAGAAGAGGTACTAGAGTTTTGTAATACAAACGCGGTGGTACTATCAAATCCTTATATGGCTTTAGCAAAGGTTATGGAGCTATTTGATAAATCGCCGCGTCCTGATGGTAAAATTCATAGTAAAGCTGTGATAGCCGCAAGTGCTATAATTGGTGAAAATGTCACTATAGGCGCTAATGCGGTAGTTGGTGAAAATGTAGTAATTGGCGACAATGTTTATATAGGTGCCTGTGCAACTATTGATAATGGTACCAAGATAGGTAATGACACGCTGATAAAGAGCAATGTATCTATAGCTCACGATGTTGTGATTGGTACTGGGTGTATTATTCATCAAAATGCAGTAATTGGCTGTGATGGTTTTGGTAATGCAAGAGATGAGGATGGTAGTTGGACAAAAATTCCTCAGCTAGGAAGAGTAATTATCGAAGATGATGTTGAGATTGGTTCTGGTACAACTGTTGATAGAGGAGCTATTGATGATACAATAATTAAAAAGGGCGCACGTATTGATAATTTAGTACAGATAGCTCATAATGTAGTTATCGGTAGAAACACCGCTTTAGCCGGTGTTACAGCTGTTGCAGGTAGTACAACGATTGGTGATAACTGCCTTATTGGAGGTCAGTCAGCAATAACTGGCCATATTAGTATTTGTGATAATACTATTATAGGTGGTGCATCTAATATTGGTAAGTCAATCACTAAGCCAGGAATGTACTATGCTGCGTTTGAAGCTAAACCTAGGATTCAATGGGGTAGGTTCGTAGCTAAATTAGCTAAGATTGATACTCTAATTACAAAAGTAAAGCAACTAGAAGAAAAAATTAAATAA

>FTL_0538
ATGAGCCAGTTTAATCAAAATAATAAACAGATAGATGTAATGGGGATTAGAAAAATCTTACCTCACAGGTATCCTTTTGCACTTTTGGATAAGATCGTTGATTGGAGTGTTGAAGATAGAACGATTGTTGCACAAAAAAATGTCACTATAAATGAAGATTTTTTCAATGGACATTTTCCTGATTTCCCAGTTATGCCTGGTGTACTGATAGTTGAAGCGATGGCTCAAGCAACGGCAATACTTGGTGAACTAATGGCAGAGACATTGTTCGCACATGTTGTTGAGAAAGCTGGTGGTGGTAGAAGAACATTCATGCTAGCTGGTATTGATAAGGTAAGGGTCAAAAGACCTGTAGTACCAGGAGATGTGTTAGTAATTGAGTCGCGTATGGTAAAACAAAAAAATATTATCTGTACAGCAGAGTCAGTCGCAAAGGTTGATGGACAAATTGTTTGTTCAGCTGAATTAATGGCAGCATATAAGGACTACTAA

>FTL_0539
GTGATACATAGTTTGGCAGTAGTACATGAGAGCGCCAAAATAGCCGATAGTGCTATAATAGGGCCATTCTGTGTTATTGGGAAGAATGTTGTTATTGGTGAAAATACTGAGTTAAAAAGCCATGTAACAATTGGTGATAATGCAGTTATAGGCAAAAATAATCGCATTTTCCAATATGCTTCAATTGGTGATGATCCAATTGATTATACATATAAAAAAGGTGACTTTTCTCAAGTTGTAATTGGGGATAATAATATTATCAGAGAGTGTGCTACTATTCATGGTGGAACTGCAAAAGAAATTGGGGTAACATCTGTTGGTAATAACAACATTATTATGTGTTATGTACATATTGGGCATGATTGCAAAATGGGCAGTTACATAAACTTAGTAAATGGTGTTGGTCTAGCTGGACATGTGCATATTGATGATTATGCAATATTAAGTTCTAATGTTGGTGTTCATCAATTTTGTAGAGTTGGTAAACATGCTTTTATTGCTCATGCAGCACTAGTTGGTAAGGATGTACCCCCGTATTTAATGGTTACTGCTGTGAATGCTGGCTCAACTCCTTGTGGTATAAATACAGAAGGTTTAAAGCGTCGTGGATTTACGCCTGAAGAGATGAAAAAAATCAAAGAAGTCTACAAGGTGTTGTATCGCAAAGGTTTGATGATGAAAGAAGCTTTTGAGATAATCAAAGCGATGGCAAAAGAAGATAAAGTTATAGAGCCTTTTGTTGATGTGATTGGTACTTCGCGAAGAGGTATACTAAGATAA

>FTL_0540
ATGAGAATAGGTATTGTAGCTGGAGAGCTTTCGGGCGATCAGTTAGGTGGCACACTAGTTGAGGCTTTAAAGCAAAAATACCCTAATGCAATTATTGAAGGTATTGGTGGACCAAAAATGGCAGCCGCTGGTTTTAAAAGCCTTTATCCGATGGATGCATTGTCGTTAATCGGCTTCTTAGAAATTATTTCAAAAGGTTTGCGCATATTAAGTATCCGCCGTAAAATCATCAACTATTTTAAGCAAAATAAACCTGATATATTTATAGGCATAGATGCTCCTGATTTTAATCTTACAGTTGAAAAAGAATTAAGATCTGCGGGTATCAAAACTATACATTATGTAAGTCCTAAAATATGGGTTTGGCGTGAATACCGTATAAAAAAAATACGTAAAGCAACTGATAAAATATTAGCAATTTTACCTTTTGAAACTGAATACTATAAAAATAGACATAAATTTGAAGCTATATATGTTGGTCATCCATTAGCGAAGAATATTCCAATACATATTGACCGAGCTAAATATAGAGATAAACTTGGATTAAAAGGTAGTTCTTTACCAATATTATCAGTTTTACCAGGAAGTCGTACGACAGAAGTTTCAAGATTGTTGCCACTATTTTTGTTAGCATTACAAAAATTGGTAGATGCTGGATATAAATTTAAAGCGATTATGCCCTTAGCTAAGCCATCATTAAAACCATTATTTGCTAAATATAAAGAACAAATTGATAGTTTAGGTATCGAAGTTTTTGAAACGAATTCACATGATGTTTTAAAAGCATCTGATTTAAGTTTATTGGCATCAGGAACAGCTACATTGGAGGCTATGTTATGCAAATTACCTATGGTTGTAGGCTATAAACTATCATGGCTATCGGCTTTAATTGGTAGGATGCTTATTGGTAATCATAGTTATTGGGCTTTCCCTAATATTTTGCATAAAAATGAAATTATCAAAGAATTAATACAAGAAGACTGTACAGTAGATAATTTATTTAGCGAGTTAAAAAGGTTGTTTGATGATAAGCGGCGTAATGATTATATAGTAGAAGAATTTGAAAAAATTCACAAAGAAATGGTTATTGATACTGAGAGTAAGATCATTCAAGTATTAGATACTATGATAGAAAAATCTTAA

>FTL_0541
ATGACATTGATATTGGCATTAGTTTTAGTTTTAGTGGTATTAATAATAATAGATCTATATCGTAAAAGTTTGCGACTTAAACAAGTAGAAATACTTAGGAACATCGAACAGAATAATGCTCAGGAGCTTATAACTCAAGCTAAAAGTTTCCCAGAGTATGCGGCTAATATCGAAAATGTTCAACAAGAATATCCACTCTTAAGAGATGGTTTTTTGCTACTTTATTTTGAAGCGATTGAACCAATTCAAGTAAAAGATTTAGCTACATTTTTAAAATACTATGGAATTAAATATACTGATGATAAAGCTTTCCAGAAAGTTAACTGCAAGGATGTTATATTTAGTATCTTACCTGATAATCAAGAGCAAGAATTTTCTAGTGCTACAGATGGGAGTGTAACCGGTATTATTGCTGTAATGAATTATAGAAAGCTTGCTAGTATGGATTATGATGTTAAAACATGTTACGAATTAATGTTAGATATCCTAGAGGCTTTAGCCAAAGCTTTCCATGGAACATTAATGAATGAACATAAAGTCAGACTTACAAAAAAAGATAAACAAAATTACCTAGCAGCTATTTTATAA

>FTL_0542
ATGGAATATAAATATCATCATATTGGGATTCCAGTTACTGAGCCAAGACCAGGAGAGCGTTATAGCCCTAGCATAGATATGTATACATTAGGAGGGGAGTTGCCGGGAAGAGTACAATATCATAGCTTTGGTCCGAAATGTTCATTAGATAAACTTATACAAGCTATGCCTCATATTGCTTATAAGGTCTCCGATCTTGACCAAGCTATAAAAGTTAAAAATATTTTGCTAAAACCATACTTCCCTATAGAAGGCTTTAGGGTTGCAATTATTGAAGAAAATGGCGTAATAATAGAGTTTATAGAAACTGATTTATCAGATGAAGAGATATGGGATAAGCTTAATTTAAAAAATTCAATTTTATACCCCAGTTAA

>FTL_0544
TTATTTATATATTTTTGAAGAAGTGCCTACGATAAGAGGGTCAGGAGGTATTGCTACTTCATGATCTTTGTTATCATAGTCAACATTGTTAAGTATATATCTTATTGCATTTAGGCGAGCACGTTTTTTATCATCAGACTTAACGATTACCCATGGTGCATATGGTTTGTCAGTATATATAAACATCCTTTCTTTAGCTTCAGTATAGTCATCCCATTTATCTAAGGATGCTTTATCTATAGGGCTAAGTTTCCACTGTTTTAAGGGATGACTTTCTCTAGCAGCAAATCTATTTTTTTGTTCTTGCTGGCTAACTGAGAACCAAAATTTTATTATCATAGTACCACTATCAACTAGCATTTTTTCTAGTTGGGGTGCTTGTTCAAGGAATAAGAAATATTCTCTCTCAGTACAAAAGCCCATAACTCTTTCAACACCAGCTCGATTATACCAAGACCTATCAAAAAGTACGATTTCACCACCAGATGGTAGGTGTTCTATGTATCGTTGAAAATACCATTGATTTCTCTCTTGTTCTGATGGTTTCTCTAGAGCAATTACCTTGGCGCCACGTGGATTTAGATGCTCCATCATTCTTTTTATAGTTCCACCCTTACCAGCTGCATCTCTACCTTCAAAAATTATCAGAACTTTTTTATTATTCTCTTTTACCCATTTCTGAAATTTTAATAGTTCTATCTGAAGATAATGCTTTTGTTTTTCATATACATTACGAGGAATCTTATGTTTATATGGAAAAATATTTTCTAAAAAGAGTTTTTGGCGCTCTTCTTGACTTAAAACTTTCAT

>FTL_0545
TTAACTTTTTACAGGTTTAATATTTAGTTTTAGACTAAAGATTATATAAAATATTGTAAACACTAATATTATTGTTACCAGTGGTGTTGGCGTTTTTAATGGATAAAGTAATACCGCTAGGAAAGTTGCAATAGCTGCTAACATTGTGAAAATAAAAGTGAATATTTTGACAAGTTTACTCTTACTGATATGTTCAGTTCTTGATAGATAAATATATTTAATTGGTATAAAAGAAAATATTGATAATATCGTTATCATTATTTCATTAATTAATTGGTTTGACTGAAAACATAGCATATACATTACAATCACATTCCAATAGCTTGGGAAACCGACAAAAAAATAATCATCAGTTTTTGCATTTAGCTGACAGAACTGATATGAGGAGGAGATAGTTATCATTATTATTATTGGGATTAGCCATTGTTGGCTAACTACTGCTGATACATATATCCAGATACAAGGAACAATTGAATATGTTGTAAAGTCTATAATATTATCAAGAAGGGCGCCATCTATAGGAGCAAGTTTTTTGATATCAACTAGTCTTGCTAAGCTACCATCTATCGAATCAATAAATATCGCCATTATAATACTAAACATAGAAAGCTTAATATAGTAGTGATGTAGATCTGTTTGACCTAATACAATTGTTTTAGCAGCCTCTATTGAAAATATAATAGCTAAGATACCGAACACGGCACCTAATGATGTAAAAAGATGCACTAGCCAAGCATATATTTTTTGTATCGTTTGTACTTGCAT

>FTL_0546
CTAACAGTTTCTATTAATAACTAAATCAATGAGATTTTCAAGACTAGTTGAACTGAAATTATTATTTTTTAGCTTAGTGATAATTTGTGTGATTTCATTTTTTTTATCTAGTAAATATTTATTTGCGTCTTTTAATCCCATTAATGATACATAGGTTGATTTATTGGCATCTATATCTTTAGCGCTAGTTTTTCCTAGCTCGTTAGTTGTCTTAGTGACATCTAAGATATCATCTTTGATCTGAAAACATAAGCCTATTAAGTCTGATAACCTTACTAATAAATCTTCTATTTGGCTATTTTGATTTTGTGAGAGAATATAAGGTAAAACTATACATGCTCTAAACATTTTTGCAGTTTTATTGATATGTAATATTTGTAATTCTTCAATTTTAAGTTTTTTATTCTCACCCTCAATATCTAGTTGTTGACCACCAACCATACCACTAGCACCACAGTATTGAGCAAAAAGTTTATTTATTTTTTTTAGTTTATCTATGTCTGAGTAGTTGATATCTTGTAATATTTCAAAAGCTAATGCTTGTAAAGCATCGCCCGCTAAGATTGCAGTAGCTTCATTAAATTTGATATGACAAGTTGGTTTGCCCCTACGTAGAGTATCGTTATCCATAGCAGGAAGATCATCATGTATTAGTGAGTAGGTATGAATAGACTCTACTGCAAATGCGATTTTATCACAGTTTGACTTATCTATAGCTAGAGCTTCACCAATAGCATAAACAAATTGTGCTCTTATTCTTTTGCCACCACTAAAAAAGCTATAGTGCATTGCACTTAGTAAAGTTTTGGATACACAGTTAAGTTGATCAAATACCTTTTCAGCAAAAATTTCGAAATCTTTTATTATATTTTCACTACTCAT

>FTL_0547
TCATAAGAATTTTACGATATTGTTATACTGTTTTTCGAGTACATCACTATGGCTTTTAAAAGTCTTAAGAGCGCCCGATGACATCTGTTGTAATAGTTGTTTATCTTCTAGTATTTTGAAGATATTATTTGCAATTTCTTGTTGGTTTCTTATGCGAATTAGAGCTTTATTACGAATTAGTTCTTTGGATATTTGGCTGAAATTAAAAAGGCTTGGACCACTTAAAATTGGCTTTGCTAATGCTGCTGGTTCAAGTAAATTATGTCCACCATTGTCTATTAAACTTCCACCAACAAAAGTTATATCTGCAATATAATAAAGATGAAGTAGTTCGCCCATTGTATCGCCTAAATATACTTGAGTATCACTAAAGATTTGACATTCAAAAGAGCTTCTTTTTTGATACTTCAAAGAATTATAAACAATTAGCTTTTCTACTTTCTGAAAGCGTTCTTTGTGCCTAGGAACTAGTATTAATAAACAATCTGTATGTATTTTTAGGATTTGTTTATGTGCTTCAAGAATTATTTCTTCCTCACCTTGATGAGTACTCCCTGCAATCCATACTGGTCTACCTTTTAGGCTGTCTTTCAAGCTATACATCTTATTTTCTAGGTTTTCTGGAGTGATAAGATTGTATTTTAAGTTTCCTGTCACAGAAATGTTGTTTTTATCTACAGCTAGAGAATAAAATCTTTTTGCATCTTTCTCTGTCTGAGCGTTAATATGAGAGATATTCTTAAATAAAAATTCTTTAGCAAAAGGGATTTTAGTGTAATTACGCATCGATTTTTTTGATAGTCGCGCATTTGTTATTACTACTGGAACCTTTTCAGCAAAACACTTATTTAGAATATTTGGCCAAATTTCTGTTTCAACGATTATAAAAATCTTTGGATTAGTCTTAGCAAAAAAACTATTAATAAAAGGAATTACATCATAAGGGATATACATATGGTGTACATTGGGATAGTTACTATAAAGACTATTCACAACATCGCTACCTGTTGGTGTTGTTGTAGTTATAACAAAATTCTCATTAGGAAAATTCTTTAGTAATTCTTTTACTAGTGGTTCAGCAGAGACAGCTTCACCTACAGAAACTGAATGTATCCATATACTGCTGTTAAGGCGTATTGGTATCTGGGCGAATCTCTCTGCCCATCTTTTTCTGTAGTTAATGTTTTTAAAGCTTCTTTTAAATTTTTTCAGATATAAAATAGGTATTAATGTTATAAAAATGCTCGAATATATATGAGCTAGAAAAACATAAAAGAATTTTTTTAAATGTTCCAC

>FTL_0548
CTAGAGTAATTGCATTATTTTATCAAGAGCGATAGCTCTATGACTTATTTTATTTTTATCTGTTTCAGATATTTCAGCCAAGGTTTTTTGTAATTGTGGTAATATGAATATTGGATCGTAACCAAAACCATTTGAGCCACTAATTTTGTGAGCTATTTTTCCTTCTAAAAAACCATATGCCAAAATTGGAGCTGGGTCAAATTCATGCTTTACATATGCTAGGGCGCAAACAAATCTAGCATTCCTATTATCATTTCCAGTTAATTTAGCTAGTAATTTTTGTATATTAGCTTTGTCATTGCCATGCTCTCCTGAATACCTTGCTGAATATATTCCGGGCTCACCATTTAAAGAGAATACTTCAAGCCCCGAATCATCAGCGATAGCAGGTAGACCTGTATGTTTAGCACAGTTTCTTGCTTTTAAAATAGCATTCTCAATAAAACTAAGTCCAATTTCATCAGCGTCAGGAACATTAAAATCAGTTTGAGGCAGAATCTTAATATTCTTCTGTTTAAAGATATTGGTAAATTCTCTAATCTTGCCTTTATTGCTTGAGGCTAAAACTATTTCTTTCAT

>FTL_0549
ATGAAAATATGCTTTATCGGTGGTGGTAATATGGCGGCAGCAATGATTGCTGGTATGACCTCACATGGTTATAAAAGTCAGGATATAATCGTTTTTGATAGAAATGAACATAAATGCTTAAACTTAATTAAAAAGTATAATATCAACACATCTACGTCATTACTAAATACAATTAAACTTGCTGATATTCTTATTTTAGCAATCAAGCCTCAAAATATGTTTGAGCTTATAAAAAATATCAGAGATACAGTTACATCTACTCAAGTAATAGTTACAGTAGCTGCAGGTATCCAGACTAGTGCGTACGAGGAATTATTTAACAAAGAAATCTCTTTTGCTAGAACAATTCCAAATACACCTAGTAGCTTAGGTTACGGCGCTACGGGAATTTTCTTTAATAAAGTTATTGCTGCTGATAAAAAAGATTTAGTTATAGATATTATGCAGACTATAGGAGTAGTAACTGTTGTTGAGGATGAGAAAGAAATTGATATTATCGCAGCTATAGCTAGTTCTGGACCGGCATATTATTTTCAGTTTATGGAGCATATGGTTGAAGCAGCAATCAAGCAAGGTTTAGATAAAAAACAAGCCGAAAAACTAGTTGTTCAAACATGCTTAGGAGCAGCACAGATGGCATTAAATACTAATGAAAATATGTCAGAGTTAAGAAAAAATGTAACTTCTAAAAAAGGTATAACTTATGAAGCATTAAATATTTTTGAGCAATTTAATCTTGGTGGAATTGTAGATAAAGCAATTCAAGCAAATATAGCTAGAGCACAGCAATTAGCTATAGAATTTACTAAATTAATAGATAATTGA

>FTL_0552
ATGAGAATATTGTTGGCTGAAGATGATCTTCATTTGGGTGAAGGCTTATTAGAAGCTTTGCAAAAAGAGGGTTTGATTGTAAATCTAGTTTCAGATGGTGAGGCAGCGCAAACTTTTATAGAATCTGGATTGTATGATATAGTCGTCTTAGATATTGGTATGCCAATAAAAACTGGTTTAGAAGTTCTAAGAAATATTAGAAATAGAGGTATTAAAGTACCAATAATACTGTTGACTGCTAGAGATGGTTTAGAAGATAGAATTAAAGGTCTTGATCTTGGTGCTGATGATTATCTAACTAAGCCATTTGAGTTAAAAGAGCTAGTAGCTAGAATTAAAGCTATTTCTCGTCGTATTGATACTAGATCTGGTAAAAGTGTTAATGAAGAAATTAGATTTGGAGATTATAGTTTTAATCCAAGCTCTGAAACGGTAACCAAAGATGGAGTTATTATTCCTGTTTCAAAAAAAGAGTTAGCGCTTTTAGCTATATTGGTACAAAATGCTGGTAGGGTAGTACCAAAGACACAGCTTTTAGAAGAAATATATTCTACTGATAAGGAAATGGATACAAACACCCTAGAAGTACATATGCATAATTTAAGAAAGAAAATTAACATTCCTAATTTTATACAGACTATTAGAGGTGTTGGTTACTTTGTACAAAAGGATAAAGTAATTAAGTAA

>FTL_0553
ATGGAAATCTTAAACTATATTTTAAACTTGAGCTTTACTTTTTGGCTTTTATTCTTAACCATTGCCAGTGGTTTAATTTATATTATTGATTTTGTGTTCTTCCAAAAATCAAGATTAGCAGCATATACAGATGAATTAAAAGGTCTTTCTAAGAAGCAAAAACGTCAGTTCTATAAAGATAGAGGATTAAAAGCACCTTTTATTGCTGATCAGGCGAGATCTTTATTTAGTGTATTTTTTGTAGTTTTTCTACTTAGAACCTTCTTGATTGGTAATTTTTTAATTCCAACTGCATCAATGACACCAACACTTCCAGTTGGTGATTTTATTTTTGTCAATAAAACTGCTTATGGTATCAGAGCACCATTTACCAATGAGACTTTAATAAAAGTTGGTGAACCCAAAAGAGGTGATATTGTAGTATTTCATTTTCCAGTTAATCCTAATGTTGATTTTGTAAAACGAGTGATCGGTTTGCCTGGCGATGTAATTTCGTATAAAGACAAAATGTTGACAATAAATGGTAAAAAACTTGAATATACTAATTGTAATCGTGATGCAATGAACTATTATAATCAGTCTTTAGCTGCTGGTAGTGGCGATACAGTATGTACGGAAAACCTTGATGGAGTTAAACATGAGGTTGATTGGATAGAGTCTATAAAGGGAACTGATTTTGAAAACCTTAAAGTCCCAGCAGGTCAATACTTTGTCATGGGAGATAATCGTGATAATAGTGAAGATAGTCGTTATTGGGGTTTTGTACCTGACAAAGATCTAGTTGGTAAAGCAAAAGTTGTTTGGATGAGCTGGGATAAGATAGATAAAAAGGTTCGCTGGGATGAAATTGGTAAGGTCTTTTAA

>FTL_0556
GTGAGTAAGTACAGCATACATAATGATCCGAATAAGGATATTGAAGCGCAAAAATATGAAAATCCAATTCCAAGTAGGGAAGTGATTTTAAATTATATAAGAGATGTAAAACTTCCTGTAAGCATTGAAAATATAGCAAATGCTTTAGAGATTTTTAAAAAAAATCTTTTCGAAGGTCTTGTAAATCGTTTGGGTGCAATGGTTAGAGATGGTCAGCTAGAGAAGGATAGATCATATTATAATTTGCCGGAAATGGCGCCAATATATATCACATCTAAAGTTACTGCAGATAGAGATTCTCGTTTAGAGCTATTTAGCCATACTCTAAATACAAAGGTAGGTATAGTATCTCATCAAGCAAAAATGGTAATGGTTGGTGATGAGGTAACTGCAAAAGTTCTTGGGCTTAATAAGCGTGGTCGAATAGATGCTGAAATTAAAACCATAGTGACAAGAGCTCAGAAGACAGTCACGGGCTATTATTATAAGAGCTTTGATTGTGATTTTATTAAGCCGATAAGCAAAAGCATAATAAGTGACATAGTGCTATTACCACCAAAGCAAAAAATAGAGCATAACTCTTTAATAGAAGCTGAGATTATTGTTTATCCTAGTATAAGTAGTGCAGCTGTTGCTAAATTTAAGCAAGAGGTCGAAGCAGTATCTCCAGTTAAAGAAGCGATGATGATGACAACACAGAAGTATGATTTAATTGAGCAGTGGAGTAAAAAGGCTTTACGCTATTTAGATAATATTTCTGATGACGTGGTTGTTGGCAACAGGGTTGATCTACGTAATCAACACTTTGTAACAATTGATGGTGAAGATGCTAAGGATTTTGATGATGCAGTTTATGCACATAAGACTAAAAGTGGTAGTTGGAAGTTATATGTAGCAATTGCAGATGTCTCAAACTATGTTGAGAAAGATTCAGCTTTGGATTTAGACGCTAAGCGTCGTTCTACTTCAGTGTATTTCCCTGGTTATGTGATACCAATGCTACCAGAGAAATTATCAAATGGTTTATGTTCATTAAGACCAAACGAAGATAGATATTCCTTAGTCTGTGAGATGAATATTAGTAAAGAAGGTAAACTTTCTAGGTATAAGTTTTATTCTGCTGTAATAAACTCAAAGGCACGCTTAACTTATACAGAAGTTGCTAAACTTTTAGAAAAGAAACAAAACACTATAGTTGAGAATACTCCTGAGCTAGTACCTAATATATTTGATTTATACGAGTTGTATAAAGTACTTCACCAAGCTAGGCAAGAACGAGGTGCTATAGACTTTGATACAGTTGAAACACAGATAATTCTTGATGAGCATAATCATATTGAATCAATTGTGCCAAGACATCGTAATGATGCACATAGGCTTATTGAAGAGTGTATGCTTGTTGCTAACGTTGCAGCAGCTAAGTTTACTATTAAGCATAAAAAGACATCACCATTTAGAGTTCATAGTGAGCCTAAAGAAGATAGAATGGAAACTCTTAAGAAGTATCTTGCTAAGCATGGTATACATCTTGCTCATGGTAAGAATGGTAAAGTGACTCCCAAAGCTTTAGCACAAATGCTAGATAGTATAAAAGATCGTCCTGATTATGATGATATTCGGATGATGACTTTACGTAGTATGAATCAGGCCGTATATAGCATAAATAATGATGGACACTTTGGACTAGCATATAGTGAATATACGCATTTTACCTCACCAATTCGTAGATATCCAGATTTAGTAGTACACAGAATAATAAAATCAATTATTGGTGAATATGAACATGGTGCTGCTGATTATAAACCTTCTGAATTGGCAAATATTTGTGAAAATGCCTCTGATCAAGAGCGAAATGCTGATGCAGCCTCTAAGCAAGTTGAGAATTGGTTGAAGTGCTACTTTATGCAAGACTACATTGGTCATATACTTGAAGCTCAAATTAAGCATGTTAATGGTTTAGGTCTTTTTGCTGAACTAAAAGATATGTACATAGAAGGTCTGATACATGTATCAGCTATTCCTGGTGATTACTATATTTATGATGAAGCCAAAGATATATTAATTGGTAAACGAACCCATAAAGTCTATAAAATTGGTCAAGATATTACAGTAAGAGTTGTTCGAGCAGATCTCGAAAGAATTCATATAGATTTTGAGCTGTATGATCCACGTAAGCCATTTGCTGAGAATAGCTCAGATAAGCCATTTGCAAAAAAACAAAAAAACTTAAAAAAGCTAAAAAGAAGAAAGTAA

>FTL_0558
TTAGATCATTTTCTTAGCAATCTTGAAATATAGCTTATATGGTAGTGCTGCAATAAGTTTTAGAATTATAGTGAATTTTTTTGTAAAGTGAATCTCAAATTTACTTGTTTGTAAGCCTTTGATAATACTATCAGCGGATTGTTCTGGTTTTAATAGAGATGGCATTTTGAAATTATTTTTATCAGTAAGCTTAGTTTTAACAAAGCTAGGATTAATTAGGCGAATATCAATCTCTGGATTTTCAGTTTTGAGATTCTCAACTAAGTTTATTACACCAGCTTTAGTAGCAGCGTATGGTTGTGATCTTGGTAGACCAATATAGCCTGCAACACTTGCTGTTATTGCAAGTTGACAATGAGGATTTTTCTTTAGAAAAGGTAGTACAAATCTTATCAAGTAGAAAACAGCAGTTAAATTAGTTTGGATAGTCTTGTTAAGATTGGCGATTGCAATATCAGCAATTAATGATGGCTCATAAAATGCAGGAAAGTATATAATAAAATCAGGCTTATAGTTAAGAGCACTAGCTGCTACTTTTTCAAATTCTGCAAAGTCAGCGACATCAAAGCTTAGTACATGAGCGGTATTTTTAAGATTAGCTGCTATGTTTTGTAGTTTATCTAGCGAACGTGCAGATATTATAAAATCAGCTTGTATTGAATTATCAAGTTTTTTTAGGACTGCTTTGCCTATTCCATCTGTAGCGCCAATTATCCAGATCGTTTTACCTACAAATTTTTGCAT

>FTL_0559
TTATGCTCCTGTTTTTTCCTTATGCATGAATAATGTTAAAGAACCTACAGTCAAACCAAACTTCTTAAATGAGTTTTTATTTATAAGTACGCTATCATTCATCAAATACATCCAATCATCGAAATTAATTTTGTATTTTTTATCGCCAACAGGGATATCCATTTGATATTGCCAATTCATTGCATTACCCTCAACATAAATTTTAGCTATGCCTATTACATCAGCTGTAGTACCTTCATAATAGTTATCAGATATCTTCTTAATCTTCCAAATACGATGATCTTTATGACCATCATAGTAGACCATGTGCTCATCAAATGTGCCAAGATTACCATCCCAGCTAGCAGTGCCAGAGAAGTCAAATTGCTTGGTAACTTTACCTTTATAGTCTTGAATAATTCCTGTACCAACAATTTTACCTTGTAGGTATTGCTGCAAATCAAGCTTTGGTCCTTCACCTTTATAACTTGATATATCAGCAGAGCAGCCAAATAATCCTAGCGCCATAATAATTACTCCTATTTTAGATATTAATTTCTTCAT

>FTL_0569
ATGAAGAGGGTTATAGCGACAATCTTGGGATTAACTGTAGTTTCTGGAGTATATGCTGATAGCTATACAATGTATGCAAAACCAGATACTAAGTCACCAAAGCTTGCAACTATAGATGATCAAGATCCAAATTATAAAGCGATTTTCTCAAAAGGTGAATGGATCGAGGTAGTTGATAATAAAGATGGTAGTGTTGGTTGGGTCAAGCAAAAACCTCAAGATAAAACTTCACAGGCTATTAGCAAAGATCCAATCGAGCAAATGATGGCAAATTTTCAAAAGCAACAACAGTTATTAGATCAACATTTCAACAAAATGTTAGCTAATATTGATCAAAATATTGCTCAAATGCAAGCGCAACCTAATTCAACTAAAGCTAAGAATAATCCGCAAGTTCTTAAAAAATTTAGCTCTATCACAATAAATTCAGATGGTAAAACTGCGAAAATTGTCAAAAAGACTGAGGATGGGAATGGCAATATACAAACTGTAGAAAAAGAAATTCCTGCTGATCAATTAGGCACTATTAAGCTTTAG

>FTL_0570
ATGTATGAAGAGCAATTCTTGGCAGAAAAGTTACAGCAGTTTAGTTTACTCGATATTGCTTTATTTAAAATTGTTTATTTTTTAGTTGGTCTATTAGTAGCTACTAATTACATTGTTTTAACTTCAGTAAGTTGGATTTTTTATTTATTGATGTTTCTAATCGCTGTGTTTCCAATAGTAATCCATCTGTTCTCATTTGAGGGTTCATATATCCAAAAAGCGCGTAAATATCTTAAAACAAATAAGCCATCATACCAAGTACTTTTGTTCTTTAGTATGTTCTTTTTTGCATGTACATTAGCAGTATTAATACCAGCTTTAAGTTTAGTACCGTGGTATGTTTATCTGATATTAATCATAATTTTTGCAATTAAACCAATGCGCTCAAATATGTTCTGGTAA

>FTL_0571
ATGAAAAAGAAACTTTTATTTATAACTATATCTGCTAGTTTAGCATTAGCGCTTAGTTCATGTGGCAAAACTACTGTAGCATATGAGGATCCAAATGGTGTTGATACAACATCAATAAATTTTAGCTCAACAGATTTACAAGCTATCACAAATAAGATGGCTGAAGATATGCTTAACTCACCTGCAGTTAAAAGAATTACTGCTATGGATACACCTACATTATTCTTTAGTAATATCCGTAATGAGACTCGTGAGCATATAAATACGACTATGTTGTCAAACACTGCTCAAACACAGATTATAAAATCGGGGCTATTCCAAGTTACAGATATGTCTCAGATCAAAAATGTTCGAGAGCAGCTTGGCTATCAAGCAAATAGTGGAATGGTTGACCAAGCTACTGCAACTAAGATTGGGCAGCATATTGGTGCTAGATACATGGTTTATGGCTCTATCCAAGATATTGATAATACTAATGTTGATGGTGATAAGAGATCTAAATTCTTCTTAGCTACACTGAAAATGATGGATCTAAAAACAGGTCTTGTTGTATGGCAAGATGATAAGCAGATTCGTAAATCTCAAACTAAATCGACTTTTGGTTGGTAA

>FTL_0572
ATGAAAAAGAAAATTTTAACTTCATTAATTGCCTCATCGTTGCTGGCAATCTCATTATTTGCTGCAGATGCTACAGTTGTAGACTCTAAAACTACCCAGCAGCAAACCCAAGCAAAAGTAGATATGGGAGCGGATGTTGCTAATTTAAATAACGCTATTTCGACAGATTCTAAACCAGTTGCGACAACTAGCCAAGATAAAAGCTCAGCAGAAGAGATATTAAACGATGTTATGGAAAATTACATTGATCAAAATAATCTCAGAGATAGATATGATTATGTTGGTTCTGCGATTGGTACAGCATCTGTTAACCAAACGAATTCGAACTATGTTGATAGTGCGCAGCTTGCATTTGAGAAAGCATTAATAAAGGCTCAAGCAGAGTATATATCATTTATTTCAGCAAATACTAAAGTCAATAAGAGTTTAAATATAGATAGTACGCAGGGCTCAACTGCGAATGAGATTGATACATATGCTGATAAACCGAAACAAGGAACACAAGCAGCTATTGATGCTAAGCAAAAGGCACTTGATGAAGCAAAATTAGATAGCCAGCTTAAAGAGCAAGGTTTAAACCCTAATGATTTTGCGACACCAGAGGAGAAGAAAAAGGCGTTATTAAGTCAGCAAATGACAATAAAAAGCTTAACCACAGGTTTTGGTAACTTATCAGGATTGCTACCGATTAAGACTTTTGTGGTTGAGAAAGATGGCAATGCTGCTATTGGCGTAGTAGTTATATATTCAGACAAAATCAAAGGTATGTTTGAAGATATTAAGCATGGCAATGAGCCGGTAATAGTTGGCAAAGGTGGTCAATCACCATCTGATTTATATAAAGATAAGTCAGGTGAGGATATGATGGGAGACTATGGTATTCGTGTTGGTTTCGGTGAGGACAACAAACCATATATTTTAGCTTATGGTCAGGGTTCATATAATGGTCCGAGTATACAGGGTGTTTCAGCAGGCGATTATGGCTACAAACAAGCAGCAATTATGGCAAGAGCAAATCTTGTTACTCTAATTGCAGGTCAGATGTCGACACAAGAAGCATTGACTATGTCTGAGGATATATCAAGTACTTTAGCTAAAAATACGAAGACTCAACAAACTCGTAGAATAGATGCTACAGATATCGAAAAAACATTATCGACATATTATAAGACAAAAGCTAATTTAGATATTGTTGGTCTTAAAACCGTCAAGAGATGGCGTTACAAGCTGCCAGGTACTGAAAATATTATCTATGGAGTAGTACTTAAATGGGATCCTAAGCAAGTAGCAACAGCTAACAAGATTAAAAACTTTAGCTATGATGAGTATCGTAAGCAAAATACTCAAAATACTGAAAGTGGCCAAAGTTCCCTAAATGGTAAGGTAATTATCAGACAAAGTGATGATAATAAATATCTAAATCAATACTAG

>FTL_0573
ATGCAAAAAAGGTTAATTACTTTTTTAGTATCATCTATGTCTTTTATGACAGCTACAGGTGTGGCAGCACAAAATAATTTAGCTGATACAAACATGATTTCGGGTAGTACAGTTATAAGCTCTGCAAGCTCGATACTTAGTTCAGCTAGTAGCACTTACAAAGGTGTAGATGAACGTAGTAAACTAAAAATGTTTAGAGTCGCAATATTACCTTTTGATACAAAAGGTGCCAAGATAGATGGTGATATTGATCAAGAGCAACTCCAATCAGGCTTAAATGATAGTATTGTTGCTCAAATAACACAGTCTCGCAAATTTAGAGTGTCAAATCGTGATGTTAATGATGAGAAAGCTTATGAAAGTGAAATTAAGCGTATACTTAACTCTAATACAGATAATGATAAGGGTATGCTTAATCAAAAAATAGGTGCAGATTTTATCCTTACTGGAGATATCCTAAATCTAAATATCACTAAAAACAAAACTTCATATTATGGTGAAGATTTTACGACACTAAATGTTTCTGCTACAGTGGCATATCGCATGGTAGAGCTAGCGACAATGGAGGTTAAATGGTCAAATGTGGTTACTATTGAGGTACCGACAAATATAGCTAATCAATATGCTAATGCTGATGATGCTAATTATATTCAACTATTGAGCTATTTAGGTAAACAATTAGGTAAAACAATATCAGACCAGGTTATTGGAGCTATATATCCTCTTCAAGTCTTGAAAGTTGATGATGGTGAGATTTATTTTAATCAAGGTGGTGATAGAATTATCAAAGGAAGTGTCTATGAGGTTCGTCAAGATGGTGGAGTTACATTAGACCCTGCTACTGGACAACATATCGTACTTGATAGTAAGGTTTTAGCAAAAATAAAAATTACTGATGTTATGCCTAAATATTCTATTGGTATAGTGATTGATGGTAGTTTAGCTAAAGTTCAACCTGGGTTACGTGCTTATCTAACCAAATAG

>FTL_0574
ATGAAAACCAAGAGTTATTCACTATTACTGTTATTGTGTGGGGTTATTTCAAGTTGTACTACATTTAGTGGGAGTCATCCTGATAAGGTTGATAATGCTAAAAAAGCTATAGAAACTTGCCAATATAAGCCGACAGAAACTAAGTTTATAAAAACTTTTGATAATGATGGTGTGGATGCAGCAATTGGATTTTTAGAAACTGGTCGTTTTGAGCAACTAATAGGTAATACAACTTTATCACAAAAGAAATATACCAAAGCAACTGATTATGTTGCTAAGTCCGAAGCTGAAGCAAAAATAAGAGTTAGAAATATTCTCAAAGATACTCAAGCAACATTACTAAGTGATAAAGAAAGGTACTATTATATAACTGATTATGAGATAACTTTCTTATATGCTTATCAAGCACTTAATTATCTAAAACAACATGACTTAGAAAATGCTGCTGTAAGCATTCGCAATCTATCATATGCACAGTATGCAACATTTCAAGCTAAAGATTTAGCCACTCAAACTCGAGATACAAATTATCAAGAGTTAAGTCATGTAAATTCTAGGCAGATATCATCAAATATCTCAAACTCAAAACAGTACAGGCAGCTAGCAACAATTGCTAGTAGGGTGAGAAACTCGTATGAGAATGCTTTTGGCTATTATTTAGAAGCAATAATATATCAATCATATGATACAGACTTAAATAATGCTAATCTATCAATGAGTAACGCATTTAGAGTGGTACCAGATAATCCATACGTTAGCGCAGATTATCAACAAATTAAAAAAGCCTTTGATAGTGGTGGTAATATCTATCCTCAAGATCAAGGAAAGCTTGTTATTATCTATGAAAGTGGTTGGGTTGAGCCGTTAAAAAAATTTGATATTCCAAAAACGATATTTTTTCAACAAGCTGGTGTACAAAAGATTTCTTTACCATACTATGGCTCATATAACCTAGCACAAAACGCTGATATTCAAATTTTTAAAGATAACAAGCTTATTGATCATGGCAAAAGTGCTTTATTAGTAGATACTACAGCGATGGCAGCTAAATCTTTATCTGATCAATATCCTGCAATTGTGACTAGAGAAGTTTTACGTTTAGTTACCAAAACTGCGATTTCTGTGGCAGCAATTAGGTCATCAGGTGACAATGCAGCTTTAGCGGTTATCGGCACATCTATTTATAATTTAGCAACGACTGAAGCGGATCAGAGAAGCTGGAATCTTTTACCTAAGAATGTAGATTTATTTTCCAAGAATTTAGCTGTAGGTAAATACACTTTAAAAATTAATAATAAGAGTACAACAGTCACACTACAACCACAAAAAATAACCCTTGTGTGGCTAACTAAAGAAGGCTGTTATGAACAGATTTTATTGAACCAAGTTCTCTGA

>FTL_0576
ATGGTTGCGAAGATTCGTGCTAATGGTATCGAGGTTATTGTTTTAGAATCGAAACCAAATACTCCTGATGCGGTCTTTCCAAATAACTGGTTTTCAACTCATCTAATAGATAATCAACCATATGTTTTTATATATCCAATGTATACACAAAATCGTCGTAATGAAGTTAAAGTCGATAAATTGTTAGAGCAACTTAATAAACTTACAACAACTAACTACAAGGTTATAGATTTGCGTGGTGATTATTCAAAAGCTCTTGAAGGAACTGGAGTTTTTATATTTGATCATGAGTTTAAAACTGCTTATATGTCATTATCTCCAAAAGCAGATGCTCAATTAGCACAACAAGTTTGTGATAAGATAGGATATAAATTAGTTACATTTACAAGTTATGATAAAAAAGGTCCTATTTATCATACGAATGTGATGTTAAGTATAGGTGAGCATTTAGCTATAGTTTGTCTTGAGTCAATAAAGTCAGCTATAGAAAGAGAACTAGTTATAAAAACTCTGCAATAG

>FTL_0577
ATGTACCAAATGTGTGGCAATGTTTTGGAGGTCAAAAATAAAGCTGATAAAAGCTTCTTAATACTTTCGCAAACTGCATATAACGGTTTTTCTCAAAGTCAATTAGCATTGATTAGTAAGTATGCAACTCCTATAGCTTGTGATATTACAAATATTGAAGTTGTTGGTGGGGGTAGTGCTAGATGTATGTTGGCGGAAGTTTTTTTATAG

>FTL_0578
ATGCCGACAGCAGATAAGGAACTATTTACCTATAAGTATGTAAATGGTCATCCAGGAAATCCAAAATATGGTAAACAAACAGTAATTGCTACAGGTCAGTTAAGTGAAATTAAGCATGGTTATCCGTTATTAATATCTGAGATGACCATTCTTACTGCATTAAGAACAGCTGCTGCAACTATTTTAGCAACTGATTATCTAGCGCGTAAAGACAGTAAAACTATGGCATTAATAGGTACAGGTGCCCAAAGCGAATTTCAGACTTTAGCACATAAGTTAATTAGACCTATACAGACAGTTAGATATTTTGATACAGATCCACAAGCTATGAAAAAATATGCTAACAATATGAAAGATGTCGATCTTGAGTTTATAGCTTGTGATAGTGCTAAAGAGGCTTGTGAGGGTGCTGATATTATTGTTGTATGTACTGCTTGTAAGCTTCACGCAATTGTTATTGAAAATGACTGGATCAAAGAAGGTGTTCATATCAGTGGCTTAGGAGTTGATTGCCCTGGTAAAACCGAGCTTGATATGGATATTCTTTTTAGAGGTAAGGTTGTAGTTGAGTATAAAGAGCAGTCAATGATTGAGGGCGAAATTCAAAATTTATCTCCACAACAAGTAGAACAGGTACTTCATGTAGAGGTTTGGGAAATCTTAACAGGTAACAAGAAGGGTCGTGAGAATGATAAAGAAATCACAATTTATGATTCAGTTGGTTTTGCAATTGAAGATTTCTCAGCTTTACGTTTAACTTTAGATCTGGCTGAAAAATATGATATTGGCAGTCAGATGGATATGGTTCCACCGATAAAAGATCCTAAAAACTTATTTTCAGTTCTTTAA

>FTL_0579
ATGAGTTTTGATAACCTGCTTCTAATGACAGATAGTTATAAGCATTCACATCGGTATCAATATCCTAGAGATACTCATTATCTACATTTTTATCTAGAAAGTCGTGGTACAGCAAATAAAGATTTGGGTAATTATACTAAATTTTTTGGTTTGCAATATTATGTAAAAAAATATTTATCTCAACCAATAACTCAACAAATGATAGATGATGCAGAAAAAATTTTATTAGCTCATGGTTTACCATTTTATCGTAGTGGATTTGAGAAGATATTAAATAATTACAATGGCTATTTACCAATTAGAATTCGTGCAGTTAGAGAGGGTAGTCTAATTCCTTTACATAATGTTTTGATGACTATAGAAAGTACAGATGAAGAACTATTTTGGTTACCTGGATTTGTTGAGACTTTACTTTTAAAAGTATGGTATCCAACAACTGTAGCAACAATTAGTTTTAATATAAAACAGCTAATAAAGAGATATCTACTTGAGACAGCAGATAGTTTGGATAAATTAGATTTTATGCTTCATGATTTCGGTTATAGAGGTGTTTCGTCAGAAGAGTCAGCTGGGATTGGTGGCGCGGCACACCTAACTAATTTCCTAGGAACAGATACATTAGCAGCATTACATGTTTGCAAAGAATTCTATGCTGAAGATATGGCTGGATTTTCAATCCCTGCAAGTGAGCATTCAACTATGACAAGCTGGGGTGTCGGCACTGAGTGTGAGCGTGAGGCTTTTGAAAATATGATAGCACAATTTGGTGATAGTAGTGTTCTATATGCTTGTGTTTCTGATAGTTGGGATTTCAAAAAAGCAATTCAAACATGGGTTGATTTAAAAGATAGGGTTACAGCTAAAAAAGCAAATTTAGTTATCCGCCCTGATTCTGGAGATGCGGTTGATAATATCCTATATGCATTGTATGAATTAGATAAAGGTTATGGTAGTAGACTAAACTCTAAAGGATATAAAGTATTAAACAATGTTGCATTGATTCAAGGTTATAGCGTAAGTATTAGCTTGGCAAAAAAAGTCTTAGAAGCTATGAAAATACAAGGTTACTCAGCAGAGAATATCGCTTTTGGTATGGGTGGGGCGTTACTGCAAGGTAATTATGAATCGTCAATAAATAGAGATAGTTTCAAATTTGCAATCAAGTGCTCAGCGATTATGCGTGGTAATACTCTAATAGGTGTCAAAAAAGAACCTATTACAGACCTAGCAAAAAAATCAAAACAAGGACGCCTTGATTTAATAAAAGATGCTAAGGGGAATTATAAAACTATAGTTCTTGATGATAGTTATGCTCTTGGCGAATATCATCCTGAGTCACAACTACAAACATATTATGATAATGGTGAAATTAAATTTGAGCAGAGTTTAGCACAGATACGTAATTACACTAATTAA

>FTL_0580
ATGTTAGAACGTCATCCATTAGTCAAAGAATTTCCTGAGTTAAGAGAACAACTACATGCTATTAAAGAAGATCATTATATCAGTAATCAAATGAAGAAATATGAAGATCTAGATAAAAAAATATATAGTCTTGAAAGTACAGGAATGTTCGAAGACTCACAACTTGAAGATCTTAAGAAACAAAGATTAGAAATTAAAGATATGCTTTATAAAGCACTAAAAAGCTAA

>FTL_0583
CTAACAAGCTTCAATAATACCAGCTGCACCCATACCAGTACCAATACACATCGTAATCATAGCATATTTTTTACTAGTGCGTTGTAGTCCATGTAGTGCTTTGACTGTTAGTATAGTTCCTGTTGCACCAAGTGGATGCCCTAAGGCAATAGCACCACCACAAGGATTAACTTTATTTTTATCAAGTTTCAAATCATTAATTACAGCGAGTGATTGAGCCGCAAAAGCTTCATTTAACTCTATCCAGTCAATATCATCGATATTTAAACCAGTTTGCCTAAGCACTTTGGGTATAGCTTTGATTGGGCCAATACCCATAATGCGTGGATCAACACCAGCTACAGCAAATCCTAGAAACTTACCTAAAGGTTTTAGGTTGTGCTCTTTTAGGTATTTTTCACTAACTAAAATCACAGCTGCAGCACCGTCTGATACTTGTGAACTATTACCAGCAGTCACAGATCCACCATTAGCAAAAGCAGGTTTTAGTTTAGCTAATGCCTCTAGTGAGGTATCTTTTCGAGCCCCTTCATCTTCAGTTATGGTTTGTTTATGATTAATGATCTCTCCAGTTGCTTCATCTGGTTTGTTGTGATCAACATCTATAGGCAGTATTTCATCTTTGAAATAACCACTCTCGATAGCATGGATAGCCTTTTGATGACTTTCAAGAGCAAAAGCATCTTGATCTTGTCGTGACACATTCCAATCTTTAGCAACCATCTCAGCTGTGATACCCATACCATAAGCTATGGCAACATTTTCATCCTTAGCAAAGATTTCTTTACTAAAAGACATCTTGTTACCACCAAAAGGAATCATACTCATACTTTCAACACCAGCACCGATAGCAACATCGATATTACCTTGAGCAATTTCATTTGCTGCAATAGCAATTGACTGTAGTCCAGAGCTACAGTAACGATTGATCGTAAAAGCAGGAACACTATTAGGTAGTCCAGCCAAAAGAGATGATATTCTTGCAACATTTAAGCCTTGTTCAGCTTCAGGCATAGCACAGCCGACGACTATATCTTCTATATCGTTAGGATTAATATTAGCTTCAGCGACAGTTCTTCTAAGTACATCTGCTAGTAACTCATCAGGACGTTTTTTTGCAAAGCCACCTTTTTTACCTTTTGTAACAGCAGAGCGTTTTGCAGCGACTATATATACATTTTCACTCAT

>FTL_0584
TTAATTTCTTAGTGGTTTGCCAGTTTCTAGCATATATTTCATTCTAGCTTCTGTTTTCTCAGATATCGCAAGTTCTTTGAAGTTTATCAGCTCTCTTTCGAGTAGCCAATCTTCAGAAACTTCAGTATCTTTTTCTATCTGACCACCACACATAGTATCTGCTAAATTTACTGCAATCTTATAATCATGTTCAGATATCTGATTACCATCGCGCATATTTACTAGTAAGGCTTTAATTGTAGCAATACCAGTTTCACCAAATACTGGGACTTTTTGTTTCAGAGGTGGTTGATAACCAGCTAGAGCCATAAGTTGAGCTTTCTTAATTGCTACAAGTAGGATCTCTTTAGTATTCATTACTACTATATCATCATCACGCAAAAAGCCCATTTCTTTGGCTTCATAAGCACTTTTAGCCACTTGTGCAAGAGCAAGGTTCTTATAGCGACGCTCAAAGTCTTTCCAGTGATCTTGAGCTTGAGATGCTCTAACTGCCATTTCTTTTGAGCCGCCCCAACCAGGGATAATTCCTACAGCAGCTTCAACAAGGCCAATATAGCTTTCATACGCAGCAACAGCAGCATCACTATGTAAGATTGTTTCACAGCCACCACCAAAAGCAAAGCCTTTGACAGCTGCAACAACAGGTATTTTGCTATAGCGTAATTTTTTACTGATAATGCTATGACCTTTACGGATTACCTCTTCGATAGCTGCTTCGCCATTCATTGCAAATTTGATACCAAATTCCTCTAAGTTGGCACCTACCGAAAATACATCTTGCTCTTGCCAAATAACAAGACCATCAAGCTTTTCTTCAGCATAGTTGATAGACTCAGATATACCATCTAAAACATCATCACTAATAGCACACATCTTACTCTTAAATGAGAGTATTCCGATATTGCTATAGTCATCAATCTGCCATAGTTTGACACCATCATTTTCATAAAGTGTTTGTGTCGCTAAAGTGCTAGTATGTTCAACTATATTATCAGCGAATAGTTGACGTTTATAAACATATAGGCTATCACGAGATATTAGCTCTTTATCCTTATAGCTAAACTCTTTATTATTTTGATAAACACTGATATCAAGAGTATCAATCCAGCTAGGTAGAGTATTTGTTGATAATGCTTTACCAGTTGAAATATCGTCTTTTAGCCAGCTAGCTACTTTATGCCACCCAGCAAGTTGCCATATCTCGAAAATACCTTGTTTCCAACCAAATCCCCAACGAATTGCTAAATCCATGTCTTTAGGGAAATTTGAGATATCTCCAACTAGATGAGCAGCATATAAGAACATCTCTCTAAAAGTTGCCCATAAGAATTGAGCTTGATGATTATCGCTATTACGCAGACCTTCCAGTTTTTTGCTCCAATCTCTCTCAGCTAGTATATCTAAGATTTCTTTATCAGCTTTTTTATCAGCAGAGCGATATTCATTAGTACCTAAGTCAAGTACTTTGATACCATCAGATGCTTTGATATATAAGCCTTTTTTAGTCTTTTGACCAAGTGAACCATTATTGATTAGATTCTGAATCCAGTTGGGTGTGTTGTATAGCTTTTGCCAACCATCTTCGAGATTATCTTTCATAGTTTCAACAACATGAGATAACACATCTAAACCAACCAAATCAGCAGTTCTATAAGTAGCACTTTTTGCACGACCTAGTTTTTTGCCTGTAAGTTCATCAACAACTTCTAAAGGAATATTCATCTGCTCTGTATAGTAACAAGTTACTAGCATTGAAAAGACACCTAATCTATTAGCGATAAAATTTGGTGTATCTTTTGCGCGAATTATACTTTTACCAAGTTTTTCAACTAAGAATGTTTCTAGTTTATCCAAAATTTCAGAATTAGTATCTGCATGAGGGATTAGCTCAACTAAAGGCATATAGCGCGGTGGGTTAAAAAAGTGTACACCACAGAAATTAACTTTGAGATTCTCTGGTAATACTTGTGCTAGTTTTGTGATACTCAAGCCAGAAGTATTTGATGCTAAAATTGCATTTTCTTTGATATGACTAGAGATTTTTGTGTAGAGGCTTTCTTTGATATCTATACGTTCGGCTACTGCTTCTATGATTAAATCACAGTCTGCTAGAAGCTCAAGATTATCTTCATAATTTGCTGGAGTAATGTATTTTATTGAATCTTTTGAACCAAAAGGGGCAGGATTAAGTTTGGTGAGCTTGGCTAGAGAATCTTCAATAATAACATTAGCACTACCTTGTTGGGATTTTAAATCAAATAAAACAACAGGGAATTTAGCATTTGCAAAGTGAGCAGCAATTTGTGCTCCCATAGTTCCAGCACCAAGAACTGCAATTTTATCAATAGCTTTACGCTGTGATTTACTTTCTACAGGTTCTAATTTACTTGCGATAGTGCTACTAGGACTATCATTATCACTTTCTCCCGCCGGAAGATACTCCTCGCCAAAAACCCTTAGATAACCACGCATAGCATCTTCTTTTGACATGCCTTTAATCGCATCCCAAGCCATCCACTTAGCGCGTTCAACCATTTTCAAAGCAGAAGGTTTTTTTGTATTATTATCACCTTCTTTTACTTGTTTATAAAAAGCGTAAAGTTTTAGCTTTTGGCTATTATCAGGTTTGAAATCAATAGTCGCATCACGAACGGCTATCAGCATTTCTTCAAACTTTTTCTCTAACTCTGTCAT

>FTL_0585
CTACTTGTCGGTATCTTTTTGCCATTCTAGATGAGCATTTTTAGGCCCTAGAGCATAATCATCAAACTCATCAGTTTGGATTATATTATTGACCTTTGTAAGCATCTCATGAGCAATATTTGCCTCTTGTTGTGTGATTATTTTATTCTCTAGGGCTATGTCTATAGAGTTTTGCCAGCTTGCTTTTGGTAGCTTAGCAGTTTTTATAGCATCAATAATTTTTTTCTTGATAGGTTGAGTAGTCAATGATGCAAGATAAGCATTTTCAACTCTACCAATAGGATCATTATCGTCATTAGGTATGTAGCATTTATCTTTCATCCATTGTCTAGTATCACTATTACTGACTAATGAATTACAGATTTGTGCTTCAAGCTTGTCAGATGGTCTTCTGAATTTTTTACCATAAGGAAAAACAAAAAGCTTCATCTTGGTAGCAAATATTCTATTTGGGAAATTTCTAAATAAGTCTAACATCGCTTGTTGAGCTTGGTATAGACAGTGCTGAATACTCCAATCAACATAGATATCATCACTTTGAGGTTCGCCTGTGTCCTTATAGTATTTCAATACAGCTACAGCCATATACAGATAACTCATTATATCTCCCAAACGGGCAGATAATCTTTCTTTACGTTTTAGACCAGCACCTAAAACTGTTATTGAAATATCATTCACATACGAATAAGCAGTACTCATATGTGAGATATAGCGATAGTAACGTTTAAATTTAGAAGGGTAGCTAGGAGCAGTGAAACCACCACTTAAACCATACCAAAGAGTACGCGAGCCATTCAAAGCCATATATTTAAAATGACTTTTGAAATTAGTTGTAAATTGTTCTTCATCATCATTCATTAGGCTTTCTATCTCGTTACGAATATATGGATGGCACTTCATCGCACCTTGACCAAAGATCATTAGATTTCGTGTCATGATATTGGCACCCTCAACAGTTATACCAATCGGTGTCGCCATATATGGAATAGCTAGATAGTTATTTGGTCCCATAATGATTGCTCGACCACCATGGATATCCATAGCATTGTTGATAGTTGTGCGCCCCATCTCGGTTAGGTGATATTTTGCAATCGCAGATGATACAGATGGTCGCAGACCACTATCAACAGCAGCAACCGTGAATTGACGAGTAGCATTAGCAATATATGCAAGTCCTGCAGTTTGAGCTAGTTTTTCTTGGACTCCTTCAAATTGTGCGATTGGAACTTTGAATTGTTCACGCACACTTGCATATGCTGCGGTAATTACAGCTGACATTAGTGTGTTAGCTGTACCACACGCTGGTAGTGAAATAGCTCTACCTATAGATAGACACTCAACTAGCATCCGCCAACCTTCGCCAGCCATTTTTTGTTCGCCAATTATCCAATCAATTGGGATAAATACATCTTTCGCTTTGATATAGCCATTCATAAATGTTTGCCCTAGTGGAAAGCCACGTTTGCCGATTTCTAAGCCTTTATGGTTATATGGTAGCAGTGCGCATGTTATGCCTTCTTTACCTGTATCACCGAGTAGATTATCAGGATCTTGTAGTTGAAAAGCTAGACCAACGAGGGTGGCTATAGGAGCTAATGTGATATAGCGTTTATTAATATTTTTTAGTTTTATCCCTAGAGTTTTTTTACCATTGAACTCTTCATGGCAGACAACACCATAGTCAGGTAATGAAGCCGCATCAGACCCAGCTGTTGGTCCTGTTAAAGCAAAACATGGTATCTCTTGGCCAGAGGCTAATCTTGGTAGATAGTGATCTTTTTGCTCATCTGTACCATAATGAACTAGAAGCTCTCCTGGTCCAAGTGAGTTAGGTACCATCACAGTAATTGCTGCAGTGACACTCTTGGTTGCTAATTTCATCACTATTTCTGAGTGCGCTGCTGCTGAGAAACCTTTACCACCGTACTCTTTACCGATTACTAGCCCTAAAAAGCCTTTGTTACGGATAAAATCCCAAGCTTCGACACTTAAATCTTTTTCTTGATAATTAATCTTCCAATCATCAATTAGTTTACATAGCTCGGTTGTTTCATTTGCTAAAAAAGACTTTTCTTCAGCTGTTAGTTCAAACTTTTTCAAACTATGCAGTTTATTAAAGTCAGGTTTACCTTGGAATATATCTTGTTCAAACCAGTTATTGCCAGCATTAAGAGCTGTTTGTTCTGTTTGCGAAATTGTCGGCGTGGCTTTTTTGGCTATTTTATAAATTTTATTGAACAT

>FTL_0586
TTATTCATACTTTTCAGTATATTCTTTTTGTAATGCATTTACATCTATTTTTCCAACGGTATTTTTAGGTAACTCGTCTGTAAAAATTATTTTTCTAGGTAGTTTATAATGAGCTAGTTTAGTTTCACAGTACTTAAAAATTTCTTTTTCGGTTAGTTTTTTGTCATTTTTTAATACGACAAAAGCAACTGGCATTTCTCCTGTTTCATTAGAATGTCCTTTAATAACAGCTGCATCCTCAATCTCTTCTCTTTCGGTTAATACTAGTTCAACCTCTTTTGGAAAGACATTGAAACCTGATACGATAATCATATGCTTAATACGTCCTGATATTACTAAACGACCTTGTGCATCAAGGTAGCCCATATCCCCAGTCTTAAGCCAGCCATCATCTGTGAAGTGTTCTTTGTTTATCTCAGGCAAGCTCCAGAATCCAGGTGATTTTTGTGGCCCAGCTACCCATATTTCACCTGTTTCGCCTTGTGGTAGCTCATTACCTTTATCATCATAAATTTTGACATCAGTATTTGGTAATGGGAATCCAACGCTACCATTAAAATCTGAATCCTCAAGAGAATTAACTGTAACTACAGGAGACATCTCGGATAGACCATAACCTTCTTTAATGTTAACTCCAGTAACTTTTTTCCATTCGTTAGCTACAGCTTCAGAAGTTGACATTCCACCACTTATCGAGAGTTTAAAATTGCTAAAATTACTTTTTCTAAATTTTTTATTGTTTAATAATGCGATATAAAGTGTATTTACAGCGAATATTGTTGAGAAGTTGCTTTTCCTCATTTCGGCGACTAAGCTCTTGATATCTTTAGGATTAGGTATCAGTATTTGAAACGCGCCAAAGCAGTAAAAAAGAAATAAGTTAGCAGTTAAACTAAATATATGATATATCGGTAGGGCAGTTAAGACAATTTGTTCACTAAGCTCGATATCAAAGCCCTCTGTCCATGCTTTTATTTGATAGATATTTGCTACAATGTTTTTATTTAATAGTATCGTACCCTTAGGTGTACCTGTTGTACCGCTAGAGTACTGTAGAGCTGCGATATCATCCGGTTTTAATCCAATACTTGAGTAGTCTGGGGTGTGGCTGGACTCTATAGCATCTGTAAAGCTATCAAACTTATCTTTTGAGTATTTATCCTTCATGCCTTTGATATATTTTACTACAAAAGAGATTATCTGTTTTTTTGGCATTGGGTATAAATCTGCAATACCTGTAACCATCTTATATTTTAGATCTTTACATTCATCAGCTATAGCCTCGACGTTGTGAGCAAGTCCTGATAGCACAATTACTCCTTTAGCTTTTGAATCTTGTAAAATTCCTTTGACTTCTCTGCTTGTATAGAGTGGATTTATATTTACGAAAACACAACCAAGTTTAACTAGGGCAAAAATGATGATAGGGAATTGTAGCAGGTTGGGTAACATAATGGCAATATGATCACCTTTTCGTAATTTCCACTTATTTTGAAGGAACCCTGCAAATTTATCAGCATAACTATCAATCTCACTAAAATTTAGTTTTTCGCCGTGACAACTAAGAGCTTTCTTATTGGCAAAAGTTTTAGTAGCTTCTTTAAGCATATCTTTTAGAGTAATATCGGGAATATCTATATTTAAAGGGACTTTTTTGGGATAGTTTTTTGTCCATGGTTTAGTGATCAT

>FTL_0587
ATGAAGTTTTATCATAATCCAAAATGTTCAAAATCACGCCAAGCTAAGCAGATTCTAGATCAAAATAATATTGATTATGAAATACACTTATATTTAGATAAACCTTTATCAAAAGATCAGGTTATAGTACTGCTTCAAAAGCTTAAGCTCTCGATAAGAGATATAATTCGTACCAAAGAAAATATTTGGAAAGAAAACTTTAGTGATAAAGAGTTTACAGAGGCTGAGCTTATAGAGATTGTCGTAGCTAATCCTGGATTGTTAGAGCGACCAATAATTGAGAATGGTGATTTTGCAGTAGTTGCAAGGTCTGATGAGAAAATACAACAGATATTAAATACCTACTAG

>FTL_0588
ATGCATAAAATATTTTATACATTTACAGATGAAGCACCAGCATTGGCAACAGGATCATTTTTACCAATAGTTGAGAGCTTTACTAAAGTTGCAGATATAGAGTTAGAAACGAAAGATATTTCTCTATCAGCGCGGATATTGGCTAACTTTAATGATTACCTTACTGCAGAGCAAAAGTGTTCTGATGATTTAGCGATACTTAGAGAGCTTGCAAAAACTCCAGATGCTAATATTATAAAACTTCCAAATATTAGTGCATCAATTCCTCAGCTTACAGCAGCTATTAAAGAACTTCAGTCAAAGGGTTATAAAATACCTGATTATCCATATGAGCCAAAAGATGATAAAGAGCAAGAAATTAAAGCACGCTATGCAAAAGTTTTAGGGAGTGCCGTAAACCCTGTTTTAAGAGAGGGTAACTCTGATCGTAGAGTTGCTGATGCTGTTAAGAAGTACGCCGAGAAACATCCACATTCTATGGGTGAATGGACAAAAGACTCTAAATCTCATGTGGCAAGTATGAGTGCTGATGACTTTTATGCTAATGAGAAATCTTATATTGTACCAAAAGCAACTAAGGTTAAAATAGTCCATATAGATACAAAAGACACTCAAACTGTGCTTAAAGATAATCTTGCGCTAGAAGAAAAAGAAATTATTGATGCTACTAAGATATCTATAAAAGCTTTAAGAGAATTCTACAAAAATGAAATAGCTAAGGCTAAAAAAGAAGGTACGCTATTATCCCTCCACCTAAAAGCTACGATGATGAAAGTTTCTGATCCAATATTGTTTGGTCATGCGGTAGAGATCTTTTTCGAAGATATTTTCAAAAAGTATGCTAAAGAGTTTAAAGAGTTAGGTGTAAATCCTCGTAATGGTTGGGGTGATGCAGTAGAGAAAATCAAGCAACTTCCACAAGAACTTCAAGATAAAATTAATGCCGATATTGAAAAAGTATTTGCAAAGCAGCCTGATATTGCGATGGTTAATTCTGACAAGGGTATTACAAACCTAAATGTTCCGAGTGATGTAATTATTGATGCTTCTATGCCTGCGGCTATTCGTTCATCTGGTAAGATGTGGAACAAAGATGGCAAACTTCAAGATATGAAAGCGATGATTCCTGATAGATGTTATGCTGGAGTGTATGCGGCAACTATCGATTTCTGTAAAGAAAATGGCGCTTTTGATGTGGCTACTATGGGTGATGTTTCTAACGTTGGTCTGATGGCGAAAAAAGCAGAAGAGTATGGTTCTCATGATAAGACATTTGAAATCCAAGCTGATGGTAAAGTTGAAGTTATTGATGCTGAAGGTAATGTAATATTTGAGCATCAAGTCGAAAAAGGCGATATTTGGCGTGCTTGTCAAACTAAAGATATCGCAGTTAAAGACTGGGTTAAACTAGTTGTTAATAGAGCTAAAATTACTCAAAATCCTGCGATTTTTTGGTTGGATTCAAAAAGAGCTCATGATAGAAACCTAATTGCTAAAGTGAATGAGTATTTAACTCATCATGATACTACTGGCTTAGATATTCAAATATTATCTCCAGTAGAAGCTACGAAATACTCTCTAAAAAGAATGAAAGAGGGTAAAAATACAATTTCTGTGACAGGTAACGTTTTAAGAGATTACTTGACAGATTTATTTCCTATTTTAGAGCTTGGTACTTCTGCTAAGATGCTTTCTATAGTTCCGCTATTAGCTGGAGGTGGATTATTTGAAACTGGGGCTGGTGGTTCTGCGCCTAAACACGTTGAGCAACTTATTGAGGAAAATCACCTAAGATGGGATTCTTTAGGTGAGTTTTTGGCTTTAGGAGCATCATTAGAAGACTTAGCTATCAAAACTAGAGATGCTAAAATCAAGGTTTTAGCTGAGACATTATCACAGGCAAACAAAGATTTCTTGGATAATGATAAATCGCCGCGTCGTAAAGTTGGTGAGCTTGATACTCGAGGAAGTCATTTCTATTTGGCTTACTATTGGGTTAAGGCTCTAGCTGAGCAAACAGGTAATGCTGAATTAAAAGCTAAATTTGAGCCAATTTATATTGAACTAAAAGCTAATAAGGATAAAATTGTCAAAGAGCTTAATGATGCTCAAGGCAAAAAAGTTGATGTTGGTGGCTACTATCATATGGATAAAGTAAAATTAGATGCAGTGATGAGGCCGAGTAAAACTTTTAATACAATTTTGGCGCAAATATAA

>FTL_0592
ATGTCTTTCTACGATAATAGAACGCTTAATTTCGTGGTAATAATAGTTTTAACTATTATTACTGTTAATTGGACTTTCTATATTTTCAAGCAAGATGTTAATTTACATTTTTTACTTGCATTAGTTTTGCTGAGATGCTTGTCATCTTTTTTACTACTTAGAGATTATATGGCTAGTTGGCGTAAGTCGACTCAAAAAACTTTTTTACGTAAGGCTTTTATTAATTTGCCAGTATTTTTCATAGTGGCATTATTTTTTTATGGCAAAGTCACTTTTTCGTTGATATTCTCTGAGTTTTTATTTTATGTTTTTTTGATCAGTTTAAGTGTCTACTTTTATTGGTATTTGATGAACAGAGGATCAGTGGATAAAAGTAAAACTGCGGTTATTTATGGTGCAGGTGCTGCAGGAACAAAGATTGCTCAAGAACTTGCTTCTGCTGGTTATCGCATCAAATGTTTTGTTGATGACAATGAAACTTTACAAAAAAGAAGTATTGATAGTAAAAAGGTTCTATCTAAAGCTGAATTAACAAAACTATTGCTATCTAGTAGATTTGACCTTTTGGTTATTGCATTGCCAAGAAATGCAAACCAAGTAGTCAAAAATATATATAAAGAATTTGAAAAGGATTTTAATCAGATTAGAATTATGCCGCCTCTTGAGGAAATTCTTCAAGATGAGAATTTTATGTCACAGTTGAAGCCTGTTTCACTCTATGATCTATTAGCGCGTGATACTAAGAGTTTAGATAAAGAATCTATCTCTAATTTTATCAAAAATAAGGTAGTGCTAGTCACAGGAGCTGGAGGTAGTATAGGTTCTGAAATAGTACATCAATGTATCAAGTATCAGGCAAAAGAGTTGATATTGGTTGATCATAGTGAGTTTAACTTATATAAAATTACTGAGGAGTGTAGTCATTTTAATATCAATAGTGTGCTATGTTCTGTTTGTGATAGAAAAGCATTGGCTGAGGTTTTTCAAAAGTATACTCCAAATATAGTATTTCATGCTGCTGCCTACAAGCATGTTCCCTTAGTTGAGGAGAATATCTCTAGAGCAATTAGAAATAATATCTTAGGTACTAAGAATGCTATAGATCTGGCTATAGAAGCTGGTGTTGAGTCATTTATATTGATTTCCACTGATAAAGCAGTGCGACCAACGAATGTTATGGGGGCTACCAAGAGAGTTTGTGAGCTGTATTTACAGAATGTTGATCCCAAAAATACCAAGCTTGCTGCAGTGCGTTTTGGTAATGTGCTTGGTAGTAGTGGCAGTGTGATTCCAAAATTTGAAGAGCAAATAAGAAATGGTGGTCCTGTTACAGTTACTCATCCTGAAATTACACGTTATTTTATGTTGATACCAGAAGCTTGTGAACTGGTCCTACAAGCTGGTGCTATTGCAAAAAATTCAGAGGTCTTTGTCTTAGATATGGGGCAACCTGTCAAGATTATTGATCTTGCTAAACAATTTATTAGACTTTCTGGTAGAGGTGATATTGATATTAAAATAGTTGGTTTGCGTCCAGGAGAGAAACTTTACGAAGAGCTTTTGATAGAGGAAGATGATGTTAGTACCGACTATAAAGATATTTTTATTGGTAGAAGGACTTTTTACGATATTAATACTCTAAACCAAGATATTGAATCGTTGATCAAGGATGATGTTGATCAGCTTGTGATATTAAAGAAAATTGTTCCGGAATTTGAACATAGATTGAATGGGTAG

>FTL_0608
ATGATTACTCCTATTATCTTATCTGGAGGATCCGGCTCAAGGCTATGGCCACTATCACGAGAGGCATCGCCAAAGCAGTTTATCGGCTTGGTTGATGAACATAGTCTATTAGAAAATACAATTAAGCGATTAGATAATGTCAAGGATATAACTTCACCTGTAGTTGTCTGTAATGAAAGTCATAGATTCCAAGTTGCTGAAGTGTTGCGGAAAATCAATAAAAAAGGCGATATACTCCTAGAGCCATTAGCCAGAAATACTGCTCCAGCAATTGCACTTGCAGCACTACATTTAGCTACTAATGATCCAAATACAATTATGCTAGTTTTAGCTGCTGACCATCATATTGAAAATCTGGAGATTTTTCATCAAGCTATCGAAAAAGCACAGCAAAAAGTTATTAAAGATGATTCTTTAGTTACCTTTGGCATTACACCAACTTGTCCTCATGAAGGCTATGGTTATATTAAACAAGGGGTACAGACTACTGTAAATGGAGTTTATAAGGTAGATAAATTTGTTGAGAAGCCTAGTGCGGTCGTTGCACAAGAGTATTTAGATAGTGGCAAATACTATTGGAATAGCGGTATGTTTATGTTCACAGCTAGAGCGTATTTAGAGGCTTTAGAGAAGTTACAGCCAGAGATTTACAGAGGATGTGAAAAAACTTATCAAAAGTCACAGCAGGATTTAGATTTTGTGCGTTTTGATAAACAAAGCTTTACCCTAGTTCAATCACAGTCAATAGACTACGCAGTTATGGAGAAAGCAACTAATGTTGCTATAGTGCCTATGCAACAAAGTGGCTGGTCTGATGTTGGCTCTTGGGACTCTTTGTATGATATTGCTGCAAAAGATAGTTGTGGTAATGTGGTTATTGGCGATGTGATTACTAGTAATGTCAAAAATAGTTATTTACGCTCGCATGATCGTTTATTGGCTGCAGTCGGAGTTAATGATTTAATAATTGTTGAAACAGCAGATGCTATACTTGTCGCGGATAAGAACAAAACTCAAGATGTCAAAAAAATAGTCGAAATTTTGAAAATTCAGCAGCGAAGTGAATTATTACAGCATAAGCAAATTTATAAATCTTGGGGTTCAGCGACAATATTAGAGGATAAGTCTGGTTATAAGATACAGGCGATTCAACTTGAACCGGGCAAGAAGTTATCATTACAGCAACATTATCACCGTAGTGAGCATTGGATTGTGATTTCTGGAACTGCTACGGTAACTATTGGTACTACTAAGTCTATTGTTAGACCAAATGAGTCTGTATATATAAAAATAGGCGAATCTCACAGACTTGAAAATAATGGCAAGATTCCAGTTATTCTTATAGAAGTACAAGTTGGAGAATATATAAGTGAAGACGATATTGTTAGACTATATACAAGTAGTTAA

>FTL_0609
ATGAGACAAACTATAATAAAAGAAATAATCAAATCTAGCAGCGTAAAGTTTGGTACTAGTGGAGTTAGAGGTCTTGTTTCAGCTATGACAGATAAGATCTGTTGGCTTTATACAAAAGCTTTTATTCAATTCCTAGAGCAAAAATACTCTATTGCTAAGGGTACTAAAATTGCTATAGCTCATGATCTACGTGAGAGTAGCCCTAGAATAACAACAGTTGTTATTAAAGCTATCATAGATAGTGGTCATGAGCCAATATACTGTGGTGAGATACCATCACCAGCTGTAATGCTATATGGTATATCTAATCAGATACCGTCAGTTATGGTTACTGGTAGTCATATTCCAGAGGATAGAAATGGTATTAAGTTTAATACTCCATATGGTGAAGTTCTCAAAGAAGATGAAGAAATGATTGTTAGCCAAACTATCAGCATTGATGAAAGTATTTTTGATAAAAATGGCATGTTTTTACAAAAACTAGAATTACCAGAGCCTAGTAAGCAAGCATATACACAGTATATTGACAGGTATGTAGATTTTTTCCCTAACAACTGTCTAGCAGGTAAGACTATAGGGCTTTATCAGCACTCATCTGTAGGGCGAGAGATAGTCAAAGAGATTCTAGAGAAACTAGGTGCTAAGGTTATCTTGCTAGAATTTTCCGAAAAATTTGTATCTGTAGATACCGAGGCAATTCGCCAGGAAGATGTAAAGCTTGCTAAGCAGTGGGCAAGCAAGTATAAAGTTGATAGTATAGTTTCAACTGATGGCGATGCTGATAGGCCACTAGTTAGTGATGAGTATGGCAATTGGCTAAAAGGTGATATTTTAGGTGTACTGACAGCTAAATATCTCCAAGCCAATGTTATCGTGACACCAGTAAGTAGCAATACTGTGGCAGAAAAGATAGGTTATTTTAGTAACGTGATTAGAACTAAAATAGGCTCGCCGTATGTAATTGCTGCAATGAATGAATTACTCTCAAATAATCAAAATGCTGTGGTTGGATATGAGGCAAATGGAGGATTTCTATTGGCTAGTGATATTTGTAAAGATGATAAAACTCTAAAAGCGCTGCCTACAAGAGATGCTGTTATACCAATGTTGGCTGTAATGATGCTATCTATCAACTCTAATAAAACCGTGTCAGAGCTTTTATTTGATTTGCCATCTCGATATACAGCAAGTAGTAAAATTGATGATTTTGCTTCCGAGAAAAGCCAAGAAATCTTGAAGTCAATATTAGCAGGCGAATCAGATCTTTTAGATAAAATTATATCGGAGCATTTTGATGGTAAAAATAGCATTGAAAATATCGATACTACAGATGGTGTTAGAGTAACTTTGACAAATCAAGATATTATCCATCTTAGACCATCTGGTAATGCTCCAGAGTTTAGGTGCTATACAGAGGCAGCTAGTGATGAGCAAGCAAAAAGTTTAAATCAATATTGTGTGGATTTGATTAACAAAAACATTTGA

>FTL_0610
CTAAATAGCGCCTCTTTTCATAGTTTCAAAGAATTCTTCATTAGTTAGTGAGCCTTTCATTTTCTCTGTTAAGAATTCCATAGCTTGGACATCTTCCATACCACCAAGAATCTTACGCAGCACCCAAAGTTTTTGTAGCTCTTCTGGAGTAGTAAGTAGTTCTTCTCTACGTGTACCAGATCTATCAAAGCTAATAGCAGGGAAGACGCGGCGCTCAGCAATCTTACGATCAAGATGAAGCTCCATGTTACCTGTGCCTTTGAATTCTTCAAAGATAACTTCATCCATTTTTGAACCAGTTTCGACAAGAGCAGTTGCAATGATTGTCAAGCTACCACCTTCGGCAGTATTACGCGCAGCACCAAAGAATCTTTTTGGTTTTTGTAAGGCGTTTGCCTCTACACCACCAGATAGTACACGACCAGACGCTGGAGATACGGTATTGTATGCACGAGCTAGTCTTGTGATTGAGTCAAGTAAGATTACTACATCTTGTTTGTGCTCAACTAATCTTTTGGCTTTTTCGATTACAATTTCAGCTAATTGGACATGGCGTGCAGCTGGTTCATCAAACGTAGATGCAACTACCTCACCTCGCACGGAGCGTTGCATTTCGGTAACTTCCTCAGGACGCTCATCAATTAGTAGCATGATTAGATTACACTCTGGATGATTTTTGGCAATAGACGTTGCGATATTTTGCATCATGATTGTCTTACCAGTTTTAGGTGGTGCAACAATCAAGCCACGCTGACCTTTACCAAATGGTGCCGCTAAATCTATAACTCTAGCAGTAATATCCTCATTTGAGCCGTTTCCAATTTCCATAGTTAGCCTTTCTTTAGCATACTCAGGAGTTAGGTTCTCAAATAAAATTTTCTTTCTAGCTAATTCTGGAGAATCAAAGTTAACACTATCGATGTGTTTGACAGCAAAGTATTTCTCATTTTCACGAGGCGGACGAATCTTACCGACAATACTATCACCAGTACGCAGATTTAGTTTTCTAATAAAAGCAGGTGAAACATAGATATCATCTGGAGAGGCGAAGTACGAGCTATCAGAAGATCTTAGAAAGCCATAGCCATCTTGTAGGACTTCTAAAATACCTTCACCATAAATGTCTTCACCTTTATCAGCGTGGTACTTTAGAATTGAGAAGATTAGCTCTTGTTTTCTGGCACGAAGTGACTCAAGATCTAGACTTTGAGCTATATCCATTAGCTCATTAACAGATTTATACTTTAATTCATTTAAGTTCAT

>FTL_0611
TTATAGATATTTGTCTACGATTGAGATTAACTGAGTTTTTTGTACTACACCAACTTTAGTCTCTTTGTTTTCACCATCTTTGAAAACCATAAGTGTAGGTACACCACGTACACCAAATTTCATCGCTGTCTCTTCATTATCATCGATATTTATTTTGCAGACTTTGATTTTGTCACCGTAGTGCTCTGCAACTTGATCAAGTATTGGAGCAAGCATTTTGCAAGGACCACACCATGGTGCCCAAAAATCTAACAATACTGGGATATCACTATTAACTAATTCACTTTCAAATTGACTATCTGATATATCGATACATTTTGACAT

>FTL_0612
ATGTCAAAGATAGTAGCAACAGTAGATTTAGGTTCAAATAGTTTTCATATGCTTATAAGCGAAATCAAGCCTGATGGTGAGGTTGTTACATTGTCTAAGCAGAAGCATAAAGTGCAACTAAGGGCTGGTCTTAATAATAATCTGACAATTAGTAAGGATGCTCAAGAAAGAGCCATCGAATGTCTGGAGTTTTTTGCACAGGAAATCCAAAAATATAAAGTTGAGTATGTCCGTGCTGTAGGCACATACACTCTTAGGAAAGCAAAAAATAATATAAAAGGTTTTAAAAAGAAGCTAGACAAAGCTCTTGGTACTAAGATTAAAATTATTTCCGGATTGGAGGAAGCAAGGCTTGTCTATGTTGGAGCTAGAGACAATCATGATATCAAGCAAAAAACATTAGTCATAGATATCGGTGGAGGCTCAACAGAATTTGTAATTGGTAGAGGCAATAAAATATTAATTGCGCGTAGTTTAGATATGGGTTGTGTCGGAATGCAGAAGGATTTTTTTGCAAATGAAAAGCTTGATTTTGCTAATTTTCATGCAGCAGCGGCTAAAGCTAGAGAGATAATTGCCCCAATCTTATATAGATATAAAAGAATAGGCTGGAGTACTGTGCTTGGTTCTTCTGGGACCATTATTTCAGTTACAAATATTTGTCAAAAACTCACGGGTAATTCTGTTATTACTAAAGATTTTTTAAATGATTTAATTACTATGATGATGGACAAACGTGAAGTTGAGCATATTTGTTTTGAAGGTCTTAGAGAAGATCGTGAGAGTGTCCTTGCTGGTGGGGTTGTTATTTTGTATGCGATATTTGATTGTCTTGGAATTTCTGAGATGAGATTATCAAATGGTGCTGTACGTGAAGGTATGCTCTATGAGCTTGTTAAAAGTAAGTATAAGATTGTTATTAATTAG

>FTL_0615
TTGCCATATGTTGAGTCAGGTAAAATTATTTTAATTGGTGCTACTACTGAGAATACAACATATTACTTGAACGATGCTTTAGTTTCGCGATTGTTTATTTTGCGTCTTAAAAGATTAAGTTTAGTAGCTACTCAAAAACTTATCGAAAAAGCATTATCACAAGATGAAGTGCTAGCGAAACATAAATTCAAAATTGATGATGGCTTATATAATGCTATGCATAATTATAATGAAGGAGATTGTCGCAAAATCCTCAATCTGCTTGAGAGAATGTTTTTAATTAGTACTAGAGGCGATGAAATTTATCTAAACAAAGAGCTTTTTGATCAAGCTGTTGGAGAGACTTCGCGAGATTTTCATCGTGAGGGTAAGGAGTTTTATGAGCAGTTATCAGCTTTTCACAAGTCGGTACGCGGGACAGATCCTGATGCGGCAATCTTTTGGTTAAGTGTGATGTTAGATAATGGGGTTGATCCATTAGTTATTGCTAGAAGAATGCTATGTATTGCCTCAGAGGATATTGGTAATGCTGATCCACAAGCACTAAGAGTAGCTATGGATGCTTGGAATGCTTATGAAAAATTAGGCATGCTAGAGGGGAGGCTAGTATTAGCACAAGCAGCTATTTATCTAGCAGTAGCGCCAAAGAGTAATGCTTGTTATAAAGCGTTGGCACAAGCTCAGCAGCTCGTTAAAAGCTTAGGTAATATCGATGTTCCACAGCACCTTAAGAATTATAAGAATAGTAATTATCTTTATCCACATAACTATCCAAACTCATATGTTATCCAGCAATATCTTCCAGATAATATCATACAAAATTTTTATCAGCCTACAGCAAGTGGTTTTGAAGCAAAGATAAAAACCAAGCTTGACAGTATAAACAAAATCAAGAAGTTGTAA

>FTL_0616
ATGGCATTAGAAAATTTACTACATCCTACTAATATTAAAATTGATGAATATGCTAAAAATGCTACTAAGTTTTCTTTTGAAGCCCTAGAGAGAGGGGTAGGTTATACACTTGGGTTTGCTCTTAAGCAAACTATGCTTTACTCTATTGCTGGTGCATGTGTTACTAGTATAAAAATTAATGATGGTAAAGTTACTTCTTTAGAAGATGTGATTCCATGTGATGAGACAGTTGCTGATATTATCCTGAACGTTAAATCTCTGTCTGTAACTTTAGCAGAAGATGTTGAAACGGGGACAATAACTTTTGAACTATCAGGCTCGGAAGAAGAAATTTTTTCAGAAGAAGCTAAGCTATCTGAAGGTTTGGCAATAACTGAAGAAGTATTTATCTGTAGTTACAATGGTGGTAAAAAGCTAAAAATAGAAGCTAAAGTAGAAAAAGGCGTAGGCTTTAGACCTGCACAAGATAATTTTAAGGATGGTGAGTTCCTTTTAGATGCGACTTTCTCACCTGTTGTTTTTTGTGATTTTGAGATTAAAGATGCTCGTGTTGGTAGACGTACGGATCTTGATAAGCTTGAGCTTAATATTAAAACAAATGGTAATGTGAATTGCGAGGAAGCTTTAAGACTAGCAGCTACTAAAATCCAAAATCAATTAAGAAATATCGTAGATATTGAAGAGATTAATAAGGGTATTTTTGTAGAAGATCCTAAAGATATAAATCCTATTTTATTAAAGCATGTTGAAGAATTAAATCTAACAGCTAGATCTTCTAATTGCTTAAAAGCTGTAAATATTAGACTAATTGGTGAGTTAGTACAGAAGACAGAAAACGAACTTCTTAAAGCACCAAATTTTGGTAAAAAATCATTAACAGAGATCAAAGACAAGTTGTCTGAGCTTGGTTTATCTTTAGGAACTCTTATCGAAAATTGGCCTCAAGATTTATAA

>FTL_0617
TTATGCAGGTTTTCTTAACATTTTTTCTACTTCACCAATGTGCGTTTCTTCTTCAACTATGAGTTTTCTTGCATATTCTTCTAATATTATTGATTTGCCATTTACAAGTTTTAGAAGTTCATAGTATGCTGAAACAGCTTTTTTTTCATGTTCTAGACTTTCGATTAATATATCATTGATATTATGCTGATAAGTTTCGTTTAAATCTGCTATTTTTAAAGATGGATGCTCACCAAAGTGAGTTATCATTTCACCTGCTGCAGTAGCATGAGTTAAACTTTCACTTGCTTGAGATTGCATCCAACTAACTATAGGAATTCTATTATGACCTATAATCATTAAAGAATAATGAGTATAACGCACAATTCCAGACATTTCGAGTTCTAAGATTTTATTTAATTGATCAATAATTTCTTGTTTATTTTCTAATTTAAGTTCCAT

>FTL_0620
ATGATAATAGATTCACATTGTCACCTTAATTATCTGAAGTTTGAGGATATAACTCTAGAGCAGGTTATTAATAATGCAAAAAAAGCTGATATTGATAAAATTGTTTCAATAGCTGTAGCATGGCATGAAATTGAAGATATACAAAAAATAGCTGAAGATTATAGTGATGTTTATTTTTCTGTAGGGGTTCATCCTAGCGAATTAGATACTCATCAACCAAGTGTTGATGAGATTATAGTAAGATCACAACACCAAAAATGTGTTGCTATTGGTGAGACAGGTTTAGACTATTACTATAATTCTAGTGATACTAAAAAAGCTCAGATAGATAAATTTGCTAAGCATATCCAAGCAGCTAATCAAGTAAATAAGCCTGTAGTTGTACATATTCGCGCAGCAAAACAAGATACTCTAGATATCTTAAAGTCAGAAAATGTAGAGAAATGTGGCGGAATACTACATTGTTTCACAGAAGATTACGATATGGCAAAAAAAGCTCTAGATATGGGTATGTATATATCATTTTCTGGAATTTTGACTTTTAAAAATGCTAAAGATATTCAAGAAACAGCGAAGAAACTACCCCTTGATAGAATTTTGATTGAAACAGATGCTCCATATCTAACGCCAGTACCGTTGCGTGGTAAACCAAACTACCCAGAGTATGTCAAATATATCGCGCAGTTTTTGGCTGATTTAAAAGGCGTATCCTACCAGCAAGTCGCAACACAGACTTATCAAAATACTTGTGAAATTTTCAAATTTTAA

>FTL_0623
ATGGATAATCAAAAAGCACTAGAAATAAAAAACCTTACCAAAGTTTATAAAGGTGGTTTGAAGGCTGTTGACGATATTAGTTTTGAGGTTAAAAAAGGAGATTTTTTTGCACTTTTAGGACCAAATGGCGCGGGTAAGTCGACAACTTTAGGTATGATATCTTCACTTGTAAATAAAACATCTGGTCAAATCAAGATTTTTGGTCATGATATAGATACTGACTATATCCAAGCTAGAAAGCACCTAGGTGTAATGACTCAAGAAATAAACCTTAATATCTTTGAAAAACTAATAGATATATTGATAACCCAAGCTGGTTTTTTTGGGATCTCTAAAAAAGATGCTATACCGTATGCAGAAGAGCTACTAAAAAAAGTAGACCTTTATGAAAAGAGAAATACCCAAGTTAGATTTTTATCTGGTGGTATGAAAAGAAGGTTGATGGTTGTTAGAGCGCTTATTCATAAACCTAAGCTTCTTATCCTTGATGAACCAACTGCTGGTGTTGATGTTGAGTTTAGAAATTCATTGTGGGAAATGATTTCAGAGTTTCACAGAGAAGGTTTGACAATAATTTTGACAACTCATTATCTAGAAGAAGCTGAATTAATGTGTAAACATATCGCGCTTATTAATAAGGGTAAGTTAAGTGTTAATACAGATATGAAGACTTTTTTAAAATCAGCTAATAAACATACTTATATCTTTGATCTTAAAGATAAATGTCAGCAAGAGATCAAACTTGACTTAGGTGAGGTTAAGCGTGTTGATGATTATACAATTGAGGTTGAGGTTTCAAAAGGAGTCGTACTTAATCAAATATTTGCTGAATTAAGTAGCAAGTATGATTTGGATGTTTTGGATGTGCGTTCAAAAGCAGCTAAGTTAGAGAAGTTATTTATTGAAGTAGCAAGAAATAAATAG

>FTL_0624
ATGAATTTAAGAGATTATTGGATAACATACGTAACAATTTTTAATCGTGAGTGTAAAAGGGTTTTTAGAATTTGGCCACAGACTTTACTTCCATCAGTGATAACTATAGTTTTATATTTTCTGATTTTTGGTAAGGTTGTCGGATCACGTATAGGCAGTATGGGAGATGGAGTTACTTATATGCAGTATATTACTCCGGGTCTTATAATTATGGCGGTGATTCAAAACTCATATGGTAATGTTGTCAGCTCGTTCTTTGGTATACGTTTTAGTAAAGCTATAGAAGAGTTATTAGTATCACCTGTTAGTAATCATCTTATAGTGCTAGGATATATTTCCGGTGGTATATTTAGAGGTTTCATTGTTGGGATGTTTGTTAGTGTTGCGGCATTTTTATTAGGCGGCTTCGCTACTATACACAATGTACCATTGGTTTTAGCTGGGTTTATATTTTGTGGTGCTTTATTCTCTCTTGGCGGTTTGATAAATGCAATATTTTCACAAAAGTTCGATGATACTACGATATTTCCTACATTTATACTTACACCGCTTATCTATTTAGGTGGAGTGTTTTATAATATAAATAATTTAACTGGATTTTGGCACTTTATCTCATCTTGTAATCCACTATTTTATATAGTTGATTTTGTTAGATATGGTTTCATAGGCGTATCTACAGTTAATCCATACTTTGCATTTGTAGCAATAGTTATTTTCACATTTGTATTGTACTATCTATGTTGGTATTTACTTGAGAAAGGTATTAGATTGAAAGCTTAG

>FTL_0625
TTATTCTTTTGCTCTATGTACTTGACGAATAATGTACAGTGGTCTGTGCTTTGTTTCGATAAATATTCTGCCTATATAACTACCTAGCATTCCGATTCCTATCATCTGTAAGCCACTAAAGAATAGTATAAATGTTACTAATGATGGATAACCTGGGACATCTACACCAAATAATAGTGATTTTAGAACTATTATAGAACCATAAATAAAGCTGATAAGTGCAACAACACCACCAATATATGACCATATTTCTAAAGGTGCGCGGCTAAAACTAGTGATACCATCTATAGAAAACTTAAACAATTTCCAATAATTCCATTTAGTCTGTCCAGCGGCTCTTTCTTCACGAGCATGGTAGACTATTTTTTCTTTGAAGCCTATCCAAGTAAGTAAGCCTTTGTTAAAACGAATTTTCTCTTTGAGCTCCAAAAAGGCATTGACAGCAGCTCTATTTAATAATCTATAGTCGCCAGCATTAGGAGTTAGTTTAGTGTCACTAATTTTATTCATAACTTTGTAGAAAAGTCCGGCAGTGTGTTTTTTTGTTGAAGTATCTGTATCACGATTTTCTCTAACAGCAGTGACAACCTCATAGCCATCTAACCAATGTTGTACCATTTCTAAAATAAGTTCTGGAGGATCTTGTAGGTCGGCATCTATTGATATTGCAGCATCACCGTTACAGTTTGCAAAACCAGCAAATAAAGCTGCTTCTTTACCAAAGTTGCGTGATAAATCAACTATAGCGATCTCTGGGATATCTTTTTGTTTCTCTAAAAGTAGTTCAAGAGTATTATCATTACTACCATCATTGATAAAGACAAGTTCATATTTGGTTGGAAGTTTTTCAAGGATTGGCATAAGTCTAGCAAATAAATGCTCTATGCCTTCTGCTTCATCTTTTACCGGTATTATTATACTTGTTAGCTTATCTTTATTATCCAT

>FTL_0626
ATGGCTTTTAAATATCATAAGGTTGCGATTGTTGGTAAGCATTATAAAAAAGAAGTAAGTCAAATGGTTGAAACTTTATATGCTTATTTACAGCAACAAGGCTTAGAAATAATTGTAGAAAATGATACAGCAGCAGATACTTCACTTGTAAATGTTGCTATTGCTAGTCTAAAAGAGATTGCATTAAGATGTGATGTTGCGATAGTGGTTGGAGGTGATGGTAATTTTCTTAAGGCATCTAGACTTTTGGCTTTGTACAGTAATATCCCAGTTATTGGTATAAACAAAGGCAAACTAGGATTTCTGACAACTCTTGCTGCAGATGATAATGCTCTAAAGAATGATCTTTATGCGATACTGAAAGGTGATAGTTCAGTAACAAAAATGAGTATGCTAAAGTGTCGTGTTGATAATAATTTGCGTGCACCATTAGAAGCCTCAATTGCCTTAAATGAGATAGCTATAACAGCTAGTAGAGGTTTGATGTTTGGTTTGAAAGTTTTTATTGATGGTAGGTACGCTTTTGACCAAAGAGGTGATGGGCTTATTGTTTCTACACCTACTGGTTCAACAGCACATGCGATGTCAGCGGGGGGACCAATTTTAAATCCTAATCAAAATAGTGTAGTTTTGGTACCAATATGTTCACACTCATTAAACAGTAGACCTTTAGTTATCTCAGATGAGAGTGTTATTGATATTTATATAACTGATTATAATGATCCTGAACCAGTCTTAAGTATTGATGGTAGACATGATACTATCCTCAAAGCACATCAGAAAGTAACTATCCAAAAAGCGCGAAAGAAAGTTACAGTATTACATACAAAAGATTATAACTATTATGATACGCTAAGGGAGAAGTTGGGATGGAGTAAAGTTCTGTTTTAG

>FTL_0627
TTAGAAAAGCTCAACTAATATAACTATCACAAAAATAGTGATAAAAATAGCTGAAATAAACTCTATCTTTTTAATATTTCTAAAAAATACTTGCCTAAGTTTATCGTTACCAAAGAAAGTCGCGACAATACAAAACCATACTAGTGTTGTAAGAGCTATAGCTATCCAAATCGCAACTTTACCAAAACTGTTTAGCTCATCAACTAGACTTAGCATCGAACTAAAAAAGACTAATACTTTAGCATTGGCAAGATTAGTAAAAGCGCCATTTAGAAAAAATTTGGTATTTGAAGGTTTGTCAAAATTATCTAGATTTTTTATATGTTGATTAGCGTTTGGGTTAAGTTGTTGTATTGTAAAAATACTTTTATACAAGCTAAAAGCGATATATGCAAGGTAGGCTGCACCTATGAGAATTAGCATCTTAAATAATAACGGTTGTTTGTATAATAACAATGATCCAAACCAGTAGACAATAAATGTATTTAAAAAAATTCCACTAGCAACGCCGCTTGCTGTATATATTCCGGATTTATGTCCAAATTTAATAGAGTTGCTGATAGTTACAAAAAAATCTGGACCAGGTAAGATAAGGCAACTTATTTGTAAAGCTAGAATAGTTAGAAAGATTAGCAC

>FTL_0632
ATGGATTTAATGCAGATGAAAGATAATGCTAGTAAAGCTTCTTCATTATTAAAAGCAATATCCCATGAGTCGAGATTATTGATATTATGCTTGCTACTCCGAAGAGAGATGACAGTAGGAGAGCTAGCAGAGTACTCTAGTTTGAGCCAATCGGCATTTTCTCAGCATTTATCAGTCTTGAGAAATAATGGTCTGGTCAAATGTAGGAAAGAGGCGCAAAATGTATATTACAGTATCAACGATCCTTCGGTAACAAAAATATTGGAGGCTTTGTACAGCATCTATTGCGGTGATAAATAA

>FTL_0633
ATGAATAAAGTAGAAAAAATATTAGTAAAGCAATTTCTTGACCTACAAAAAAAAGAGAAGGTTAAGCTAATAGATATTAGAACTCCTGCTGAGCATAGTAGAGAGTGTATTGATTGTGCTGAGAATATTCTTGTTGATGATATCTATGATGCTGATATTAAGCCTGATGAAGTAGTGGTTCTTCACTGCCAATTTGGTAATAGAACAAATCAAGCAGCTAGCAAGGTTTCTGGTTTAAACGCTAAGAAAGTTTACTTGCTAGATGGTGGTATCAATGCTTGGAAACAGCATAAGCAACCAACACAAAAAAATGTTAAAGAACCTCTACCTATCATGCGTCAAGTACAAATCATCGTTGGTTTTTTAGTACTTTTAGGTGTGGTGCTTTCATTTACAGTATCACAGTATTTTGCAATTTTAAGTGGCTTCTTTAGTGCAGGACTTTTATTCGCTGGCTTGATTGTGACTTGTGGTTTAGCAGTGATGTTAGAGTTTTTACCATACAATAGGAAAAAATAA

>FTL_0634
ATGACTAAAAAATATCTAATCGTTGGAGGGGTTGCTGCAGGGGCTTCTGCAGCTGCAAGATTAAGAAGGCTAGATGAGTCAGCTGAGATTATCATATTTGAGAAAGGTCCACATGTGTCATTCTAA

>FTL_0635
ATGACTCCGGAGAAGTTTGATAAACAATATAATATCGATGCACGTACAAACTCTGAGGTTATAGCTATTGATAGGATAAATAAGCTCGTAACTGTTATAAATCACCATAGTGGTGACAAATATAGCGAAAGTTATGATAAGTTAATCTTGGCTGTTGGAGCTAAGCTGATAGTGCCACCATTTAAGGGGTTAGAGACTATTGAGCATTTTATCCTTAGAAATGTTGTTGATGTCAAAAAGATTCATCAAGCAGTTTTTGATAAACAAAAGCCTGTCAAAGATATAACAGTAATTGGCGCTGGCTTTATCGGTGTTGAGGTTGCAGAAAATCTCAAAGAAAAAGGCTTTAATGTAACTATAATCGAGATGGCTAATCAGATTATGCGACCTTTTGATTATGAAATGGCAAAATTCTTAGAGAAAGAGCTACTAGATAATAGTGTTAATCTACTACTTGGTGAAAAAGTTGTTGGCTTTGAATCTGATAAGGTCTTACTTGAGTCAGGTAAAGAGATAAAAACCGATTTGGCTATTTTGGCTATAGGTGTTGCGCCAGATACTAACTTCCTAAAAGAAGTAGGTATTGATTTAGCAAAAACTGGTCATATTCATTGTAAATGA

>FTL_0636
TTGGTCAAAAATGCTCTTACATCTCAGGATTTCAATTTACCTTTGGCAGGTCCAGCTAACAAACAAGGTCGTCTGATAGCAGATCATATCAATGGCTATAAGGTCGTAAATAAAGGTTATATTGGCTCATCTATCATTCAGATATTTAACTATACTGGCGCAGCAACAGGTCTAAATGAGGCTTGGATTAAATTTCATAATTTAGATATTGACTATGAAGTTGCTTATACTGCACCATTTAATAGAGTTAGTATTATGCCAAATGCAGTAAATGTTTTTACAAAGATATTGTTTGAGAAAAATATAGGTAAGCTACTAGGTGCACAAGTTATAGGCAGAGGAATCGTTGATAAAAGAGCTGATGTATTTGCTACAGCTATCAAAGCAGGAATGACGGTTGAGGATTTGCAAGATCTTGAGCTATGCTATGCGCCTCCATACTCAACTGGTAAAGACATTGTCAACCATACAGGTTATGTTGCTAATAACTTACTTAAAGGTGATTTTAAGCAAGTTGCTTTTACCAAAGTTGAAGAGTTACTGGCACAAAATGCACAAATCATCGATGTAAGAGAAATTGGTGAAACTCGTCGAGGTATGCTAACAAATGCAAAAAATATACCATTGTCTGAAATAATAACTAGACTAGCAGAAATTGATAAAAATCAACCTGTATATGTGCATTGTCAAACAGGACAGAGATCATATAATGTTGTGTTGATGTTACAACAACATGGCTATGATGCATATAATATTGCAGGTGGCTATATTATGATTTCACATTATTATGATACTATTGCACATATGACAGGCAAAAAAATTTCCTTTACTAGATAA

>FTL_0637
ATGATTTTCAGGCAATTAATCGATAGAGATACTTATACTTATACTTATATTCTAGCTTGTGAGCAGACTAGACAAGCAGTGATAATAGATTCGGTAAGATTTAATGTTAATCAGTATCTAAAGTTACTCAAAGAACTAGATCTTAAACTGATCTACGCCATAGACACTCATGTCCATGCTGATCATGTCACTGCAGCAGGGATTTTAAGGAAAGAAACTGGTTGTGATATCGTTATCGGTGGCGAAAGCAAAGCTGAATGTGCAACCAAAAAAGTCTTTGATGGCGATATCCTAGAGTTTGGTAACTATCAACTAAAAGCTTTGTATACCCCAGGTCATACAGATGACTCATATTGTTTCATTACTGAGAATATGCTTTTCACAGGTGATACTCTATTAATAAGAGGATCCGGTAGAACTGACTTCCAAAATGGTGATTCATATGCAGCATATGATAGTATTATGAATAAGCTAATGACTTTGCCGGGTAGTACTATTATTTATCCTGGTCATGACTATAATGGTATAACTAGTAGTAGTGTCGCTGAAGAGAGACAAAACAATCCAAGATTGAAGGTTAAGTCACCAGATGAATACGCTAAGTTAATGGCTGATTTAAAGTTACCACCGCCAAACTATATAGATATCGCAGTTCCAGCAAATTTAAAATGTGGTATAGAAGAATAA

>FTL_0638
ATGTTTTTGATAATTTTTGGCTTTATCTGTGGAATTGCATTAGGGTTGACAGGTGGGGGCGGCTCTATTTTGGCAGTTCCTTTGCTTACTTATGGTGTTGATTTAGATTTTCATAGTGCTGTTACAATATCTTTGCTTGTGGTTGGTTTTACAGCAATTTTTGGTCTTATAGTCAATTATAAACAACATGATATCCATTATATAGCAGCAGTTGTAATGATTTATACAGGAGTTGTTTTTGCGCCGATAGGTAGCTATATCTCGCAAGATTTGTCAGATAAGCTATTAATGCTAAGCTTCTCAATACTAATGATTTTGATAGGTGCTTGGAGCTTGCTAAAAGCAAAAATAATGTCAAGTTCACAGAAGTCGGTTTGTAAAAGTATTGGTTCAAGATGTATAGTAGCATTATTAATAAGTGGTGCTGTCGTTGGGACACTAACTGGATTTTTTGGTGTAGGTGGTGGCTTCTTAATCGTACCAGCATTAGTTTTCATAACAGCGATGCCGATTAAAAGAGCCATTAATACATCATTGTTGGTGATATTTGTTGTATCAATATCTGGCTTTATATCTCATTATGATAAGGCTAATATGAGCTGGTATATCGCGAGTATGTTTATAGTTGGTAGTGCTATTGGGATGCTTTTGGCAACTAAAGTCAAAAAAAGCTTCAATGATAAAGTTTTACAGACAATATTTGCTATTATGTTAGTGATCTTGGGTGTGGTGATTTATCTAATCAATTAG

>FTL_0640
TTAGTTATCTATTTTTATGATAAAGTCTTCTAAATATTCATCGACATCTAGTTCATATTCAGAAATAGCAAAATGCTTTGCTGATTTTTTTTGTTTGTGCATTTCTTCAGTTGAGCCAGTATTCAGATGATGCCAGTCAGGTAAATCTTTACCTTCAAATAAAAGTTTATAACTACAGCTATTAGGTAACCATTTGTGAGCATGATTTTTTAGTTGTTTATAAGTTAGATTTACACATTCAGGTACAAGTTGTTTCCTTTTTTGATACATGCTGCATTGGCATTTGCCAATATCAAGAAGCTTACAACTAACTCTAGTATAGTAGACCTCATCTGTTTCATCATCCTGAAGTTTGTTTAGACAACAAAGCCCACATCTATCACAGATTGACTCCCATTGTTCACTAGACATGTCCTTCAAATCAATTTGTTGCCACCATTTACTCATCAT

>FTL_0641
TTAAATCGGCTGAGTTAGGACAGGTGAAATACCTGTTTGTGCAAAAATTTGTTGTTGAATTTTAGCAAAAGCATTTTCATAGGCTTGCGGGTTAAGTATTGCTGAAGAAGTATTTATCGGAGTTCCACCTTGATTTGGATTTGGCATCGAGTTATAAACAACAAAGTTTATTCTTATACTCGAGTTTTTATTTGATTGTCTATAAGGTTGGATAAACGCAGTAGCTTCTGTATATTCTGAATCACCCCAGAAGTTTGCAGTTTGAGTACTCTTTGCGGTGATTATTCCACTATTAAAATTAGCATCTTGAATTATATAACCAAGATTTTGCATAACTGTGACAGTAGCGTCAAAAGTTGTTCTTAAATCAACATTAAAGACTTTTGTTTGCATTAGTTGAATTTGTAATGGTGTTAGGTTAGGTTGTTGTGGTCCTGAAGATGCGCAACCAGACAA

>FTL_0642
CTAGAAGTTAGTTGATAATGATTTACAGTCAGAAACAACATTACCTTTGAAGGTAATAATAGTCATGGTTTTTTGCGATTGCATAAATCCAGACTCTTCAGTATTTTCACCTGTGATGAGAAGAGTTAAAAACCCATCTCTTGCAGCATTGTTTTCAACAGTTGCATTGGTTTGGTATGTCCATACTGATTCACCATCTGCATTTTGAGTAACTATATTAGGAGAACCAAAAGCATTTATAACTTGATCTTTGGTAGTTACTCCCTTTTTAAGTGTCAAAGAGACATTACCAGAGGTATATGGAGTTTTCACAAAACCAACATTTTCTGGGTTAGTATTACTCACACACGAGCTAAGGATAAATGCTAAACCTAGCATGCAGATAATATTAAATTTCATAATCGCCTCACTAAATAGTATAAAGTGTTTTAGTCGAGAACATTTTATTACAGATATTGACAGAATGGACTTTGCTATTTTAGTAGTATTAAAGTTCAT

>FTL_0644
TTAGAAGTGAAGAGTAAATTTATCTTGAGATGCAAGAAAATTAAACTTGCTACGATGTTGTAATTGTTTATCTTTATCCAAAGTTGCACTTAAAGTAGCTTGTTTGAATTCTTGATGAGCTAATATATCACCATTATAATCAATAATCATACTATCACCCGCATAATTAAAATTAGGATCGTTACCAACTCGATTACATGCTATAACAAAAGCTTGGTTTTCTATAGCTCGAGCTTTTAGTAATGCTTGCCAATGTTGACGGCGAGATTCTGGCCAGCATGCGACATTGATAAGAATATCATAATCATTATTGTTACAGTTAAACACTGGAAACCTTAAGTCAAAACAAACGGTTACAAGGATATTAAAACCTTTATAGTTGATAATTTGGCGTTTATTACCCGCTGTATATTTTTTGTCTTCACCAGCATGGATAAAAAGATGATTTTTATCGTATGTATAAACCTGTTTCTCAGGAGTTACAAAATACAGGCGATTGACAATTTTATCATCACTATAGGTAGCGGCACTACCAACTATCGCGTAGTTCTTGCCTTTTACTTGGCGATACATCCAATTAACGATGTCTTGTTGTGTGCTTGCTTGGTCAGTTGGATTCATTATAAAACCAGTATTAAACATCTCACACATTACGATGATATCAGTATCTTGGTCAATATTTGCAATGCTATTCTCGAGATTATTATAGTTGGCTTGTTTATCAGCCCAGATAATATCTGATTGGATTACACTAACTTTTAGTTTTGACAT

>FTL_0645
ATGAAAGGATTAAAAGCAAAAATATATATAATTTTTTTGGCTGCAGTGCTAGCGGTTATTTCAGGCTGTGCTACTGACAAAGGAACCCAGTATAAAGATGGTTATTATATAACTACGCTTAACTATAATTTTAATACGGTTTATAATGCTACTCTGCAAGCAATACAAAACGGACAAACATTTGATTATAAGAGTAACCCATATGATATATCAGTTAACAAAAATAATGGAACTGATGCTGAGATAGTTTCTGCTAGTGATAGCGATTCTACAGACTCTCTACAAGTAGCAATGAAGAAGTTACCTAATAATGCTACAAGGATTTCAATTAAATATGGTAGCCAAGGAAATTCGATTAGATCTTCAGCGCTAATAGGCATAATAGAAGGAAATATTCGCTACGCTAATACATAA

>FTL_0646
CTAGACCATCAATATCGCTAGACTTAGTACCTGTGGTTTTTGCTCTGCTGAATTAAGAGACTTTGAAGCATAACTATTATCTTGAAGAGCTAATTTTTTAGCAGAATTTAGAATTGTTAAGGTTTTATTATAATCTGTAGAATTTAGTTTTCTATAATCTATCCCATTAATAATAGCATTAATCCAAATCGCGACATATCTGCCACAATCTGTTTGTAAAGGCATTTGAAGATGTATGTTATCCAAAGAGATTTCTACTTTGTATGTACTATTAGCAATCTTTGGTATATTATGAACATCATTTTTTGCTTTTGTAGTATCAATATATGCAATATATGAATTTACTCTTTCAAGTCCTTGCTTTAACGATTGTAATACAGAAAAACTGGCATTATTTGCAGCATGTGATATTAGAGAATCAACCATATTTAGAGTTATTGTTTTATCATAATTATCAATAGTTACTTCAAGAAGCACAGCATGAGACGCATTATTTGATGATATTACAGTTTCTCCATATAAAATCTTTATTATTTTTTTATCAAAATATTCATTTGCATATTTTGTAATATTTTCAACAATAGTCATATATTGTCCATAGTTTTTGGCTCTAAAAGATAATCTCTTTCCATCTTTATAACTATAAATAACAACTTCATTTTCAGATGGTTTATAAATACCTCTATCTCCTCTGATATTGGCAAGATTCTTTATATAATTATCAGCCACAAAATTGCTAGTACCAGAAACACCATATTTTGCTTCGAAGATTGTTTCGCCTGCGACAACTCCGTCAAAGTAGTGTTTCAA

>FTL_0647
CTACAGTATATGCAGATCTAACATATTCGTTTTTTTATTTTTCACAACTATTGGGTAACCATATTGTTTACCAACAAGATTAGTAATTGAACTAGACCAAGTATTTCTATCAATTCGAGCTTCTATTGGGACACCTTCTAAGATACTAAATTCTGAGTCTAATTCTTTACAGTAGTTTAATAAAGCCTGAGAATCTTTAAGAGAAACTGCATATCCATCCTTCTGCATACCATTTTCGAAGAATTTTACTTGTTTAATAGCTATATTTTTAATATTAATAGGTTTATCACCTTGAAGCTCACCATTTATATAACAATATAAATTATTGGCATAGCATGATACTGGCATAAGTGCTAAACTGTATAATGTACAAATAATTGGTAATTTAAAAATTCTATTTTTGATATTTCCCACTAAAATTACCCAAAATTTACCAAAAAACCTAAGATAGTATTGGTGATTTATTTTAGAGTTTTTTTGCAT

>FTL_0648
TTAGATATTCGCTAGGATTTTAGCTCCTTTGATTATGTCGTGATCTTTTTTGGCAAAGCATAGTCTTAAAAGACCATCTTGAGGAGTCTCAAAAAGTGATGATATTGGCACTAAACCAACACTATGTTCTTTGATCAAATTACTAGCAAATTTATCACCATCTTGATTACTTATATTACTATAGTCAAGAATTTGAAAAGGTGAGCCTTGCCAGTCAAGGATTTTGAATCTTGTACCTTTTAAGTGCTCTCTTAATAACTGATTTTGCTTTTTGTAGAGTTTATGCAGATTTTCATAATATTCAGGATGTTCTAGTATCCCCTCAGCTAAGGCTAATTGCATTAGATGTACTGCAGAGAATGTTGCAAACTGTTTTATTGCGAGCATATTCTGTATCACTTGTGGTGGGGCGATTGTTACACCTTGGCGCCAGCCAGTAACATTGTAAGTCTTGCCAAGAGATTGGAACACTACTAGCTTATGATGTAGCTCTGGTATTTGTATAGCACTTATAAAACTCTCTCCTGCGTATATATGTTCATAAACTTCATCAGAGATTACTAAAATGTCTTTATCTTTGACAATTTTTGCAATTTCTTTGAATTCATCTTTAGATATAACTGTTCCCAT

>FTL_0649
TTATGAGTTTAGTACGATTTGTAATAGCATTTGCAATACGTTTATATCAATTTTACCATTTGGTAGTAGTTTCAGTCTGACACATTTACCTTGATTAAATTTTGTGACTCCGGCATAAGTATAAAATATGGGATCAAACATAATAACTTCATCACCTTGACCAACATAAGCAGAAATTATACAGAACAAGCCTTCTTGAGCACCTGCAGTAATAGCTACATTATCGATGGTTATATCTGTGTTATAGCATCGTTTAGTTTTTTGTACTATTGCATTACGTAGTGCGACAGCTCCTGGAATTGGAGAGTATTGGTTTTTGCCATGCTGTATATAAAAGTTTGTACGTTCAATTAACCACTCGGGAGTATCAAAATCAGGAGCTCCTTGAGTAAAATTTAAAGCTTTATACTCATTTGCCATCAAAGCAAATTTGCCATATACAGATGGCGTAGTGTCGATATAAGATTTCGCTTGGATCAT

>FTL_0650
TTATTTTAAAAGCTTGATCAGCTCTGCAATAGTTATCTCTTGTTTTTCTTGAGTTTTGCGATTCTTATATTCAATCAGCCCTTGCTCAAGTAGTCTATCGCCAATTACTACATGATGAGAGTAACCAATTAGATCAGCATCAGCGAACATCACGCCAGGTCTAGCACCTCGATCATCTAATAGGACATCAATACCATCTCCAAGCAAGTCTTGACAAAGTTTATCTGCTACTTCTTTAACCTTGTCAGATTTATTGTAGTTGATAGGTAGTATAGCAACTTGGTATGGGGCAATAGACTCAGGCCATATAATCCCATTTTCATCATGAGATTGCTCAATTGCTGCTGCCATCACACGCGACACTCCAAAACCATAACAACCCATAAGCATAGGTTTAGATTTACCATCTTGACCGATTATATTTGCATTCATTGGTTTTGAGTAGACATCTTCAAGTTCAAAAATATGACCAACCTCGATACCATTTGTAAGTTCTAGAGTGCCTTTACCATCAGGGGAAATATCGCCAGTTACTACATTTCTAATGTCGGCGATTTGATAGTTAGTTACATCTCTATCCCAGTTTACATTTGTAAAGTGATAATCATCTTCATTAGCACCACAAACTAGATCTGTAATAGCAATTGCACTGTAGTCAGCGATTATACTGATAGGGCAGTTATATATACCAAGCGAGCCTGGATTAGCATTAAATATTGAAAAAATCTCTTCTTTAGTAGCTAATGTATATGGTGCAATAATTTGATCAAGCTTATTAATCTTAGTTTCGTTTAATTCATGATCACCTCGGATAACTAAAGCAAAGAAATTTCCTCCGGCATCTTTGATAACCATAGTTTTGATAGTCTTTTTAATATCAAAGCTCATCTCTTTACAGAGTTTTTCGATAGTTTTGATGTTTGGAGTGTGTATTTTCTCAATGGTATTTTGAGAGTTTACTCTTTTGCTTAGATCAGGTTTTGCATAAGTTGCTAACTCAATATTTGCAGCATAGTCAGAACCATTACTATAGCAAATAATATCTTCACCAGCATTTGCTAATACCTGAAACTCATGACTATTATCACCACCTATAGCTCCGGTATCAGCTTTAACAGGGCGATAAGCTAAGCCTATTTTGTCAAGGATATTGCAGTAGGTTGCGTACATTGTATTATAAGTATTGCGTAAACATTGACTATTTTCATGAAATGAATAAGCATCTTTCATTATAAATTCACGTGCACGCATTACACCAAAACGAGGGCGAATCTCATCTCTGAATTTAGTTTGGATTTGATAAAGATTTAAAGGCAATTGTTTGTAGCTTTTGATAGTATCTCTAGCCATATCAACAATTGGTTCTTCATGTGTTGGACCATAACAGAAATCTCTATTATGTCGATCATGTAATTTTAAAAGCTCTGGACCAAATTTATCCCAGCGATGAGTTTCTTGTAAAAGCTCTGAAGGTAGTATACTTGGTAAAAGTAGTTCGCTTGCTCCAGCTTTATTCATCTCATCACGTACTATATTTTGGATTTTTTGGAGTACCTTTAGACCTAGAGGCATCCATGTATAGATACCAGAAGCTAGCTTCTTGATAAGACCAGCTTTGAGCATATATTGATGACTAATTAGAACTGCTTCTTTTGGTAGTTCCTTTGTCGTAGCAATTAGAGTTTGTGTTGCTTTCAT

>FTL_0652
TTAATGATTAAATAGCCAATAACTATTTGGATCAGATGGACATAAGTGTGGACCACATTCAACAAATACATTTAATGTATTTGCTACTGTTAGGATTAAGATTAGGATTATAGCTAGTTTTGCTAAGATACTTAATTTTTTCTTCTTATTTTCATTTGGGGTGATTAAGCCACAGATAGCAGCGTACAAGATAAAAATAATACTTACGATGAAATTCCAAGTATACATATGTAATGAAAATACCGCCTCACCATAATTTCCAGTGCCTGGCACAATATGCAAAAGTATCTGAGTAATTGCCATAGCAGCATTTAATAATGCAACTAAAATTATAAGCAGATAATGCTTATAATTATTGCCGTGAGTTAGGTTTAGTAACAGTCCAAAAGTTAGTAAGCTTAAAGCCATTCTTTGAAATACACATAGTGCACAAGGCAATTCTTGAAGAAATAGCTGATAATAAAAAGCCATAGCCAAGATTATACTGATACCAATGATAGCTAAAGAGTCAAAAAAGTCTAGAATATCTTGTTTCAT

>FTL_0653
ATGGAAAATCAAGTTGTACAAAAACAGCAAGAATTAGTCGAAGAGCTATCATTTTTTGAGGATTGGGAAGATAAGTATGATTATGTTATTTCATTAGCTAAGCAGCTACCAGAATTCCCTGAGGAGAAAAAGACCGAAGAAAATTTAGTCAAAGGTTGCCAATCACAGGTTTGGTTTGATAGTAATATAGATCAAGGTAAGCTAAATTTTATAGCTACAAGTGATGCTTTGATAGTCTCTGGTTTAATAGGAATGCTTTTAAGAGTTTATAATAATGCTACTCCTGCAGAAATACTAGCTTCAAATACTGATTTTATTAAGCAGATAGGTTTTGGTAATAATTTAAGTACAACACGTGCCAATGGCTTAAAATCAATGCTTGATTATATATATGCTACAGCTAAACAAAATCAGTAA

>FTL_0655
ATGTCAATAGAAAAAAACACCCAGCAACAAAGTAGCACTCAGGATAATCCAGCTAAAAAAACAGCAAGAGTAGATAATAAATCTTCAATAGGAGGGGTATTTGCTAAGATTACCTTAGCGGTATCTATAGCTGCATTAGGTCTATCTAGTTACGCGCTTGTTAACTCAATATCTCAGACGAGAAATTCTAATACTAATTTTCAGACATATACAGCCTTTGATAAGCAACTTAAAGCAATCAAATCAAATCAAGATCAACAAAAGAATATCTCTAATGACTTAAGTACACAAAATGATGCACTAACACAGAGTGTTAAGGCACTTCAATCACAACTGATAACTATTAATAATCAAATTGCTGTTCCTGCAAAAGATTTGTATGTGCAAATGAGTATAATAAACATTCAATCAGCTATAAATTATTTGATTTTAGCTAAAGATGTTATGGTTTTTGATGGCGATTCTCAAAAAGCATCTGAGTTAGTAGATAATGCCTTCGATAAAATACAAGCTAGTAGAGTGGCGAGTGTAAGTGCTAGTGAGCGTCAAAATATAAAAAGTGCTTTAGAGCAATATTCATCAAGAGATGAAATTATCAAAGAGTTTATCGCAATTGAGCAGCAGTTTGCTAAACTTCAGTATTTAACACCAGAAAATATCTCTACTACAGTTAAATCTCAAGATTCACAAAATAAATATATGAAGCTTTTAAGCGCTATTGTTGAGATTCAAGATATACCAAAAAACCAAACTTTAGTGGCAACTAAACAAGCTAAAGAGTTTGTGGCTGATAGTATGTATAGATCTTTAATTTCATTACAAACTGCTATGTATATTAACAATCAAGATGCTATAGATAAGGCTAAAAATAATCTTATTGATATTGTTAAAAAATATTTTGTTCAAAATGATGATGCCAAAAAACTTATAAGTGCTATACAAGGAATCAAAGCTCAAAATCTTGATAGTTTTAACACTAGTATTGATAAGCTTATTAGTCAGTTATCAGAACAACAAAATCAACTTCTAGCTCAACAACCAAATTTAAATAAAACTAATATAAGCGCAGAAGGAAGTCAAAAATGA

>FTL_0656
ATGATAAAATTTTTTAAACTTATAATAGCTGTTGCTTTAGCTACTTTAGTTGGGATATGGGCAACTAAGTATCATGGTTATATCATGCTTGTATTAGCAGATAAAAATATCAAAATGAATCTAGTCGCATTTGTGTTTATAACTTTTATTTTACTGTTTATATTAATCCTTTGTGTTAGGATTATTGTTTCAGTTTTTAGGTTTCCCTATCTATTATTCAGTTGGGTTATAGGACTATTTAGTGTTGATAAGCAGGAAAGGTTTGCTGATATTGTTGCAGATATAACTCTTGAAAATAATAGGCTAGTTAAAAAGTTTAGTATCGGTCATATTTTGAGATTGACTCCTAAACACTTAAAAGAATATGTTCTCTTTAGGAAGTTAAATCTAATTGCAGTTACACAAGATATCAAAGAACTAGAAAAAGCTCTTAAGCACATTGATTCCAAAACATTCACATATAAGTTTTTCGAAGTGTACAAGCTTTATCTAGTTCAGAAGTTTAGTGAAGCAGAGACAAAAATATCTATAATGCTAGAGAAAAATGACCCAAGATTTATGCCTAATATTGTCAATCTTGCTGGTAATATTGCTTTAGCAGATGGTGATGATGCTTTTGCGTTGAAGATCCTAGAGAAGTACGATGCTTATCTAAAAGAGGATCTTGAGGAAAATCTCATAATTCTAGCTTTAAAATCAGCAAAAGATGTTGCTAAATTAAATGATATTTATAATAAATCTGATACAACTAAAGCTTTAAGTACAGTTTATTTAGAGCAGCTGATTAAATTCGGTGAAATGGTTAGTGCAGAGAAGTTTGCAAAGAAACAATTAGCAAATTTAAATATATCTGCAGAAATGCTTAAACTTTATATCAACGCTTTTAATATGCCAATTAGTAGGCTTTGCGATAAGGTGCTTGATAGGGCAAATCATGATTATAACAGTATCCTTACTTTATTAGATTTTGCGATGATCAAGTCTGATAATTATTGTTTTAAAATAATTTATGATTATATCGAGAGACACCTTAAGGACTTCTTATCTGCCGCAGAATTAGAAAAGTACTTTCATATTTTATGTAAGTTTTTTATAAAAAATGGCGAAGTAGCAGGTATAGACTTATCAGCAGCAAGATTGGTTTATACCAATAACTAA

>FTL_0657
ATGCAAATTAAAAGATGGTTTTTGAATAATAGCTTAAGAAACTATCAGTACCTCTTATATGATAAAAGCCATGCTATCGTTATAGATCCTCTAAAATCTGATATTTTCGCTGAATTTATTGCAAAAAATAAATTACAGCTTGAGGCTATCTTAATTACACATAAACATGGTGATCATATTGCAGGAGTCAAAAAATTATTAGCGATATATCCAAATGCTAAAGTTTATGCATATACTGGAAATGATTTATTTAAGCCAGATATTTATGTTAAGGATGGAAGTTTTATAAATCTTGGATTTACTAGCTTTAGGGTTATGTATATTCCTGGTCATATAGATGATCATGTGTGTTTTTTATTTGAGCAAGAGCGAGCTCTTTTCTGTGGTGATACATTATTTAACGCGGGAGTAGGTGGTGTTCAAGCAGAATCAGCTGATATAAATCAATTATATGACTCATTAGTCAAAATTACTAAGTTGGATGGTGATATTAAGCCATATCCTGCCCATGATTATTGGCTTGGCAATCTCGATTTTGCATTAAGTATTCTTGCTGATGATAGCTATTTTAACTATTATAGAAATCAAGTTGCCGAATTAGCAGCTGAAGATAAACCAATAGTCAATTTAGCAGAAGAAGCCAAATTAAATATTTTTATCAGAGCGATGTCAGATAAAGCACTTTTGAAAGCATTGCCTGATTATAGTTTGGGTCGAGAAATGTTTGTTAAACTAAGACAATTAAAAAATAATTTTTAA

>FTL_0659
TTAACTTTTTGAATTATTGTTGGTTAAATCTTTGTCAGAAGATTTAGAGTCAGAGACTTTATTGTTATCTTTTGGTTCTATTTTGGTACGGCTAACCTCACGAGGGAAGCCACCATTTAGACCGATTCTCTGTAGCTTGATAATATCTGGAGCCATTGCACGCTTACTATCATAAGGGCCTATGTACATTCTAATCCAGTTGCCTACGCGTTCAAATTGGGGATTAAGACCGTCTTCTTTCATTTTCTTGACATACCAACTAGTTTCATCCATATTTCTGAAAGAAGCTATTTGATAGATATAAGTGTATTTATATTGTGCTCTTTGTGCTTCTGGCACTACATCTACTTCAACACTATCATGTTTTAGATTATTGTAAAATGTAAATACCATTTTATCATTCGAAGGATTATCTTTGGAACTCAAATCAGCCGTTTGATGATTAGTTGCTTCTGAACTTTGTTTATTATCTAGTGTTTTCGATTTTTGATTTTTTTCTGCTTGCAGTTCTATTTTGGCTTTTTCTTGTTCTGCTTTTATCTTCTTTAAATGTTTATTTACGAGTTTAGATGCTACAGCTACAACTAAAAGGCACACAACTATGGTTATCAAAATCTTTTTTTTCTTTGTATTTTTGGGCTGTTGTGGCTCTTGAGAGTTATCTTTGGCTGTTTTTTTAGGGATATCAAGTCTTGATAGATCTTTCAT

>FTL_0660
ATGACTTATAAAAAAAATGATAAATTTATTGTTAGAGGCTTTCATACAAATTGTCCGGCTGCATTCAAAGATAAGATAATCGCAATGGGTGTGATTGAGGGTCAGCAAATGACCGTAACAAATAAATCAATATTAGGTGGACCAATTGCTTTTGAAACTAATTGTGGCGCATTTTCATTGCGTAAAAAAGATTTAGAGTTTTTAAAATTAGAAAAAATAAATTAA

>FTL_0661
ATGCGTTTACGAAAAATATTCTTACTAACATCAATATGTACGGCTACACTTGCTACAGTCAATTTATATGCTACACCAACTACTACTAATATTCAGCAGTTAAGTAGCCAACAGCAAGATCGTATTAGAAGTATGCTCAAAAGTAACCTTGATTCGCTATTCCCATATCAAACACAGATAACTATAGGGAAAATTGATCAAGATAATAAGGGAACTGTTGTAGCATCAAATATTCTCATAATGAGCAACGACTCAGAAAACCCGAATCTAACTATAAATAAACTTATCTTTAAAGGTTTACATGCTAATCAAGCAATCAACAATAATTTTACTATCAAAGTAGAGGGCTTGAGTATAGCTAATCTAGCAGCAGCAGTAGCTAATAGTAATCTAGTAAGTTCGGAAGTTGATCCTAAACAGTTAGCTGATAATCAAGGATTATTTAGCATTGCTATGAATAGTTTGGGGCAAACTATCTATAATTTAGAAATTAATTATAACTATAACAATAGTACAATTGACTATAGTCTTGATTCTACGATAAATAATAAGCCATTACTAAAAGCAGCAGCGCAATTAACAGATATCGATTTGTCTAATACTAATGTTAACACAGATTTTCTAGCGACTCTGCTTAATGAATCAATGAGTGCTAAGATTAAAACACTTGAGTTTGATGCTAATTTCTCAGAAGTTTTAAGAGATATTACTAATAAGTATCTTGGTAAAGATTACAAGCAAACGCCTATTTTAAACATTAAAGCTCAGTTGGGTAAAAATCCAGACCAGTTAATGTTAAATGTTGATGGTAAGTTGGGTTCTCAAAATTATGCTAAATATAATATTATTATTAATGGTATTAATTTAGCAAGCTCAACAATCAATGATATTGTTGCTGGTTCTAGTAATGCTTTAGATAATGCTTACATACAGTCAAGCATGTCTAGCTCGCGGATTGAGCTTAATTTTGCAAGAGACTTCTTCCCTAAAGGTTCACCAATAATACAAGTATTTTCAGCTTTAGACAAAAACAACATTAGTTTTACGATTGTTTCGCAGCATCAGTTTGAGGGTACTAGTTATAATACTAACTTTTATCTAAAGGCGGATGGCTTGGCTAGCTTAAGTGCCAATGCTAATGCAGTAGTAAATGGTAAGCTAAATTTACTGCCATATCTTGGTATAAATGCACAAAACCAAACTAATCTGTATGATTGTACTAATCAGTTATGTTTAAGTAATGTTGATGTTAAATTTGCTAACTATGGATTACTCGAAAAAGTAGCTCGTCAGACAAACAATGATCCAAATACAACACCACAGCAAATTTTAGGATCTTACGGTGCATTATTACAACTTTTTGCAGTACAACAGCAGGATAAGTTTTTACAGCAAACATTATCAGCATTTGCTATATTTTTGCAAAATCCTAAAAATATAGCTATTCATGCTAAAGCAAATAAACCAGTTAATGAAAATGCATTACTGAACATGCTAGTTGCTGATGCTAAAACACTTAAAAAGTACAAACCAGTCAATAGTAATGGTAATGTCGATCTTAGAAATAACCCTAATGTTAAGCTCATAAACAATATTCAAAATATCTTCAAAATTAGTTTTGATGTTAATAAATAG

>FTL_0662
TTAAAAACTGCGTATATTGAAAGATTTTACAACTCTACCAATTATGACTGCATCAGCGGGTGATTTAATTTCATCATTATTTTGAAGTTTTGAGTTTAGCGGCATCAAATACAAACGATTATTATCTTTATATAGTAATTTAACAGTAGCACCATCGGAGTTTCTAGCTACTACAACTTTATCAATTAAATCTTGGGGGTTAACTTGATTAGGATCTACTAATATATTTTCTCCTTCATATATAGTATATTTTGAGTATTTCGGGTTGAGTAGTTGAGATTCTGAAAAATCATATAGCATACTTTCTCCTTGTACTTGTAAAGAGAAACTATTCTTAGGAATAAGAGTGTCTGGAATTTGTAAATAATCTATAGGATCTATGTTTTCTTGAGATTCGGTAAATTCACCAGCTTGGACATAGCTTAACACTGGGACATTCGTGACAGTTATTATTGATGTATCACTAGGGCAATAGTTATCTTTTAGACCTAATATTCTCATGACTTCTATATGTCCATCATAAGAAGGACAGTTAGTGCCAGCAACCCAACCTTTGATAGTGCGATCACTTTTACCAAGCTTCTTAGCTAGTTCTATTTGTTTCATACCAATTCTTTTTAAAGCTGGTTTTAGATCAGTCTTATAGTTAAACAT

>FTL_0665
ATGCATATAAGTGAGCGCCGTAAATGGTATATAGGCTTTGCTGTTTTTGTGATGGTGATTTTATTATCGCTTTCACTACTTCATGCTTCAATATGGTTTAGTATAGGGTTTGTCGCTGTTTTGGCAGTGATCGCAATCTATGATGTTAGCCAAACAAAGCATTCCATCCTAAGAAACTTTCCTATAGTAGGACATATGCGCTATATACTTGAGTTTTTACGTCCTGAAATTCAGCAGTATTTCATTGCTGATAATGAGAGTGAAAAGCCATTTGGTAGAGAGCTACGTTCGACAATCTACCGTCGTGCTAAGGGTATTAATGATACTGTTGCTTTTGGAACAGAGAAAGATATTTATAGGGTTGGTTATGAATGGGTAACACATTCACTCATGCCTAAGCATCTTGATGAAATTGAAACTCGAGTTAAAATTGGTGGTTCTGATTGTAAACAACCATATATGGCATCGCATCTAAATATATCTGCGATGAGTTTTGGGGCATTATCTGCTAATGCCGTTATGGCTTTGAATAAGGGAGCTAAACTTGGAGGGTTTTATCAATGTACAGGTGAGGGCGGCTTGACTAAATATCATTTACAAGGTGGAGATCTTGTATTTCAAATTGGTACAGGCTATTTTGGCTGTCGTACTGATGATGGCAAGTTCTCAGCAGAGAAATTTGTTGAAAAAGCAAATTTAGATAGAGTCAAAATGATAGAAATTAAGTTATCTCAAGGGGCTAAACCATCTCATGGCGGGGTTTTGCCAGCAGCTAAGATAACTCCAGAAATTGCTGAAATTAGGGGTGTTTCAATGGGCAAAGATGTACTATCACCTCCTGCGCATAGTGCTTTTTCGACACCGATAGAATTTTGCTATTTCATTAAACAGCTAAGAGATCTTTCTAATGGCAAACCAATAGGGTTTAAGCTATGTATTGGTAGTCATGTTGAGTTTTTAGCTATTTGTAAAGCAATGCTTGAGACAGGAATAAGACCTGATTTTATAACTGTTGATGGCGCTGATGGTGGTACAGGGGCGGCACCACTTGAGTTCTCTAATCATATTGGTATGCCTTTAGAAGATAGTTTAATCTTTGTGCATAATGCTTTGGTTGGTTGTGGCTTACGTGATGAGATTCGTATAATTGCAAGTAGTAAAGTAGCTACAGGTTTTGATATGGTGAGGTTATTTGCTATGGGAGCAGATACTTGTAACTCAGCTAGAGCAATGATGCTTGCTATCGGCTGTATTCAGTCACGACAGTGTAATAACAACACTTGTCCAGTTGGTGTTGCTACACAAAATCCACGTCTTGAAAAAGCTTTGGTAGTTGAAGACAAAATGTATCGAGTTTATAATTTTCATAAAGTTACAATTCAATCTTGTTTAGAAATTATTGGAGCTATGGGGCTTATTTCTACTGATGATGTTGAGCCAGAAAACCTTAAAAAGCGTATATCTGTAAATGAGATTAAATCATATGCAGATCTGTATGATTTTATTCCAGAGAGATGTTTAGTCGATGGTAATATCCCAGCTAGTTTTGCAAGATCTTGGGAAAAGGCTCGAGCTGATTCTTTTTAG

>FTL_0666
ATGGCACTATACACTTACCCATCAAATAAACTTGAGTATCTTGTACAAGTTCTATCTAAACTTCTAGATGTTGAAAAAAAAGATTTATTTACACCAACACAGTTAATTGTTGGTAGCCGTGGTATGCAACATTGGTTAAGTATGCAACTAGCCGAATATCGCAATATTGCAATGAATCTCAAATATGACATGATAAATGGTTATATACTTGATATCTGCTATGAACTCACAGCAAAACAAGAATATAAAAAAGCATATACAAAAGATATTTTAGCTTGGAGAGTTTTTAGGTTGCTATCTAGCCAAAATCAGGAAAAAAACACTCATTCCCACGCAGGTGGGAATCTCATAGCTGATGGATTAAGTTCAAAAGATACTAGCCTACGCAGGTATGACAATAGAGATGGTTGGAGTAGTAAGCTTAAAGAGTACTACCAAGATAGTGATCTCAAAAAATATCAGTTGTCAGTTAAAATAGCAGAGACCTTCTCAAAATATATATCATATCGTAGTGAGTGGCTACAAAAGTGGGAGAAGGACGAATATATAAATCCCTCTAAACTAGAGAATGATGAAGATTGGCAGATGCTAATTTGGCAGAATCTTGTCAAAGATATTGCAGAAACACCATATAAAGTCCAATTAGAAGCACTTCAAAAGCTTGATAAACAAAACTTAGAAAAATTAAATATACCTAGTGATATTTATATATTTGGAGTTAACACAATATCTCCAAAAAATCTTAAATTTATATTTGAATTAGCTAAGTATATTAATGTACATATTCTATATATTAATCCATGTAGTGAGTATTGGTATGATTTGCATAAAAGTAAAATATCAGCTTGGTTAGATAGTGATGACTATGAAATTCAACCACTTTTGGCAAATCTTGGACAGCAGGGTAAAGAATTTTTTAATCAGCTTCTAGAAAATGAGCAACAGCAAGAATTAGAAGTATTCGAAAAGTTTGATAAAGAATCATTAGCTTTTGAGAAACTTACCGATAATAATCAAACACAGCTAGTAAGCCTACAGCGAAACTTACTTGAACTAGATTGCCAAAACCATGCCAAGCAAAAAGATTTAAGTATTAGTATTAACTCTTGTCATAGTCCACTTAGAGAGGTGCAGATTTTGCATGATAAGCTTTTGGATATGATCAAAGCAGATCCAAATATCAAGCCTAGAGATATCCTAGTGATGTGCCCAAATATTGAAGATTATTCACCATATATTGATAGTGTTTTCTCAAGATATCCAACTGATAAAAAACTGCCATGCTCAATCGCAGATAGAACGCTACTTGATTCAGAGCCTTTAGCTGCTAGTTTTATTGAGCTTTTGCAGTTGCCTGAGAGTAATTTTGAGGTTAATAAAATACTTGATTATCTAGCTGTACCGGCTATCCAACAGAAGTTTAAGATCACAGATGAACAATTAGAGGCTATTCGCTATTGGTTAAAAGAGTCATGTATTCATCATAGCAATAATGATCAGACATTCTCATGGAGCTGGGGACTAAGAAGATTAATGCTTGGGTTTAGCTATAGTGATAGTAGTTACATCATTGATGATAAATTAATGACGGTACCAGTTATTGAAGGAAGTGAGATCGCTGAACTTGGTGGTTTGTATGAGTTATTAGAGCTACTTGAAAGATATTCTCAAAATTTGCTTAAACCAAGAAGTCTTGCAAATTGGCAAGTTTATCTTTTAGAAATGTTTGATGATGTCTTTGATGTCACTAATGATGAGCAATATATTGCTAAAAAAATCAAAGATATAATCGCAAAAACAGTCACTACCGCTAAAAATATATTGTTAGATCAAGAAATTGATTTATATACAATTAGATATTGTTTAATTTCTCAATTATCAGAGCCAATTATTAATAACCATTTTTTAAATGGTAAGGTGACTTTTTGTTCGATGACGCCGATGCGTAGTGTACCATTTAGAGTTATAGCTATGCTTGGATTAAATAATGGTAAGTTCCCACACCAAGAATCTGCAATTAGCTTTGATCTGATAGCAAGGCTTGGTAGAAAAAAAGGTGATAGAACCAAACGCGATGATGATAGATATTTGTTTTTAGAGGCTATTTTATCTGCTAGAGATTATTTGTATATAAGCTATATAGGTAGAAGTGTTAAGACTAATGTTGAGCAACAGCCAAGTTTGATACTTAAAGAGTTGACTAGCTATTTGAATTTGAACTACGATTGGGGAAAGGAGGATATAAAAGAGTATCCATTGCATGCTTTTAGTTCTAAATGTTATTCTGACAGTTATAGAAGCTATGATAAAGCTTGGTTGAAGTTGTTACAGTCTGAGCCAAGGGGCTTTTATGATTCGGCTTCATTAAGTAACTGTGCTAATTTACCCAAAAATCTAAGTATTTCAAAACTTGTTAAAGTTTTTGATGACCCTATTAAGGCTTATGCAAATTATACTTTAGAGCTGTATTTAGAAGATGACTTTGAGGAGCTAGAAGATAGTGAACCATTTGATATCAATAGTTTGGATAAGCATAAGCTCAAACAAGCTTTGTTAAAAACTTTTGAAGATGAAAAAGACAAAGATTTAACAATAAAAACAGCCAAACTAAGTGGCAAGCTTCCGGAGTCAGTACTTACTGATACTGAGATTAAAGAGGAAGTTGAGAATATTCAAAAGCTACTAGACAAAATGAGCTTAGCAAGTTACGAGTCAAAATATTTTCATCAAGAGATATTAGGGTATGAGTTAGAAGCTAATTGTTATATTAAAAATAATCAAATTATGTTATCTACACCATCTAGTTTGAATATAGGAAAAAAATTTGAATTGTACTTAATAGCTTTATTAGTAGCATATTCTGAACAAAGAGATATTAGCGCAGTCTATTATGGTATAGAAAAAAATCAAGTAGAAGAATTTAGAGTAGAAAATATTGAATATACAACAGCTAAAGGAATATTAGAGCATTATATAAATCAAGCTGAGCAAATAGTAGTTAAGCCTCAACTAGCACATTTATCTTTAGCTGAAGCTATTTGTGATTATAAAAATAATACTGATAAGAAGAAGCAACAGGCTTGGCAAAAAGTAATAAAATCATCACAACATAATTTCAAAGCTCTAGAAGATAATAGTTATTTCAAGCTATTCTATAATAAGTTTCCAACTGTAGATGATTTTGAGGGTGAAAAAATTTACAAAAAGTTCTTTGAGGTTATTTATGAAAGTCAATCATGA

>FTL_0669
ATGGACAACCTAAACGCAAACATAATAACTCTACAAGGTCGCCATATTATCGAGGCAAGTGCTGGTACTGGTAAGACTTTTAATATTACTAAGTTGTATATCCGACTTTTGCTAGAAAAAAAATTATTGCCAAGTAATATCCTTGTAATGACCTTTACCAAAGATGCAACCCAAGAGATTATTGGTAGAGTTGAAAAAGAGATTCGAGATGTATTAGCAAGTTATACAGATGAGAAAAAGGAGTCTGACAAAGAAAACTACAAACATCTAAAAAGATCATTACTTGAGATAGATGAGGCAGCTATATTTACTATCCATGGTTTTTGTAAAAAAGTCTTAAGTGAGCAAGCCTTTGCTAGCGGTATCGAGATGGATGTCTCTATGGAGGTTGATACTTCAGATATTTTTCAAAAGGTTGTAGAGGATTTTTTCAGAAAACATATCAATAAAAGCGAAACTAATTTTGGATATTTACAAATATATAAATTACATACTCCAGAGAAATTTTTAGATGACCTTGAGAATATTATTAGGTCTAATTATGAGATTTTAACAAAGCAAGCTATAAGCTTAGACGAATTTAAGATACTCAAAAAACAACAGTTAGAATTATTTATTAATAATCACGATATCGTAGATGATTTCTTATATAAATTAGGAAAAAGTGAGCCACAGGGCAAGAGAGTAGATGAGTATCATAGGGTTTTAGAATGGTTGAAATTAGATAATCAAACACTATTCCCAGAGAATATTTCTATAATTACAGATGGCAGAAAGATAAGTGCAAAACTAATAAAACCAATTTTTATTGGCGTAAAAGAATTAAGAGACCTGCAACAAGAAATAAAACAAGCACAAGCAGCACAATTTATCAGAAAAGCATGCTTGCAAATCCGCCAAGATTTTGCAAAGGCAAAAGATCAAAAGGGTGTTTTAGACTTTGATGATTTGATTACCAAGCTTTGCCAAAGTGTCAAAAAATCGCCAGAGTTAGTCAAAACTTTGCAAAAACAATATCCAGTTGCTCTTATAGATGAGTTTCAAGATACTGATGCTGAGCAGTATGAGATATTAGATACTATTTATCCTTTGAAGAATAGTAGTAGTCATTCCCACAAAGGTAAGAATCTCCTTACCAATGGATTAAATTTAAAAGATACCCGCTTACGCGAGTATGACAGTAGTTCTGATCAGAACGATAGCAATCTTCTGCTCTTAATGATAGGCGATCCAAAACAGGCAATTTATGGCTTTAGAGGTGGAGATATCTTCACATATCTAAAAGCTAAAGATAGTTGTCCAGAAGAAAATCAATGGAGTATGGACACCAACTGGCGTTCAACTGGAGAGATGATAAAAGCTTATAATAGACTTTTTTATAAACAAGATTATCAGTCAGAAGAAGAGGGGCAAATTGGAACTAATATTTTTAGTGATGGTATTGGATATCAGCTTGTCAAAGCTTCACCGGATGCTGATAAAAAAACAAAAGATTTTGACGATAATTTTAAACCTATTAATTATTTCTATTATGAAGTAGCCGAAGATGATAATAAAAGTGATATTGATACGAATTTAGCATTATGGACAGTAAATGAAATTACTAGATTACTAAATACACAAAAAGTAGCAGAAAATGATATAGCTATTTTGGTAGAAAATGGCAAACAGGCAAAGATTATCCAACAAGCTTTGCAAGCTAAAAATCTAAGCTCAGTATACCTAAGCCAGCGCGATAATGTCTATCACAGTCAAGAGGCTAAAGAGATCTTAGCTCTTATGGAGGGTATAAATGATCTTGAAAATAAATCTATGTTGAAAAGGGCATTATCGACTAGTTTACTCGGTGGTAGAGCTGATAAGTTTATTAGCTATATTGATGAAAATGATGTCTCAGCGTGGGATGATGAGATAGAAAAAGCCAAATCTCTAAGGCAACAATGGCATAAATATGGATTTATGGCATTTATTATGCAGATTATACATGAGAATTTCACTCAAAAAGCAGATTCAAAAGAGCGTATTATTACAAATATTCTTCATTTAGCAGAACTTATTAAAGTGGCTGAGAATAAATATAAACACCCTAATCAACTCATTAAATGGTATCGCCACCAACTCAACAATACAGCTACAAGTGAGGGTGAACTTAGATTAGAAAGTGATGACAACTTGATTAAGATAATTACAATCCATGGATCAAAAGGACTTGAGTATTCAGTTGTGTTTATCCCGTTTGCTTGCTATGCAAGCACAAAGAAGTTTGAGACAAGTAATTTTACTAAATATTATGATGGTGACCTAAAACAAACTGTCTACAAAATTGGCAAAGATGATAGTGTGAAACAGCAAGCTGATAAAGAGGTTATAGAAGAATTAATGCGTCTATTTTATGTAGCTGTTACGCGTGCAGAGCATAGATGTTATATTGGGGTTGCAAAATATAATAATAGCGAAAAGTCACCATTAGCAAGATTCTTAGGTTATCAAAAAGATGATGATTGGTTAGAGAAGATCCAAAGCATAACAGCAAATCCTGCTAATCAAAGTCTACTGATAAATATTGCAGATATGCGGGAATTTAGTTTAAAAAATTTATCTAGCAAAGATAAAAATTCTGATTATGATACTCTCAAAGCAAATTATATTAGTAAACTAGAAAATGATAGTTGGGAGATGTTATCTTTCTCAAAAATATCAAAGTCAAAAGTTCAAAATACTGCATTAGAAAAAGAAATTGACGAGGCAGAAGATGATAAAACTCAAGCTTCAGACAGAAAGCTAGCATTTAGATTTACAGCTTCAAAAGGAGCTGATATGGGTAATATTCTGCATAATGTTTTAGAGCATACAGATTTTAGTTTAGGTGAGATAGATGGTAATCTTTTACAAGAACAAATGGATAGATATAAAGTAGTTGCTGCAGAAGACTTCGATAATCTTAAATTATGGTTGGAAGAATGTTTAGAAGCACATATACCTTATATAGATACCAGTTTTTCTAGCTTAAATGAGAGTATTCAATATGGTTTATTTGATATCAAGGATAAAGGCTTTTGCTTAAAAACTATCCCAAATTCGAAAACTCTAAAAGAGGCGGAGTTTTATTTTCCTGTTAAAAATGAGAATTTGTATAAAACAAATATATTAGAAATCTTGCAAGAGTATAGAGAGCTTACAAAACTGAAGACATATAGTCATTCCTACGTAGGTGGGAATCTTCCAACTAACTACCAAGATCTAAGAGATACCCGCCTCCGCGAGTATGGCAATTTAACTAATGTTTCGAATCAAAAAATTTTTGGTATGCTTCATGGTTTTATAGATCTTATTTTTGAGTATGAGGGTAAATTTTATGTTGCTGATTATAAATCAAATTATCTAGGTGATACTTTAGAAGATTATAATCAGCAGGCGATGCAAGAGAAAAATCAAAGTAGCTTTTATGATTTACAGTATCTAATATATAGCGTTGCCTTGGATAAGTACCTGCGACAAAACATTGAAAGTTATAATTATGAAAAGCATTTTGGCGGAGTATATTATTTTTATCTTAGAGGTATGAAAGATGGTTATGGAGTTTATCGAGCTAGACCAAATTTAGAGATTATCAACAAACTTGCTAGTTTATTTAATGGAGATGATAATGTATAA

>FTL_0671
TTACTTATTCATTTGCCAGATTATTCTAAGTCCATGAAGTAATAAATCAGAGATGATTACATCAAAATATTGTTCTTTCTCAAAAATATGAGCATAGCCTCCAGTTGCTATTAATATTGGTGGTTTATCTATGAAGTTTTCTTGAGATATTCGATTAATTATCTCTTTTATAGCACCTAATTGACCATATATAAGACCCGATTGGATTTGAGAGATAGTTGTCTTACCTAACGCAGAACTAGGGTGAGAGATAGTTACATTAGATAGTTTTGCAGTTTTTTGTGATAAGCTCTCCATTGATAGGTTAATTCCTGGTAGGATAGCACCGCCGATATAGGTTTTATTCTCTGAAATAGCACAAATAGTTGTTGCTGTGCCAAAGTCAACTACAATAATATTTCTCGATGGAAAAAGAGAAATAGCTGCAACTGAGTTTGCAACACGATCTGCACCTAAATCTAGAGGATTTTTGATATCGAGTTTTAATCCTGTTTTTACCCCAGGTTTTAGCTCAAGCGGAGTTATACCTAAATACTTTTTGCAAGCGGAATTGACAGAATACTCTAGATGAAGAACAACAGATGAAAGTACAACTGCTTCAATATCTTCGATATCAAGCTTTTTCCTCTCAAAGAACGATAGCAGAAATATACCTAGCGTATCAGAAGTACACGGAGTAGTAGAAGGGTAGCGAAAGTTATGCTTAATTTGATCTCCTACAAATACTCCACCAAAAATATGTGAGTTACCAATATCTATACATACTATCAT

>FTL_0674
TCAGCAATAATCATAACAATGCTCCTTAGTAGGAAAAGTATTAGCTTTTGTTTCTTTAACATATGTATTTATAGCATCAGAAAATAACTTTGAGCCATCTATATATTTTTTGACAAATTTTGGTTGAAAGTCAGTATTCATGCCAAGCATATCTTGGAGAACTAAAATCTGACCATCAGTATTGCTACCAGCACCAATACCTATTGTTGGGATGTCTAAATTTTGCGTAATATCTTTAGCAATATTTGCTGGTATACATTCTAGAACTATTCCAAAGCATCCTGCTTGCTCAAGAAGCTTAGCTTCTTCAAGTAAGTGTTTGGCGGCTTCTTCAGTTCTACCTTGAACTTTAAAACCTCCAAAGCTATTTATAAATTGTGGTGTCATACCAATGTGTCCCATTATTGGAACACCAGAATCTACGATATGTTTAATAATATCTAAATTTCCTGAACTACCTTCAAGCTTAATCGCATGAGCTCCTGATTGAATCAGTGCCATTACAGCCTGCATTGTTGTTTCTAATGATTGGCGATAACTCATAAATGGTAAATCAGCGACTATGAATTTATCTGTAGCACCATTAGCTACCGCTTGAGTCATGAACTGCATGTCATCAAGGGTTGTATAAGTAGTATTTTTTTTACCAAGTAATACCATACCACCACTATCGCCAACGAGGATACAGTCTATATCTGTTGAGTTTATAATTTTAGCTAAAGTATAGTCATAGCATGTTACCATCGAGATTTTTTCTTGAGTTACTTTAGCTTTTTTGAAGCCTAAAACTGATTTCATTTCATCTTTTCTCCTTGTTTGAAAATTTATTAACAATTGCTCTAAAAACATCAT

>FTL_0676
ATGACTCCAAACGAATTTTTTTCTATAAAATATCATATTTTAGCTAAAGCAGAATTAAAAGCTTACATAGACAAATTAGCTGATTATCTTAGTCAACAGAGCTATTTGTATCATACCTTAGATAAGCCAATTATTTCTGACTCTGATTATGATAAGCTGTTTAGATTACTTCAAGATTTAGTTAATGACAATCCCCAATTTAAGCCGATAAATTCAGTATTAGATCGTGTTGGAGGTGAGGTTTTAGCAGGGTTTGAAACTATCAAGCATAAAAAGAAAATGACATCTTTGGCAAATGTTTTTAGTCTAGAGGAGTTGCGTGATTTTTATGACAAGATAGAGTATGATATTGAGCTTGAATGTGAACCAAAAATGGACGGTCTAGCAATCAGCATTTTTTATAAAAATGGTAAGTTTGATTATGCTGTTACACGTGGTGATGGTATTCAGGGTGAAAAAGTTTCAGAAAATGTTAAAACTATCCGCAATGTCCCACTTAAACTAAATACTTCAAACCCTCCAGAAGAACTAGAAGTTCGTGGTGAGATTATCTTAGATAAGCAAAGTTTTCTATCTCTTAATGAGTATATGCAAACTCATGAGAATAAAACTTTTGCAAATCCGCGAAATGCAGCAGCTGGAAGTATTCGTATGCTTGACTCAAAAGTTGTAGCAAAGCGACCACTTAAGCTTTATAGCTATGGTATTGGCTATTTTTCTAAAGACTTTGTATATCCTGAAACCCAGTTTGAACTAATGCAGCTACTCCAAAGTTTTGGCTTTACAATTAGTGATAATATGTTTTTGGCAAAAAATTTCTCAGAGGTTGAGGAGTATCACCATAAGATGAGTCATCAGCGTGCTGATTTAGCTTATGATATTGATGGTTTAGTTTTTAAGGTTAATAATATTAAACTACAAGATACAATTGGCTACACTGCTAGAGGACCTAAGTGGGCTATAGCATATAAGTTCCCAGCTGAAGAGGTGGAGTCAGAAGTGCTAAATGTAGAATTCCAAGTTGGCAGAACAGGAGCAATTACGCCAGTAGCAAGACTTAAGCCAGTCGCAGTTGGCGGCGTAATAGTTTCAAATGCAACCTTGCACAATATCAATGAAATTAAACGCAAAGATATCCGAGTTGGTGATAGAGTAATCGTACGTAGAGCAGGAGATGTAATTCCAGAAGTGGTCAAAAGCTTACCACAATATCGTAAGTCTGATGCACAGATAGTTGAAATGCCAACAAATTGTCCAGTTTGTGATTCAAAGATTGAGAATGTTAATGATCAGGCTATATATCGTTGTACAGGAGGATGGCATTGTCAGGCACAAACTACTGAGCGCTTGAAGCACTTCGTCTCACGTAAAGCAATGGATATTGATAAGCTTGGAGCTAAACTAATTGAACAACTTGTTGCTGCAAATTTAATTAAGTATCCTGCTGATATTTACAAACTCAATTTTGAGCAATTGACAGGCTTAGAAAGAATGGCTGCTAAATCATCACAAAATGTCTTAGACTCTATCACAAAAAGTAAAGAGCCAAGTTTAGCAAGGTTTATTTTTGCAATAGGGATTAAAGATATCGGTGAAGTATCATCAGACGCTTTAGCGAATCATTTTGGTAGTCTAGAGAGCTTCCGTGATGCTAAGTTTGAGGAGCTAATAGAGATTAATTATATTGGTGAGATTATAGCTAATAATATTGTTTCATTTTGGCATGATTCTCTAAATATTAAGATTGTAGAAGAGTTTTTAGCTATTGGGATTAAGATACAAAATCCAGTAAAAGTTGAACACGCCTATAACGAGAGCTTCACAGGTAAAACTGTTGTTATTACTGGGTCTTTTGAGAACTATGGTCGTACAGAACTTACACAGCTTCTTAAGTCAATCGGGGCAAAAGTTACCTCAAGTGTTTCTAAAAAAACTGACATGGTTATTTGTGGCGATAATGCTGGTAGCAAACTTACAAAAGCCCAAGAATTAGGTGTAGAAGTTATTCTTGAAGATAATCTGAAAGATTTATTATGA

>FTL_0679
TTAACCATTTTGTCTTTTTTGGAACTTAGCAGAGATAAACATGCCTAATAGCACACCAACGACGATAATTCCAATCATGATCGTAGCCAAGGCGTTTATCTCAGGCGTAGGACCATTTTTTACAGTTGAGTAAATATACATCGGTAAAGTAGGGTTATCACTACCTGCAACAAATTCTGTTACAACTAAATCATCAATAGATAATGTAAATGTAAGTAGTGCTGAAGTAATTAGTGCTGGTATTAGTTGTGGTAGAGTTATTTTAAAGAATGTTTCTATAGGGCCAGCTCCTAGGTCCAGAGCAGCTTCTTCTAGAGATATATCTACACTAGCTATACGTGATTGCATTACTATTGTTACATAAGCAGTACACATAGTTACATGAGCTATCACAACAGTAGTTGTACCACGCTCGTGTGACCAGCCAATTAAATGTTGTAAGGTTGAAAACATCAATAGTAAAGCAACCCCTAGAATAATATCTGGTAATACAAGAGGTGTTGCTACAAGACCATATAAAAAACTTCTAGATCTAAAGAATTTAAATCTAGTCATAGCATAAGCAATTATAGTACCTAATATTGTAGCTATTGCAGAGGTTATAGTAGCTATTTTAAGGCTAGTAAAAGTGGCATTTATGATATCTTCATCATGAATAACCTCATAATACCAGTCAAAAGTAAAACCACCCCATAAGTTAATAATTTCAGAATTACTAAATGAGAAAACCACTAAAATTATTAGTGGAATATATAAAAAGATCAAACCTAATATAAGCATTATCTTACTAAATGAAAATCTTTTCAT

>FTL_0680
CTAAACAAAAGTTCGCTTTGCTTGAATGCGTTGCATCCATAGGATAGGTAAAACTAGTATAACTATTAAAACTACGGATATCGTAGCTGCCATACCCCAATTATTAGATGTGAAAAACTCTTCCCAAATAACATTACCAATCATTAATGAATCCATACCACCCATAATTTGTGGCACAACTACTTCACCAATAGCTGGGATAAATATTAACAAGCTGCCAGCAATTAGCCCAGGCATTGATAATGGTAGTGTTATCTTAAAGAAAGAATTAATCGGCCTAGAGCCTAAATCCTCAGCAGCATCATAGATACTAGGATCGATTTTAATTAGAGTGCTATACAGTGGTAACACTAGAAATGGTAAGTAACAATAAACCATACCTAAATACATCGAAAAATCATTGTAAAGTAAAGCCATGCTTGGTAAGCCTAAATCCATTAGAAATTGATTTAAGGTATGGTTACCTAGTAATGTCACCCACGCATATGTTCTAAGTAGAAATGAGGTCCAGTATGGAATGATAATTAGAACTAAAAAGAAAATCTGGGTGTTCTTTTTGGCTTTTGATAATGCTAATGCCATCGGATAACCGATTAAAATACACAATACTGTAGTTATAAAAGCAACTTTAAAAGATTTAAGTAATGATATGAATATTAGATTATAATGAATCAGCTCAATATAATTACTTAGATATAGCGTAAAGTGTAGTGCTGATTGTTTATAAGTCATCAACGAAGTAACAGGCGGAGTACCATCAGCGGGTAAAGTAAAGCTAATACCTACGACAAATAAAAATGGTATAAGCAGAAAAACTACAAACCATATAAAAGGAATTAGATAAACTAAAGTATGTCTAAAGCTTTTTTCTAAGTTTTGCAT

>FTL_0681
TTATGAGTATAGCACCATGATATTTTCTGATTCCCAAGTGAGATATACTTCATCATCCCAAGAAGGATGATCTGCATTTCTCTCAATATTGAAATCAGTAGACTTAATTATATTGCCGTTAGCAGTCCTAACATGGTAAGTAGATAAGCCGCCCATATAAGCAATATCTTCAACAATACCTTTAATACAATTCACAGGTTTGTTAGGATTGTAATCTTCGGGTTTGTCTTTACTTATAACTATCTTTTCAGGTCGCAATCCAACCCAGATTTCTTGATCTTCAATAGCTTCTATATTTCTTCTTAATACAAAATTAGTGCCAGCTTGCTCTGAAGTTATAATGCTTCGAGTTCTACTTACTGCTTCTACACGACCCTCAAAAATTGTACTTTTACCAATAAAATTCGCTACAAATCGACTTTTAGGGAATTCATAAATTTCTGAAGGAGTACTTACTTGCTCTAGCCAACCATCTGTCATGATACCAATTCTTGTCGACATTGTCATAGCTTCTTCTTGATCATGAGTTACCATTATAAAAGTACTACCTGTTTGTTCTTGAATATCTACAAGTTCAAACTGCATTTGGTCACGTAGGTTTTTGTCTAGTGCAGATAATGGTTCATCTAGGAGAATCAATTTAGGTCTTTTTGCCAAACATCTTGCTAGAGCTACACGTTGACGTTGTCCACCAGATAATTGATGTGGTTTTCTTTTAGCAAGATGATCCATCTTAATAATTTTCAAAGCTGCGTCTGTTGCTTTCTCAATTTCTTCTTTTTTAAGGGACTTCTCTTGTTTTAAGCCAAACATGATATTTTGCTTTACATTCATATGCGGAAATAATGCATAAGATTGAAACATCATGTTTACAGGTCTTTTGTATGGTGGAGTATTTGACATATCTACACCATCGATAATTATCTTACCATCAGTAGGTCTTTCAAATCCTGCGAGCATTCTAAGTAGTGTACTTTTACCACTTCCAGATCCGCCAAGCAAAGAAAAAAATTCTTTTGGATAAACATCAAGGTTTACAGAGTCAACAGCTAGGTGACCATCATCAAATTGTTTAGATAGGTTCTTTATAGAAACCAAAGGTTTTTTTGAAGATTTTTGCAT

>FTL_0684
TTATTGGTGTTCTACTTGTGTTTTTGTATGATAAGTTTTTTCATCAGAAAATACTTTAATTTCTAAATCATGTTTTTCACCAGTTTTTCCGTTGCCTATACCTTGACGACAATCTATTCTAACAATGTCCCAGTCACGAGCATTACCAATAAATATTTTATTCATCCCTGAGCGTTTGATTTTAACGTCACCATAGTCAATTACATCACAATTTTGTAGTGCTGATCCAGAAACTTCGACATCATAATAGTTTTGGTCTTTTATATCTTTAGGTAATTCTCCCTTTTCATTAAAGTTTATATCTTTAGTATGAGGGGATGTAATATTTATATATAGTTCTTCTTGAGGTTTATTATAACCTTCAATATAAGCACAAGAAGTAAGCATTGAAACTAAAGCTAATAATAGTAGTAAGTTTTTCAT

>FTL_0685
TCAGAAATTAGGAGTTAAAGCTAATTTTCTCTTATGGTGACTACGATTATGCCAGAAATTTATTCTTTCTAGAGCTTTTGCTGAAACTTGTTTACCATCTAAGAAATCATCAATTTCTTGATAAGTTACACCCATTTCATCCTCATCAGTTTGTCCTTGCCATAGTCCTGCAGATGGAGCTTTATCAAGTATGTTTTTAGGGACATCTAGGTATTTGCCTAATTCAAAAACTTGAGATTTTTTGAGATTAACTAGTGGAAGTATATCGGCAGCCCCATCACCGAATTTTGTAAAATATCCCATATACCACTCACAAGCATTATCAGTACCTATAACTATTCTGTTATATTGTTGCGCATAGGCATACAAATACATCATCCTTAAACGTGCTTGAGCATTTCCCTTGATCACAAGTTGTCTATTGTTTTGTAGATTTGTAAAGCTTTGCGTTGAAGCAAGAAAAGCCTCATAAGCTGGTTGAATCGAAATGGTATAATGTTCAATATTAAGCATTTCAATAAGTTCTAGAGCATCTTGCATATCTTGGTGTTGATTATTATCTGAAGGTAGTATTAAAGCTGTAGTTGGTAATCCAGTTTTGACAGCTAAAGAAGCCGCAACTGCTGAATCTATACCGCCACTAAGACCAATCACAAATCCTTCAGCGGGATAATTCATACAACTATCACTTAGCCAATTAACTAACTTTTGTGAATATTCTTTAGGACTAAAATCTTTAACTATTTTCAT

>FTL_0686
CTATTTATCAAAAGCTGGGTTATCATAATGAGGATCAACATAATTATCAACATTATAGCCACTACCAAGAGCTTGGTACAAATTAACTACACTAATCAAAGATTTCAATTTAGTTTGGTTAACTTGCATTTGTTGATATAGTACATTCAATGTAATACCTGTATATTGTGCTTTACTTATAGCCCCAGAACTATACTTTTTAAAGAATATTTTCTCTTGCCTTTGAGTGGATTCTAAAGATATAGTTTGTTTTTTAAGATTTTTTGCATTAGCAGCTCTTTCAGAAAGGCTATCATCAACATCTTGGAAAGCTTGTTGTAGCGTATTAATATAATCGTAATATGCTTGATAAAACTGTGCTTTAGCCTTATCACTATCAGCTAAAATACTTAGATTAAATACTGGTACAGCAGCAACAGCTTCAGCAGCCCAAGCCCAAGCATTCATTGTAGCAAGTTCTCCAAGAGCAAGTGTAGCGTTTCCAAAGGTGCCAGTAAGGTCAATACTTGGGAAAAACTGTGATCTAGCTAAACCGATATTCGCATTTGCTGTTTCAAGCTTGTACTCAGCAATACCAATATCTGGTCTATTCTCTAAAACTTGAGAAGGCATATTTATAGGAACTTTTATATTAGCATTAATTTCATTTAGAGTTCTGCTTGTGACAATTTTACCAGGGTTTCTTCCCATTAATATTTTGAGAGTATTTTGGAAATGAACTATGTCATTTTTGATCATAGCTATTTTACCTTTTTGCACCTCAAGTTGTTGTCTAATAACTTCTTCAAGCATTGGCGAGGTGGCGCCGAGTTTATGTTGGTTTTGTGCGTACTTAAACATCAAGTTCAGCTGATTAACCATTAACGTTTGTAATTTTAATTGCTCTTTTGCTGTAATCAGTGAAAAATATGCAGCACTAACTTGGCTTATAATTGATAGTCTTGTGGTATCTTTAAGGTTAGTTTGCATTTTTTTGCTAAGACGTGAAATCTCACCTAATTTAAACTGCCTAGCGATATTGATTGTATAGCTAGGTATAATACCAACCAAAGATCCTGCGGTAGTTTGAGTGCCAATATTATTAAGCTGAGGGATATTTGAGTTGGAGTTAACATCAAATGCCTGTGCCACAAAACCACCACCACCAACACTCGCGGTAGGTAACCAGCCATAGTTGGCTTTATTTATCTCAGCATTAGCTTGTAGGATATTACCAATAGAAACTTGTAATTTGTTATTATCTTTTAAGGCAGTAGTTATTAGATTATTTAATACTGGGTCATTAAACTCTCTCCACCATGCAACTTTCGTAAGGTCCCAGTTTTTTGTAACTTCAATATTTTTATCTTGGTTATTCCATAAAGCTGGAGCTTTGATTTTAGGTCTTTCATACTCAGGGTTAAAGAAGCTACAGCTAGATGTTATTAAGGTTGCTGATATTAACGCTAAAGGAAGTATTTTATTTCGTATCAT

>FTL_0687
CTATAATGTATCTACTTTTACTGTTGCACTTGCTCCAACTCTGAGTGGGTATTTAGGATCATTTTTTAGGATTATTTTTACTGGGAAGCGCTGAGTGACTTTTACCCAGTTTCCAGTAGCATTTTCAGGTGGTAGTAATGAGAATACTGAGCCAGTAGCATAACTGATACTATCAACTTTGCCAGCGTAACTATGGCTATACATATCTAGCTCAATTTCAACTTTTTGCCCTGGCTTGATTCTATCAAGATCTGTTTCTTTAAAGTTAGCGTCTATCCACCATTTTTTATTATCAATAAAACCAAATAATGCTTGTCCAGGTGATACTAGTTGTCCTTTGTAAAGTTTTAAATTTGATACATAGCCATCATCAGGAGCTATCAATGTTGTATAACCTAGATTTAGATTGGCATTATCATAGCTTAGTTTGGCTGCACCAATTTGTGCTTTGGCAATTTCAACTTGTAATAAGGCTTGCTTAAGTGATGAGTAAGCTTCATCTTTTGCTTTCTGAGCTTGGATCTTTTGGTTTATGTATTTTTGTGCATCTTGTAAAGAGCCAGCATCATCTTTGTAAAGTTTAATATATCTATCTGCCATACTTGTTGCAGTATCTAAAGATGACTGTGCTTTAGTTAGGTTTGACTTAGCTACATTTACTTGTTCTTGAGCTATAGCTAATTGCCCTTTAGTTTGGATAATTTTTGAGTTTGCTTGAGCTACTTTTAGCTGATAATCTTTAGGATCAATCTGAATAAGTTTATCGTCTTTGTGAACAAATTGGTTGTTGTGGATATAGACTTTTTCTATATATCCACCAACTTTAGGTGAAATACTAATTATATCAGCATTAACATAAGCATTATCAGTACTAGGGAAGATCTTGTTATATTTATAATAACCATAGATTCCTAAAGCTGTAATTGTAATAATGCTAGAGCCAATGATAATTTTCTTAGGCGAAAATCTCGAGCTTTTTTTATTTCTTGTGATTGTTGATTGTTGTAATTTTTCTTCTGACAT

>FTL_0688
TTAATGCATTACTGCAACAGGCGCACCTGTAGGTGGCTCTTTTAATAAAAATGGTACTATAGCTAAGATTAGACTAAGTATCCCAACTAAATAAAAAGAGTTAATATAGCTTAATAAGCTACTTTGGTGTAATACTTGTTGTTTTGCAAGAGCTACTGTAGCTAAATCAGGCATAGGCAAGCTATGGCTCCAACTTTGAAAGTTGTTATTTAGTGATGATATATTTTGTGATAATTCTAGATAGGTGGTTTGTTGATTTCTTGAAATAAATGTTGCTACAAAAGCAGTACCAACAGAACTACCAAAGTTTCTAAAAAAGTTAAATGATCCTGACATATCGCCCATATCTTCATCAGCTACACCAACTACGAGTACACTCATAAAAGGAACAAAAAACATCATCATTCCTAATCCCTGAATAGCCGTTGTTAGTATGATATCAAATTCATTAGCGGTAGGAGAAAAGTTTGCTTGCATTAAGCAAGATACCCCAAAAGTAATCATTCCGAGACTTATAGTTTTTCTTACGCCTAATTTTTTTACTAAAATAGATTGTGTTAGCATTGCACCAATAATAGCGGCAACACCTCTAGGAGCAGTTATATATCCTGCTAGATCAACAGGATAGCCATATACTTGCTGTAGCATAGTTGGTAAATATGCCATTGCAGCTGAGAATAATAATACGAACATAAAGCACAAAAAGCATGCAAGGACAAAGTTAAAATTTTTGAATATCTTAAATTTAACTACTGAAGAGTAAATCAAACCTCTCCAAATAAAAAATCCTATTGAAACTAATAATATAGCTAAAAGAATAATCATTTTAATCGATGAGAACCAGCCATTGGTATTACCATTGTCAATAAAAAGCTCTAAACAGCCGACCCCTATTGCCATAAAACCAAAACTGATATAATCAATTTTGATTTTTTTGATTTGTGTTGCTTCCATCATAAATGCAATAATTATAAATGCCACAATACAAAGAGGTACATTGACATAGAAAATCCATTCCCAAGACATATTTTCACAAATAGCGCCTCCAAGTACTGGTCCAATAATTGGTCCCATAACGATAACCATACTATATATAGTCATCATTTTGTTATACTCTTCATTTTTAAAGCTGGTAGATATATACGTCTGTGCTACCGATGGTAAAAAAGCACCTCCCATACCTTGGAAAGCTCTAAAAACAATCATTTCAGCTAATGATGTTGAAAGTCCACACATTATTGATGAAATACCAAAAATTACTGATGAGACTAGAGCTACTCTTTTTATACCATATTTCTCAATAATTAAACCTGATAGTAGTATGAAAATTGCTGCAGTGACAATATACACTGTAGTTACATCTGCTATGGTTTCAACATTAGCGCCGATTGCTCCCATAATCTGCGGTATTGCAACTGCGACAATTGTCAAGTCAACAATCTCAGCAAGTGCCAGTAAGCTTATTGCTAATGCTACGATTGTTCTTTTTTGGCTCCAAAAGCCAACGGTTATTGTGTTACTAGCTTGCAT

>FTL_0690
TTATAAGAACTGATTTTTTAGTTTCTTAATATCTATTTTACTAGTATTATTTTTTGGTAGAGTTTCTACAAATATACATGATCTAGGGACTTTATAGCTTGCTAATTTATCTTTGCAATGTTTGATAATATCTTCCTCAGTTGCATTTGAGCCTTTTTCCAATGAGATAAAAGCTATAGGTCTTTCACCAGATGTTTTTGACTTAATTCCAGTGACAGCTACCTCTCTTACATAGTCTAACTTAAGTATGCATAACTCAATTTCTCTCGGATAAACATTAAAACCGGAGACAATTATCATATTTTTAATTCTATCGGATATAGTTAGACGACCTTTTTTGTCTATATAGCCAATATCTCCAGTTTTTAGCCAACCATCTGCAGTAAAGTGAAGTTCATTATTCTCTTTATCATTCCAGAAACCTTGACATCTTTGTGGACCTTTAAGCCAGATTTCACCTTCTTTGAAATACTCAGTTATTTCTTGGTGAGTATGGATATCACGAATACTGAGCTCTGTGCTCGGAATAGGGTAGCCACAAGTACCAAAATAATCATCCTCAGACTCGTTGAATTTATTTAGAGCGATTGCCGGAGACATTTCAGTCATACCATAACCCTCTTTTAGTTCTACACCAGTTCTATCTAACCACTCTAAATATATTTTACGTGAAATTGGCATGCCCCCGCTTAAAGAATATAGATATCTTGTTTTGTTAATTTTCCCAAAATCAGGATGCTCAAGCATTGCCATATAGAGGGTGTTAAGACCATTAAAAATAGTGAATTCATTTTTTGACATAGTCTTAATGAGGTTTTTTATATCTCTAGCATTGGGAATTAAGACATTTTTTGCACCAGCAAAAAAGAAGCAAAGTAAATTAGCACTTAGTGAGAATATATGGTAAAGAGGTAGTGCAGTTATAATTACTTGATCAGACATATCCATGTCATGTTTGATCCATGCCCAAACTTGCTGAATATTTGAAGCAAGATTATCATGCGTTAGTATTGCTCCTTTAGGTCTTCCAGTTGTTCCACTTGAGTATTGCAAACATAGTATATCTTGTTTTGTTAAAACAGGTTTTTTATATAAACTTATGTCAGCTTTGATGACTTTACTAAACGCAATAAAATTACTTTTTGTATACTTTGGTTTATTTTCAATTAAATATTTAGAGACAAAACCAATAATCTGTTTTTTAGGAAATGGGTATAAATCAGCAATATTTGTAACTATTACATTCTCTAAAGAGTCGATGTTTACACGAGCTTTTTGTATATGATGGGCAAACATATCCATTACAATCGCAGCTTTGACATTACAATTATTAAATATTGCTTCAATCTCATCTGCAGTATAAAGAGGGTTGATGTTGACAAATACAGCACCAATCTTAACACATGCAAATAAGCTAACAGTAAATTGTAAGCAGTTAGGTAGTACAATTGCGACTCTATCTCCCTTGTTGATTCCAAGGTTGTTTTGTAGAAAACTAGCCATTTTAGTAGCAAGCTTGTCAAGTTCAATAAAAGTTAGATTTACATCGTGACATGATACAGCCTCTCTGTAAGGAAATTGTATAATTGTTTTTTCATATAGATCTAAAATTGTAGCGTGGTTTTCCGTAATATTCTCAGGAGTATAATCAGGATAATTAGCTATCCATGTTTTATTGGAAAATGTACTCAT

>FTL_0691
TTAGTTTTGAGGATATGTAATATTGTCAATATCTGCTTTATGATCATCAATAACCCGTATTCTGTTTATGTATTTATTTAGTATAGGAGTCAAAATAACCATAATTATTGTAGTAACTAAAATACCAATAGCGACATAACCAAATACTGCTGTATAGGTGTCTAAGCTTTGTTGTTTAGAGATAGTATCACCACTTTGAGGTAGCGCTATAAATGATCCTATGTAAGAAGCAACATAAGATGCAATCATCGTAGCTAGAAACCAAAATCCCATCACAAATCCAGATATGAAAGCTGGGCATAGCTCAGCAACCATTGCTAGCCCTAAGCCTGATATAAGTAGCTCACCTAAAGAAGAGGTTGCGTATGATAGAATTAGCCAGTTACCTGAAACTACAGCATTAGTTGCGAAATATCTAGTAGAGTATAAAGTTGCGTATGATATAAACATTAACGCTGTTCCAATACAAAACTTAGTAGCGTGTGTTAATTTACTTTTTTTGTATACTGCTGCAAGAATAGGTGATAATATCAAAATCCATAGAGGATTTAAAAATTGATATTGTGCAGCAGGGACATGCCAACCAAGTACAGAAAGTTCAACATTGTGCTGAGCAAAGAAAGTTAGTGTAGTTGGCATTTGAAAATATAAAGAGTAGAAGATTATCGCTTCAATGATAAGTACAAGAGCTACAAGCATTCTATTTCTTTCATATGACTCAAGGCTAAAAGCTACATATAAGAAATATAGTGTAGCTATAGTTACAATAACAGCAGTTAGTTCTATACATAGGGTCGTATTAGGAAGAATATTTGCAACTATTAAAAATGCTGCGATAACTCCTGCAATGATATATGTTAGATGAGTTTTATTGATAGGATGTTTACCCGCTTCTGTGTCTAGACCCTCTAGCTTTTTATAAAACAATATAAATCCTAATATACCAACAAATAGACCAATCCCACAAAGTATAAAAGCATGAGTATATCCATAAATTTGTGATATCACAGGTGTCAAAGCCATACAGATTAGCCCACCCATATTAATTGCAAGGTAATATAAAGTCATAGCACTATTTAAGCGGCCATCGCCTTTATCAAACATCTTTGAAATTAAAGAAGAAGGGTTTGCTTTAAATATGGCATTACCAATAATAATTCCTGAAAAAATATAATAAACGTTTTGTTTATCTGCAAAGATAAAGCTTAAGTAAGATAAACACAGTATTACCGCACCAAATAAAATTGTACGTTTAGCGCCAAGAACTTTGTCACCTATGAGTCCACCAACCCATATAAATCCATATGTAAAAGCAAAAAAAGACCCCATCAGATAAATAGTTTCTCTTTCACTTAGCCCAAGTTTCTGTGTAAAATACAGCGCGATAATTGCTTGAAAGCCATAAAATCCAAACCTTTCCCAGAACTCTATACCCCAGACAATCCAGAAAGGTGCGGATAGAGTATTATAATTTTTTTGCAT

>FTL_0692
TTACTGTTTAAGAAAGTTTATAATTGATAATATATTTATTGGAGCAGTTTCTGCTTTAAGTATTCTTTTGCCCAAATTAATTGTATAAAAATTATTGCTATGGAATTTGCTCATTTCTTTATCACTAAAGCCACCTTCTGGTCCTATAAATATATTAAAATTTGTACTAGATTTAACCTTTTGTACAAAATCTTGTTTTGCTTGAGTATATGGACATAAAACTAAATTAAGGTCATTTTGAGGCATTTGTAAATCATTAATATCGATAGGAGTATGAATTTTTGGAATAAAAACACGACCACATTGTTCACTGCCAGCAATAGCAATTTTATGCCAGCGCTCTAGCTTTTTGTCAAAGCCATTTTTATCAAACTTGTGATTTGTAAATTCAGTAATTATAGGATATATGTTATTTACCCCTAGTTTGGTAGCTTTTTGAATCACAAGCTCAAAATTTTCACTTTTAATAATAGCCTGATAGAGGTTTGTAATATAGTTATTTTCATTACTGATGTGTTTTTTATCGATTACTTCAAGAGTTATATTTTTATTATCAATCGTGATAATTTTAGTCTTATATTGTAAGCTATCAGTATTATTGAATAGTTCAATCAAATCAGATTTTTTTAAGCGTAACATATTTTTGAAATAGTTATAATATTCTCCTGAAATATTAAAAATTGTAGTCTTTGTTGAAATGTCAGAGAAAAAACCTCGAATAGTTCTCAT

>FTL_0694
TTATTTCTTAGCTAATAAAGGTTTGAAGAAATTCTGAGTATTTTTATGATTGGCTTGGATTTCTTTATTTCTATGTTTTTGAATTTTTAGATTTTCAATTAGCCAAGGCTTAAGTTGAGAAAAAATATTTGTCAATGCGGTATTCGTCATTTCAGCATATAAGTTCGCATCTATGTTATCATCCGGAATTTTTTGATGATATTTAATTGTTGTTATCTTTGTAAAGCCTGTTTTTTCATTTTTCAGGTAAAAGGTTATATAAAAGTAAAATTGTTTATTATCTAAATCTAATATTGGTCCATAAGTAGTTGTCCCTGATAGGGTAAAATCTTGTCGAATGTTAATATCCTGGAAAGCAAGATTATTAACTATATTATGATCTAGAATATATTCAAAGGTTGCTACAGTAAGCATTTTTGATACTGGCATTGCCCAAGAACTATTTTTAAATGTATAAAGACGATTACCTTTTAGATAAAACATTTGTGTTGATGTCGATGCTTGAGTTTGGATATTATATACTAGTAAAGTCGTACTAATATCAGCGTTCTCAGTATCTGGTAATGGTTTAGATTCTATTTGTTTACTGTAGATAACGTATTCTTTTTGTTCTGGTACCTTTACAGGATCGCCAAAAAATGAAAAAGCAAATAATTGCAAAGGTAAGAATAATATAGTTAATAATAAATATTTTTTCAT

>FTL_0695
TTATTCCTTATGGTCTACGCCTCTGACAATAGTTGAAGGATCATATTCTAATATTCTAATAACATTGTTAAGCCTTGTGATATTTTCTTGACTTTCAGTCATAGTTTCATTTAAGTTCATCAAGGTTTTATTAAAGTAAATTGATGAGTTACTTAGATTATATAATAGTATATTGACACTATCCGTAAACTGATTAAATCTATCTAAATTTTCAGGAGACATCATTTTATTAAATTTGCCAGAAATCTCTTCAAGTGAACTAGCTATCGCACTGACTTTATTCATGATGCTTTCAAGTTGTGAAGGTTTTGATGTAATTTCAGGAATTTGTCCTTTTTTGATATGTATTAGATCTAGACTAGTATTTTTTGCATCAATATCTAAAGAAAGTTCGACTTTTGATTGACCAGTAATTCCCATACTTTGTAATGTTGCTACAGTTTGTTTATATATTGGTATTTGACTATTTATTTTCATATAAACGCTAACAAGTTTAGGATTATTTTTATTTATCGATATATCAGATACTTTACCAATACTAAAACCTTTGTAAGAAACATCCGAGCCAACATTAAGCCCAGAGATACTTTTAAAGTTTGTCACGAATGTAGTAGTGTGTTGATCTTTAAATCCACCTGATAAAAAGAAACCTATAAATATCATTACAAATACCATAAAAATCACGAATAATCCCGCGATTAGATTTTTTATACTATTTTCGTTCAT

>FTL_0696
CTAATACTTACCATCATTATGTGAGTCAAAAAATTTTCTTATACTTTCATACTGTGTTTGCTGTGAGACAAACTCAACACTATCATGCAGCATTATTCTCTTTTCATCCATATATATTATATCGTCAACAATATGCCAAATAGTGCTAAGATCATGAGTAATCATTACTACTGACATCTTAAGCTCTTCTTTTAGATATAAAATGAGATCATCCATTGCTCTTGCAGAGTATGGATCTAAGCCGGCATTAGGCTCATCTAAAAATACAACTTTAGGATCTAAAGCTATTGTTCTTGCTAGAGCCACTCTCTTTAACATTCCACCACTTATTTCAGAAGGGTATTTATTAAAAGCTTCTTCTTTAAGACCAACCATTTTTAATTTTATAATTGCTATGTCAGTAAGTATGTCTATAGGTAGTTTTGTATGTTGTCTAAGAGGAAAAATTACATTTTGCAAATTAGTTAAAGAAGAAAAAAGTGCACAATGTTGAAACATCATACTCATTTTACTGGATATTGCTTTACGCTTGATTGGGTTATCAGCAAGTTTTGATATTTCTTGACCAAGCAAGAAAATTTTACCAGAGTAAATTGGTTGAAGCATAAGAATTTCACGCATTAATGTAGTTTTGCCACAACCACTAGCACCGATGATACAGCTTATTTTCTCAAAAGGGATATCAAGATTTAGGTCTTTATGAATCCACTCTTTACCAAATTTTGTGCTTAGGTCTCTTACTTGAATTAAACTTTCACTCAT

>FTL_0697
CTAAGCAACACCATTTAATGCTACTGCAAAAATAGCATCAATAACAATTATTAAAAAGATTGAGTAAACCACACTATTAGTAGTTGCTTTACCAACACTTTGTGAATCTCTTCTAACTGCTAAACCTTGGTGACAACCTATTCCAGCTATAACTAGAGCAAAAAAAGGCGTTTTTAGTAAGCCAATATAAAAATGATTAACATTAACATTTGAAAACAGTCTTTCGATAAATTGTAAAGGTGTGATTCCTGCGATAACATCTGCGATTATAATTCCACTAATAATATTAGCGATCATCGCAATTACAGTTAATACTGGTAAACTAATTATCAAAGCAGTTATTCTTGGTAATACTAGACGCTGTATAGGGTCTTCACCAATAGTTTGCAAAGCATCTATTTCTTCATTGACTTTCATAATACCAATTTCTGAGGTGAATGCAGAGCTGCTCCTACCAGCAATAATAATAGCTGTAAATAAAGGAGCAAATTCTCTAAACGAAGATATACCTAGCATATCAACAACAAATATTTGCGTACTATATTGCATCATTAGGTTAAGTGGCAAGTATGTTAGGACTAGACCAATAATTAATGATAGCAACATTACTATACTTAGAGCTTTGATAGTTGAGTCATAAGCAATATTTAGTACTATAGAAAAAAAGGATCTATATGGTTTACGAATAAGAGTTAGATAGCCTAACAGAATAGCACCTAGAAAGCCAATGCTTGCTTTTATTTCTTGAAGAAGATTATTTGTGTTTTTACCAAGGGTATATATGCTAGTAAAAACTATATTGGATTTATGTGAATTTTCTTTATCAACTCTAGTTGGGAAGTTGTTTGCGACAAGTTCAATAAGGTTTTTATCCTTGTGATTATCAAAAATTAAATCTTCTTTGGTTAGCTCTAGATCCTTAAGAACTTTAAGAATAAAGTAGGCTCCGGCAGTATCTAGGGCTTGAATCTTTGTAATATCAATACGATTTAACTTAACTTTAGATCGAGAAACTTTTTTCTCAACTAACTTGGGATTAATTTGTTTGAGAGTTAGCAATCCTGCAAAATAAACAGTATTTTGATCAATATTTATTTCCAT

>FTL_0699
TTAGTCATACTCGTAATAGTTATAGTAATCTTCCTCAAAATCCTCATCAAGCATTTCAACTGTTTGCTCTAGCTGTGCTTTTAAATTTAGCATATCTTCAGGAAGTTTGCTTTTAAATTTAACCATCTTTGCGGTTGTTGGATGGATAAATGAGAGTTTATATGCATGCAAAGCTTGTCTAGTTGGTATTGTTATCGCTAGCTTTTCTAGTTTTGTTGACGATTTGTTATATGTTTGGTCACCAACTAGTGGATGTTTGATACTTTTCATATGAACTCTAATTTGATGAGTTCTGCCTGTTTCAAGTTGGCATTCGATAAGTGTAAAACCATCGTAAACTTCAATAGGTGTATAATAAGTAATAGCCTCTTTACCTCTATAGTTAATAGCCATTTTTGTGCGATTAGTAGGATCTCTACCTATTGGTTGGTTGATTGTACCTTGTTGGTAAATCTCCCCCTCAACTATCGCAAGATATTTACGTGAGACTTTTCTCTCAGCAAGTTGTTGGACAAGATTGTGATAAGCAATACTGCTTTTAGCTGCAACCATTAATCCGGAAGTATCCTTATCAAGGCGGTGTACTATTCCAGCTCGTGGTAGTTTATCTTGATCTTTATAGCGATGTAGTAAAGCATTTGATACTGTTCCTGTAGGATTACCAGCACCAGGGTGCACTATCATATTAACTGGCTTATCAATTACGATAATATCATCATCTTCAAAAATTATCTTAAGGTTAATATCTTCGGCAATCCATTCATTAGTAGGTAATAACTCGATATTAATTTCAACTTCCTCATCACCTAAAACAATATGTTTTGGCTTGGTAGCTCGACCATTAACTGTAATCGAGCCTTCTTTGAGCCATTTTTGTATTTGAGCCCGAGAAAACTGCTCAAATTGCTCATTTATTGCTACATCAATTCTTTTTCCAGCATCTTTAGGATGCATTATAATATTTTGATGAAATCTGTTAGATAGTGTATTATGTGCCAT

>FTL_0700
ATGAAAAGGTTTTTATATTTAATAATAATTACATTTATGTTATTGCTATTGAGTTCTTGTGGTCCTAAAAAGGATAGTGAGCTACCACAAGTCTACACAGGTTATACCGCTAGCTTTATTTATGCTAAAGCTCATGAGCAAATGCAGAATCAAAAATATTTTGATGCAATTAGATCGTATAAGTCATTGGTGGCACAGTATCCATTTACACCATTGGCAGAGAAGGGTATGGTTGATTTGATATATGTTTATTATATGGATGATGAGTCAACTATGGCGCTTGCATTAGGTCAACAGTTTATCAAGATGTATCCATATAGTATATACAAAGGGTATGTTTACTACATGATAGGTGTTGTAGGCTTTGAGGATGGAAGGGGTATGTTACAAACTTATGCGCCATATGATATGAACTATCATGATCCTACTGGATATCAAGATGCATATACTAATTTCGAAAAAGCTATTCAATTAGATCCTAATGGTAGTTTTGTTCCAGATGCTAAACGCAGAATGGTATTCATAAATAATATTATCGCAAGGCACTATGATGATATCGCTCATTTTTATTTTAAGAGAGGTGCTTATAATGCAGCTATTGATAGAGCTTCTCAAGTGATAAGAAATTATCCACAAAGTACATCAACAGAGGATGCTTTGGTTTTAACAATTAGAGCTTATAATAAGTTAGGCTTATATGATCAAGCTAAAGCAAATATTCGTGTACTTAAGAAAAATTATCCTAAAAATAAATTTATTAAAAACCTTCGTCCGGATGGTACAGAAGAGCCAAGTTGGTATCAAAGATGGTTTGGCTGGTTATAG

>FTL_0703
TTACTTGTAAACAGGGAGCTTATCACAAAGATCTAAAACTTTAGCAGCAGTTTCATTTTCAACTTTTTCATCACCACAATTAAATACTACATCTGCTAATAAGTTAGCGACTAACTCACATTCTTTCTCTTTGAAACCTCTCGTCGTTATAGCAGGGCTTCCAATCCTTAATCCGCTAGTGACAAAAGGAGAACGGGGATCATTTGGGATAGAGTTTTTATTAACAGTGATATTTGCTCTACCTAGAGCCGCCTCAGCTTCTTTACCAGAGAAACCAGTATTTGTAATATCAAGTAAAAGTAGATGATTACTAGTTCCACCAGAGATTATATTAATACCACGTTGTTTTAAAACTTTTTCCATAGCCTTAGCATTTTTTAATACTTGTTTTTGATAGTCTACAAAACTTGGTTCTAATGCTTCTTTAAATGCAACTGCTTTAGCTGCTATTACATGCATTAAAGGACCACCTTGAATACCAGGGAAAATAGCTGATTGGAATTTTTTTGCAAGTTCCGGATTATTATTACAAAGTATTAATCCACCTCTAGGTCCCCTTAATGTCTTGTGAGTAGTTGTAGTTGCAACATAAACATATGGGAATGGGTTAGGGTATACTCCAGCTGCTACTAGACCTGCTACATGAGCTATATCTGCCATAAGTACGGCATCTACGGAGTCTGCTATTTCTCTGAACTTTTGCCAGTTAATTATTCCAGAAAATGCTGAGAAGCCGGCTATTATCATTTTTGGTTTGTGCTCTTTAGCTAGTTGTGCTACTTGCTCGTAGTCTATATCACCATTTTCATCTAAGCCGTATTGGATAGAATTATAAATTTTTCCAGAGAAATTAACTTTGCTACCATGTGTTAGGTGTCCACCAGCACCTAGATCCATACCAAGAACAGTATCACCTGGTTTTAAAACGGCATTATATACTGCGGCATTTGCTTGAGAGCCTGAATGTGGTTGAACATTTGCATAATCAACCCCAAATAGTTGCTGTGCTCTCTCTATGGCAAGTTTCTCAGCGATATCAACAAATTCACAACCACCATAATATCTTTTACCATGATAGCCTTCGGCATATTTGTTTGTAAGTTGTGACCCTTGTGCCTCCATTACTGCAGGACTTGCATAGTTTTCTGATGCTATAAGTTCAACATGTTCATGTTGTCTTTTAACTTCAAGTTCTATAGCATCAAAAATCTCTTTGTCGGTATTTTTTAGGCTATTTTTTTCAAAGCTGAACAT

>FTL_0704
ATGGGTAAAGTTATTGATCTTGATGAAATAGATCGCTTAGAAAGAGAAGAAGAAAATTCTTATTATAAAACAGTAAAAAGTAAGACATCTGTAAAAAAAGATGCATTAGAAATAACAGATTTTGGTAGATCTTTGACTGAATTAAGTAAAGAGCAATTAGAAAAAATACCAATCGATGATAATCTTAAAAATAATATTATTACCGCTAAAAGTTTACACAAGATAGCTTTAAAAATACAAACACAGTTTATTGGTAAACTTTTGCGTAAGACAGATAATCTTGATGAAATTTATAAGGCTTATGATGTCCTTGTTAATAAAGATAAACAAGCAAACCTAATGTTTCAGCATTTAGAAAATATTCGTAATAATCTTTTAGATCCACTTAAAATGAATAATACATTAGATAAACTAATACAAGAATTTCCGGATTTGGATATTCAAAAGTTAAGGCAGCTTATTAGAAATCATCATAAAGAAGTAGAAAAAAATACCACAAATAAGTCATTTAGAGAGATTTTTAAGTTATTAAGAGGGTTATATGTGTAA

>FTL_0705
TTAGCTTTTTGATACAGTAACTTTATTAAAACCATATGCCTTAGCAAATACTGTATTAGCGTATTCATTCGGATCTTCATGAATATCTTCTACTTTAATTAATTGTATTCCTGTAAATTTAATAGGTTCAAGAGAGATATTTTGTTGTCCTAGGTTTCTATAGTATTGAATTTTATGGAGTCTTGCTATTTGATAATAATGGTATTTACCGAAAATATATAAAAATAATCCTACTATTATTAAACCACCAAAACAAAATATCTTGTAATTCTTAGTCAAAATCCCATTAATTTTACTAGAATAATTATAGATGTAGTATGAGATTATAGAGAAGTAAAAAAACATATAAATCAGAGCTACTCTTCTAGTAAATTGAAAGCATATTGGATAAATAGTTAGCCAGACTAAAAATAAACAAAGAATAGTTATTATTTTTTTTGGTTTACTATTTTCAAATTTTATCACAGTTAATACAGCTAAAATGAATAAAGGGGATAGCTCAAATTCTGTGAAAATCATAAAAATATATTTCCAGAAATTCTTTATCAAGAGTTCAAAAGGAGAATCGTGCAGACGCGTTTCTGTTATGTGATAACTACCAGGCGCACTAAACATTACTATTCCACCTAAGATAAAAGGAACAAGAAAAAAGTAAATATTTTTATTTATTCTTTGATGCTGTATAAGCTGATATATTATGTAGGAAAAAATAATACTAAAACACACTAAAAATATTGCCTCATTGTACAAGCCTATAACTAATCCAGTTATAAAGCTTAGTATTGGCGCAAATTTATTTTTAGTAAAGCACTTATAATAAAAGTAAATAAGCAAAGCTATTCCCCAAAAATATTGTAGTGCTATAGTTTTAGATAGTATTTGTGAAATTGAGTTATTTAAACCAAAAAGAATCATGAAAATACTAAAAAAAACAATAAACTTTTTAGAGAATATTTCGCCTTTGTCAATAGAAATTATTTTATACAAAATTATTATAAATAAAGTCATAATTAAAGAATTAATAAGATTAAAAATGTAGAGTAGGAATGGGTAGCTTTTATTCAAGAATACATGAACTAGTATTTGAGCAGAAATTCTTCCCGTCAGAGAATTATAGTCTAATCGAAGTTGATTTAAGATTGATTTGTTATATAAACTATCCATATTAAACCTAAGTAGATCATCACCACTCATTGGTTGAAAAATATTTAAATATAAAAAAAACAAAAATATTAATAATATGAAGATTGTTCTGCCAAAAGTAACTTTCAT

>FTL_0706
ATGAAGCAAGATATATTTCCTAAAGTAGTTTTACTAGCAGCTATAGCAATATTTATTAGTATTTTTTTATTCGCTAGAGTTATTATTTCAATAAGTTTTATTATAGTTATCTTGTTATGTTTTTTTAATAAGGATGTTTTAACAATATTAAAACAAAATATATCTCTAAAGTTTTTACTTTTTGCTGCATTTTTGATCAATTTGGGGTTTGGATATGCGGCATTTTTTAGGAATGATCAAATTATTCATCAATTTTTTGGCTTTTCAAATCCTTTATTAATAGTTTTATACATACTTTCAGCTAGTTATTTTTTATCTAAAAATAAAAAATATCCGGACTATCTACTAAATATTTTTGTCTATATCGTAGTGTTTATTTCTTTTATAGCATTATTCAGGTTTAGTTACAAATACTTGATGGGAGATTATTTTATAATAAGTGATTTCTATACTGAAATTGATGGAGGCTCTACTATACAGTCTATTGTTGCACTAACTTTTCCATTTGCTGCAGTGTTTATAGTTGGAAAAGCAATACACAAACAAAGCAAACTACTTAAACTAGTTATGATATTCGTAGGAATATTAATAGTGTTTATAGATCTCTTTGTTAATCGTAGTAAAGCAGGGTATATTATAGAATTTGTAGTGTTAATTTATTATTTCTTTGTGATAATAAAACACTATAGTTTAAATGATGAAAAAGAGTTAAATATACTTAAATTTTTTAGCATTATATTAATCTGTATAATCAGTCTAAGTGCTATATTGTTTACTGTTTATAAAACTTCTAATATTTTTCATGATAGAGTAAATGAAGCTATAAAAGAATCACAACTATATTTTTCTAAAGATTTTGATAATAAAACTGCAGAAGAGTTAGCCTTAACATCTACTGGCTTAAGATTGATGTACTATGATTCTGCCATTAAAGTATTTGAGAAGTATCCAAAATTGCTACTTTTGGGATGTTCTCCTGTTACAAATATCTCAGATGTTGCTGAGTGTACTAGTTTTCTTATTAATAAAAATGATGTTCTAAAGAACGATCCTCATATTACTAAAGAGGGGATTATGCCTCATAATGAATTTATAAATTATACATTTAAAGGAGGTATATTAGCTGGACTTTCATTATTAATTTTTTTCATAATGTTATTATATGAAGCACGAGGATTAGATTATAGAGATAAAGTTTATTTTAGAGTTTTAATTATAGCAATGTTTATAGGCTGTTTGTTTGATTACTTTTTTACTGTTCAAATTCTAGTTATATTATTCTCGACACTTTTAGCTATATTTTTTGCAAAATTAAAGATCAAACAAGGGTAG

>FTL_0707
TTAGTACTTACTAAGTAATTTCTTTTTTATATCTCTAAAAGTATACTTTCTAAGTTCTTTAGGTATTTTTGAAATATACTCTAGATAATTTTTATATGGTCGTTTCATCCTCCATGGTTTACCAGGACTGCCAGCGTAATGTATTATAGCAGGATTATTTTTAGCATCTAACAACTCATTATCCGAATAAATTTCCTTTAAAAAGATATATTCTGGAGCCTCTTGTATAGTATTTAGATAATATATACTTTGTAGTGTTACATATTTAAATGGTAGCGATTTAATTTTGCGACAGGTTAGATTTAGAACATCCAAGTCTCGAAACTTTAGTCTTGTGTTAAACTCATGCATAGTATCAAAGCAACGGCTTATAAAATTATTTTCTCTCATTAGTTTTGTATTCATCACCATAAAACCTGGCCAGTATATATAAGAATTATTATTTTCCTTAAAATATTTATGCTGAACCATATTTTGTTGATGCTTTTCTGCGATAACACCAGCCCACTCATAACTAGTTAAGTCAGTATTATATACTTCACTCATATCTGACTGAAATAGCACGTCTACATCAGAATATATGACTTTATCATATTGAGGCAAAAGTTTTGGTATTAATAGTCGATAGAATGTTATTATCCACCCTCTACGAGTATCAATAGGTACATCTTTAAAAATTGATTCATCTACATTATGAAATGAAATACTATGTTTAGTTTTTTCAATCATGCTATTAAATGTACTAATTGACTTTTTATTAATATTCGGATGATATACGTAAATATCATAACAAGTATCTGGGTTAGCATGGTCTATTAAGCTCTTGATCGTGACTGCGCCACCTAAAATAATATTTTTATCAAAAGTAAAAACTATAGGTATTTTATTCAT

>FTL_0708
TTATCCTTTGATTAATCTTTGTAAGTTAATTTTTGAATTTAGATATAACTGATTAGTATAGTCTTTTAAATTTTGTTGAATTTGTTTATATTCTCCAGCTGACATATTTATTGCTTTTATCATCGCATTACTGTATTGAGAATCTTGAGAATATAAAATAGCATTATTCGAATTAAAACCATTTATCGGTGCAAAATCTTCCCTAATAATGATTGGTTTTAAAAAGCCGTAGACAAGCTGAAAAGTACCACTAGTTTTAGATGTAATATATTTTCTATGTTCGGGATTATCTTCATAAGCAGAGAGAATAAAGTTGGCATTTTCAATTTCATCATACATCTGATCGAAGTCTAGACGTCCTTTAATGTCAAAAAAACCTTGTAATTGAGATGGTAAATCTTTTATATTTCCTTTACCAATAACTGTGATTTTAAAATTTGTAACTCCTTTATCTAAAAGTTCTTTTGCAGCATTTATGAGTAGTTTGGTGCTTTTTCTTTTTTCAGATAAGGCGCCAATAGTTATAAACTTTGTAAATTGATTTTTATCATTTAGTTTAATTTGCCCAAAATAATGAGGATTAATTGGAACTGTGATAGCATTTTTATAATCCATAGCCCTTAAAGTAATAATATCTTCACGAGGATTAGAATTGTTATCAATATAGCTATCAATTTCATGTTCAACAAAAAAAAGTTTACGCTTGTCGACTTGATTATGAAAAGAGTCATATGCTTGGTTTAAATTTTTACCATCGTATAGCTTACCAATAGTCGTTATCAAAACTCCTTCGATATCTTCAAGAGAGTCTCTTTTAAAGTATTTACGAATTTGTCTTTTAGATAGTTTATTATAAGAAATATTTTGATTATCAAATCTACGAAATAGACCTTCTTTGTATCTTTCTGGATTCATGAGTATTGAAACATGGTAGCCTAAATCAAGCAAATATTTTGTAAATCCTGGGACAATTTCAGCATGACTATGAGAGCAGGGCTCCCAAATTAAGAAAGTATTCTCTTTGATTATTGGTTTTTTGTAACAAAATAAGTTCTTAAGTTTTTTTAAAACTATCATAAAAAATAACAT

>FTL_0709
GTGGAAACTAAAAATATCAAAGATGTTGATGTTATAGCATTATCACTAGGACGTAGATTTTCTGGTATTAATGCTAGCATGTTAGCTGTTATACCAGAGCAAAATAAGTTAGTTGATATTGTTGCAATGGGTTTTAATATTGACTCTAAAGAAATTAGGAAAATTAGATTTAGAGATTTTTTGTTTGGGTGTTGGCGTGATAAGTGGCGTATTTGGCATGCTCGTAGAAATATAGATATGCTTATAGGCATAATATTAAAATATCTTTTTAGATACAAAATAATATTGGTTTTTACTTCTGTAGCTCAGAGGCATCATAAAAAGCTTACAAAGTTTTATATAAATAGAATGGAGGCAGTTATATGCCCATCTGAAATATCAGCAAAGTATCTAGAGAAAAAACCTTATATAGTGCCTCATGGAGTAGATACACAAGTTTTTTATCCTGCTGAAAATCGACAACAACAATGGCAAGATAAAAAAATCCCTGGCAAATATGGGATAGGGGTATTTGGTAGAATTAGGAAAACTAAAGGAACTCAAGAATTTATCGAGGCAGCAATAGTAACTCTAAAAAAATATCCTGATTGGACAGCAGTAGTTATTGGTGAGGCAACTCCAAGAGATTTAGATTTTAAGAAAGAGCTAGAGCAAAAAGTCAAACAAGCTGGATTAGATAAGCAGATAATTTTTATTGGTTTTATTGCTGATAGCAATGAGATTCCTAGTTGGTATAGAGCTTTAGATATTGTCGTTTGTGCTAGCCACAAAGAGGGCTTTGGTTTGCCAGCTCTTGAAGCAATGGCTTCAAAATGCGCTGTAATTGCAACTAAAGCAGGTGCTTGGCCAGAAATTATCGTAGATGATGAAAATGGTTATTTAGTTGAGCCTAAATCAAGCCAGCAGATTGCAGATAAATTAGATATGTTAATTTCTGATAGTAAATTAAGATACAAAATAGCCCAAAATGGTTATGATTTGGTAACTACTAAATATAAGATTCAAAATGAAGCTGAAGGGATTCAACAAGTTTACGATAGACTTTTAGCTAAAAAAAGATCTTAA

>FTL_0713
TTACCCACAAATAAAAAAAGGATATACAGCGATTATTTGCTGATCTTTTAAAATTATTTTTGCTTTTGATCTTTCAGTGGTAGGAATTTGTAGTTCTTGAAAGAGTATTTTGAGTTTATTAGGCTTATTTCTGCCACGATATTTGCATTTATCATCAGGCTTTCTATCACGAATTACTATTTTGGTTAGATCGATTTCTTCATTAAGATTTTTGCTAAGCCAACTTATGATATCTTCTTTGCTTATATCATTGATAGTTGTTGGATACTTTATTATAAGCTGATTATATTGGATGTGAATTTGATAATAGTTACTTATATCGATTTGCCAACCTGTTGAGGGGTTATTGACAGCTAGATGTAACTCTTTTATTTGCTTACTTTTAAGACTTTGTTGAGTATTTTGTTTAAACCAAAGATGCAGAAGATTTTTTTGAATATCATCATCTAATTTTATTAACTCGCTAATTATTAGATTAGTATCTTGAGATATCGATTGTAATCTTTCTGTAAGGAGCTTTTGCAAAATATTATTACTTTCTGCACAAATATTTGCACTACGAGAGAGGGTTTGACTGATATTTGGATTTACTTGCTGTAGTATCGGGATTATTTGATTGCGAATTAAGTTTCTGCGGTATTTTATATCTTCATTACTATCATCATATATATATGAAATATTATTTAGTTTAGCAAACCCTTCAATATCAATTTTACTATATTTTAATAATGGTCGTAATACACCTCCATGATGAAGTTCCTTATAATGTGGGATACTTGCTAAGCCTGCTAATCCCGAGCCACGTATAGCTTGAATTAAGAATGTCTCGGCTTGATCATCTTGGTGATGTCCTAATAGAAGTAGTGGCTTAGAGTACTGCTGCATTATTTTTTGAAAAAATGCCATTCTTTGTTTACTTGCCCAAGCCTCAAAACTCTCACCCTTAGGAACTTTATCTAATGAGTGGCTAATAAATTGTAGATTATATTTTTGACAAGTTTGTTGACAATGAATTTGCCATTTTAATGAGTCACGATGAAGATTATGATTAATATAAATTGCAATCAGTGGAATATCTAATTCTTTGCTAATATTTAGTAAAACACTTGAGTCAACGCCACCACTATAACCAATAATAATATGAGAAGGCGAGAATTTTTTTATTTCATTTAAAACAAGAGATTTGCTTATAGACAT

>FTL_0714
TTATACTAAATAACGGGCTTTTATGGTAGCTTTAACTTTTTTGAATTCATCAATAAGTTCTTTAGCCTCATCTGAGCTTGATTTAATATCCATAACAACATAACCAATATTTTCTAATGTTCTTAAATATTGACCTTCAACATTGATATTTTTAGACGCCAAAATTCTATTTAGCTCATTAATAATACCTGGGATATTCTGATGAATATGTAAGATTCGATGAGTTTCTCTATGACTAGGTAAGGATAATTCAGAAAAGTTTACTGCATTTAATGTTGAACCATTGTCTGAATATTTGATTAATTTTGCACTTACTTCTGTAGCAATATTTTCTTGTGCCTCTATAGTACTGCCACCTATGTGTAGTGTTAGAAAAACATTATCAAGGCCTCTTAAAGGACTTTCAAAAATTTCACCTTTTGATGATGGATCTTTAGGGAAAACATCAATTGCCGCACCTTTAAGCTTGGAGCTTGTTAGTGCATCAACCAAAGCATCAATATCTATTACATTACCTCTTGAAGCATTGATAAGCACTGCATTTTGCTTCATAAGAGCGAATTCTTTGGTTGATATCATATTTGCAGTAGTTGGCAGTTGTGGTACATGTAGAGAAACTACATCAGATTGTTGTAGTAGCGTTGCTAAACTATCAACTTGACAAGCATTACCTAAAGGTAGTTTCTCTTCGATATCATAAAATATCACATTTAAACCGATATTTTCTGCTAGAACTCCAAGCTGCATACCGATATGACCGTAACCAACAATTCCTAAGGTTTTACCTCTTACTTCATTAGCATTATCAGCTGACTTAAGCCATTCACCTCTGTGGGCTTTAGCATTTTTGTCAATTACATTACGTATCAGTAAAATAGCTTCTTCTAAGACAAGCTCAGCAACACTACGAGTATTTGAAAATGGGGCATTAAAAACAGGTATACCTAAGCTTTGTGCAGTTCTAAGATCTACTTGATTAGTATCAATACAAAAGCAACCAATAGCTATAAGGTGATCAGATTGCTCTAGGACTTCTTTTGTAAGTTGAGTACGAGAGCGTAAGCCGACAATTTTAAAATCTTTAAGTTTATCTATTAGTTCTTGTCCTTCAAGCGCAGTGTTTAGTAATTCGATATTTTCGTCTCCTGCAGCTTTGAATGATTCAACTGCATTTGAGTGTATACCTTCTAAGAGAAGAATTGGGATTTTCTTTTTATTAAGAGATAGCTGGCTCAT

>FTL_0715
TTATACAGATATTTTTGCTTTGATGGCAGGGTGATGGTTATAGTTTTCAAATTCAAAATCTTCGTATTTATAATCAAAGATGGAGTTTGATTTTCTTAAAATCTTTAGTGTTGGTAAAGCTAAAGGCTCACGACTAAGCTGTTCATTGACTTGCTCAATATGATTATTGTAAATATGACAATCACCACCTGACCAGATGAGCTCACCAACATCAAGATTACATTGTTGTGCAACCATATGTGTCAGTAGTGAATAACTTGCAATGTTAAATGGTACTCCAAGAAAAGCATCAGCACTTCTTTGCGTAAGCATGCATGATAGTTTATTATTTGCTACATAGAACTGAAACATTGCATGGCATGGTGGTAGGGCTGAATTACCTTTTACAACATTTTCTTGTGGAGAGATTTTTTCTGATGGAACAACACATGGATTCCACGCTAAAACTAGAATCCTACGTGAGTTTGGGTTTGTTTTTAGCATCTGAATTACATCGGCAATTTGATCTATACCTTGACCATTAAAATCACGCCACTGCTTGCCATAAATAGGACCAAGTTCGCCATCTACAGTTGCCCACTCATTCCAAATTCTAACATTGTTATCATTAAGATATTTGATATTTGTACTACCACTTAAAAACCATAATAATTCATGAACAACACTAGGAATATGAATTTTTTTTGTAGTTACTAATGGGAAGCCTTTTTGAAGATCAAAACGCATTTGATAGCCAAAGATACTTCTTGTTCCAGTACCGGTTCTATCATTCTTTAAAACGCCATTTTCTTTGATATACTTAAGGAAATTTAGATATTCTCGCAT

>FTL_0718
ATGAGTCTTATTTATTTAGATTATGCTGCGACAACTCCTCTTAGTCAAAGTGTCAAAAACTCTATGTTAAACTCTATAACTAGTGATGATGATTTTTTTAATTCTGGATCATTGACATATCAACAAGCAGAAATTGTTAGTAATAAAATTGAACAAGCAAGGGCTACAATTGCACAAACTCTAGAGGTATTACCAAGGGAAGTCATTTTTACATCGGGAGCAACAGAATCAAATAACCTTGCGATAAAAGGAGTAGCATATGCATATAAAGATAGAGGCAGACATATAATAACATCAAAAGCTGAGCATAAGGCAGTATTAGATGTATGTAAGTTTTTAGAGACACAGGGGTTTGATGTTACATACCTTGATGTTAACCAGTTTGGTGAGGTTGATTTAGAGCAGCTTAAAAAAGCTATCACGCCACAAACAATACTTGTAAGTTTAATGGCTGTAAATAATGAACTCGGGACAAAAAATAATCTTATAGAAATTGGTAAAATAACCAAGCAAAAGGGCGTGATGCTGCATGTTGATGCTGCCCAGGGTTATGGCAAAGTTGATATAGATATCAAAGTGATGAATATTGATCTATTATCAGTGTCTGGGCATAAGTTATATGCACCAAAAGGTGTTGGTTTTTTGTATCTAAGATCGAAACGACCAAAAGTTAGGCTTGTAAAGCAAATACATGGAGGGGCTCAAGAGTTTAATTTACGCGCAGGGACATTAGCAACCTATCAGATATTTGCATTAGCTATAGCCGTTAAAGAGATGTTTGCTAAAAAACAACAAAACTTTGAATATGTGTTAGAAATGCGTCGAGTTTTTTTAGATATTATTCAGGATTTGGCTAGTATAAAAATTAATACAGATCTTGAGAATAGTTACCCAGGTATTTTAAGTGTGACATTTTTAGGAGTAAAAGGTGAAACGCTATTAGCATTAGTTGATGGGGTTTGTATGTCAATGGGCTCAGCGTGCAATTCTCAGGCAGTTGAGCCTTCACATGTGTTAAGTGCCATAGGTTTGACAGCAACTCAAGCAGAGTCAACACTTAGAATATCTTTTGGGTTACAAACAAATAAAAAGCAAGTTATTCAAGCGGCAAATTTGCTAAAAGAAAAAGTACAACTTTTACGAGCTTTATCTCCTCAAGGAGAAGTAAATGTATAA

>FTL_0720
ATGCAGCAGCTATATGATTTTTATATATTACATCAACGTAAATATAGAGAAAATTCACTACTTGTGAGTGTATTTACGCGTGAGTTTGGCAAGCTCTCAGCATTAATAGCAATTAATAAAAAAACTACTAACTTATATCAGCCATTAGTAAAACTAAGAGGACAAATAAACCTTGCTAAAAAAGCTGATGGTCTCAGTAAAATATATAATATTGAGTTTGTTGAGTCATTTTATCAAAAAACATATATAAACTTATTGTCACTGCAATATATTAATGAGCTTATATATTTACTTTTAAATTACTCTCACGAAGAAGATGTCCTCTTTGATAAATATGATTTTATCTTAAGAAATATCGATGAAGCAAATTATAGACACTTACTAAGGATGTTTGAGCTTGAGTTATTAAATAGTCTTGGTCAGGGTATCTATGTTGATAGTGATATTGATGGGATGTTAATACAAAATGATTGTAATTATATTATACTTCCAAATGGTTTTAGAAAAGATTTCAGTTTTGCTGTCAATAGTATCTCTGGTAGTAGTCTTAAGAAAATAAATCAACCACTAAGCTCGTGGTCAAATGATGATTTAAAAGCAATTTCTAGAGTTACTCGTGTATGTGTTGATTATGTTTTAGCTGGTAAGCAGTTAAAAAGTAGAAAGCTTCTAGTCGACTATTTAAATCTTAAAAAATAG

>FTL_0721
TTAACGATCAAGTAATTTGTTCTTGAAAGCTTTGATAAAAGATATTGTCGGTGGTATCAAAGAAACAACTACAATTAAAATAATGAATAAACCAAAATACTTTTTAACAAAAGCATTGTTACTAAAGAAAAATGCCAAATAAACAATAGAATAAACCCAGATAAACGCACCAATGATACCCATTGCAACAAATTTAGTATATCTCATCCTTGCCATACCAGCTGTAAAAGGCATAAATGTACGTACAAGTGGGGTAAATCTAGCAAGTATAATAGCTGCTGACCCATATTTGTTAAAGAATTCTTGAGCTTTTAAAAGATGTGCAGTTTTAAGAATTTTTGCATTATCTTTAAAGATTCTTTTACCAATCATACGACCTAAGAAATAGTTACAAGAATCTCCACAAACAGCAGCTGCTACTAATATCGGGGCTACTAAGTGAACATTAAGGGTTGTTGCAGCTCCAGTAAGACCTATAGCAAAAAGTAATGAATCTCCTGGCAAAAAAGGAGTTATCACAAGTCCGGTTTCACAAAAAATTACTAAAAAAAGCAGTAAGTATGTCCAGTCGCCTAGTATATTTATGTAAGTACTAATAAATTGATCTAGATGCAAGACAATATTTAATAATGCCGAGATTGTATCCAT

>FTL_0722
TTAAGTTCTTTTTGCTTTTATTTTATTGATAATACCCTTGATAAGTATTTGAATAATTACAGCAACAACTACTATAGCAATTAAAAGGCTTAGATTTTGCTTAACAAATTGGTTATCACTAAAGAAGTAAACTGTATAGGTTATCGAAAAAGACCATATAATTGCTGATATTGTCCCTAATGTGACAAATTTTGCATAATTCATTCTAGTTACACCAGCTACAAAAGGTGTAATAGTTCTTACAAATGCAATAAAACGTGAAAAAATTATTGCTTTTGTACCATATTTTTCTAAGAATTCTTTGGTTTTTATCAAATAGGCTTTTTTGAGAATTCGTGCGTGTGTACTAAAGAGTTTTTCTCCAATAAATTTACCAGTAATATAGTTACATGAGTCGCCGATTATAGCACCTAAGCATATCGCTAATACTGCTAGATGGATGTTAATAGTTGTAGCAGCAGCTGTAATACCTATTGTAAAGAGTAGAGAATCGCCTGGAAAAAATATACCTAAAACAATTCCAGTTTCACAAAAAACGATAAAAAATAATAATATGTAGAACCATACACCTAAAAGATCAATAAAATAATTTATATACTCATTAAAATGTATAATAAAATCAAACAT

>FTL_0723
CTACTCCGGTTTGATCTTTATTGACAAAGCATGAATGTATGGCATTAAATCTTCAACAGCTTTGAATATCTGTTTGTGTGCCTGAATTTTTGTTATGGTACTAAGTTTTTGTGAAGTTATATTAAGTATAAAATGATACTTACCTTGAGTATAACCTCTATGTTTTACATGCTTATGTGTTTCGTCAATTATTTCGATTATAGCTTGAGGTTCAACTTTGGATAATATCTGATTTTTGATTTGTTGTGCTACAGTAGTACTATCCAT

>FTL_0724
TTATAATATCCTCGTAGGTGTAATAATTAAATCAAGCTTAATGTCATGTTTATCTATGATAATAGCATTATTTTGCTGCTCATCAAAGGCTATACCTATAGTTAATGGCCATTTATGTATTTTTTTAAAGCTTAGATTATAGTCATAGAAGCCTCCACCCATGCCCATTCTAAATTTATCGCTAGTAAAACCAACCATCGGTACGATAATAATATCTAGCTCCCAAGCTGTAACTACATCTTTAACGCAATAAACTGGTTCTTTGATTTTATATTTATTTAGATAATATTTCTTAGAATCTCTAGCAAACCAAAGCCCATGTTTTATAAAAGGGTGAACTATAGGTAAATATATATTTTCAAAGTGATTATTAATAGTTTGGGTATCTATTTCATTTTTTAGCGACGCAAAACTACCAATTTTAGGATTAGTAAAATTTGCTTGTATGTAACTTATTAGTTTAGAACTAATTTGCTCGCTAAGGTAGGTTTTGTTTATAAGAGAATCTCTAATATTTAAAAGCTCTCTACGTATTTGATTTTTATCCAT

>FTL_0725
ATGAAAAATGAAAAACCTAATTTTGAAGATGTCGCTGAAGCATTAAAAGTAATGCAAGCTCTAAGTTCAGCTTCTGAAGCTCATGGACTGCTTTGTGCTTTGTTTAGTTTTGGTGCTGAGGTTAAATTTACAGCATGGTCAGATTCTCTAATGACTAAGCCGATTGAAGAGGGTGATTTAGTTGCAAGTTTAGCTTTAAAAACTATGAAAAAACTTTATGACTATACCAAGTCTCAGTTCGATGAAAAAGGCTTAAGTTTTGATTTGTTTATCCCAGCTGATGATGAGCCTTTAAGCTACCGAGCTGAGGCTCTGACATATTGGATAAGAGGATTTTTATCAGGAGTAGGCTTATTTGGTTTGGATTTTGAGAACTCAAAAGATAAAGAAATCAAGGAAGCAATTAGCGATCTGATGAAAATTTCATATATGGATTATGAAGCTTTAGGTGAAGATGAAAGTTGTGAAGAAGATTTTATCAAGTTGCTTGAGTATACAAAAGTAGCAGTTTTACTTATTGATAGTGAAAAAATTTAG

>FTL_0727
ATGAGCGTTAGAAATATTCAAAAAGATGCTGTGATTGTCGGTGGTGGTATGGTAGGCTTAAGCCTTGCTCTAGCATTGCACCAAAATGGTTTGCAGGTTGCGCTTGTTGAGGCAAAAGAGATTAATTATAAGTCTTTGAGTGCTGATAGAGTTGAAACTAGAGTTAGTGCTATAAACCATACCTCGAAAAGTTTTTTACAACGATTAGGTGTGTGGCATAGTATCAAAAATAAGCGTATATCTCCATATTATCAAATGAGAGTTTGGGATGATATTCCTAGTGAGAGTATAAATATTACAGCTGAAGAAATAGCTGAGCATAGTTTAGGCTGTATTGTTGAAAATGATGTAATAGTTGAAGCGCTACTAGAGAAGATCAGAGATACAGGTATCGAGATCTTTGCTAATCAAAAAATACATAAAATTCAAAGAAATGGTAATACTGAAAAGCTCTTTCTACAGGCAATCATTCCGGACTCTTGCTCTGATGGTTCTAGTCAGAATAGTGATGACAAGTATTTATCAATTGAAACTAGTCTAATAATTGGTGCAGATGGTGCTAACTCTTTTATTCGCGACTATTTTAATTTTGAAACCAAAGTTAAACCATATAAACATACTGCAATAGTTGCAACAATTAAGCTTGAAAGAAATCACCTGCAAACAGCATATCAACGTTTTTATGATAAAGGTGTATTGGCATTTTTACCCTTAGAAAATTCAAACAAAGCTTCAATAGTTTGGTCTGTAAAGAGTGATTATGCTAATTTTCTGATGAGTTTAACAGATGAGAAATTTGAGCTAGAACTTACTAAGGCAATTGATAATAGTTTTGGTAGTCTTAATTTACTATCAAAAAGATTTAGTTTTGAGCTAATAGAGCGTCATGCTAAAAGTTATATACAAAATAATGTAGTATTGGTAGGTGATGCAGCTCATACAATTCACCCATTAGCAGGGCAAGGGGTAAATATAGGTTTTAAAGATGCTATTGCATTGACTGAAATTTTGACTGAGGCTTTTACAAAAGGTCGCTTGATTGGTCATATTTCAACATTAGATAAATATCAGCGTGAGCGTAAGCTTGATAATACTAAGATGCTAGCTTTGATGAAGACATTTAAAGAAGTCTTTGCTAGTGATAACCAATATCTCAAAAACGTGCGCAGGGCAGGATTTGAGTTTGTTGATAAAAATAGAATTGTTAAAAGTATAGTTGTGAAGCAAGCTTTATAA

>FTL_0728
ATGGAAAACGAAATATTAGACATAAAAGAGCTATTCTTAGAATTTGATAAGCATGATGGTTTAGAAGAGATTGTTAAAAATATCAGTACAATAGTAACAAAGTTTAATAAAGATAAGAAAGTCACTATGCCTGATTTACTTAAGATCAATATTCTCACAAGTAAGTTGCTTGCTGATCAAATTATCCAAATGAATATGATGATAGATGAAAATTTTGATCCTGAGAATGATGAGAGTGAATTACTTAGCAAATGTTTTGAGTATGCTAGTTTTTGTTTGAGTTTAAAAAATAGAAGTTCACTTATTTATGGTAAAGATCTAAATGATTTATCAGATAAAGATTTATTGAAAAAGATGTTTGATATTGATGATGATCAATTTCTTAATGAAATTCTCAATGATTATGAATCACAACAGATTCTAAAAGAAATAAAAGCAAATTTTAAAGGCACTAAAAAATAG

>FTL_0729
ATGAAAACAGATGATTTTGATTATAAATTACCAGAAGAGTTGATTGCTAGCTATCCATTAGAAAATCGTGATGCTAGTAGATTACTAAAGTTAAATAAGCAAACAGGTGAAATAGCGGATTATAAATTTACTGATTTTATTGATTTTATAAACCCGGGAGATTTACTTGTTTTTAATAACAGTAAAGTAATGTTAGCGCGTTTGTATGGTAGTAAAACTACTGGAGCAAAACTTGAGTACCTTATAGAAAGGATCAAAAACCCAAAACTATTTGAAACACATATCAAAGCTAACCGTTCACCAGCTATTGGTAGTGAAATATATGTTGAGGATACTTTAGCAAAAGTTTTAGATAAAGATGGTGGTATGTATCTACTTGAAATACAGGGCGACAAAGATATTTATCAGTTGATGGAAGAGTTCGGTCATATTCCATTGCCACCATATATGAAGCGTGATGATGAGGAATTTGATGCAGAGCGTTATCAGACTGTGTATGCTCAAGATCTGGGTTCAGTGGCAGCACTAACAGCTGGATTGCATTTCTCAAAAGAGTTAATGCAACAGATAAAAGATAAGGGTGTTGATATTGCTTATATAACACTGCATGTTGGTTCTGGAACTTTTAAACCAGTTCAAGTTGATGATGTTGAGAGTCATAAAATGCATGCTGAAGTAATATCCGTACCAGTAGAGGTTTGTCAGAAAATTCGCCAAACAAAAGAAAATGGTGGGAGAGTCATAACTATCGGTACAACTTCTGTACGTTCACTTGAAACAGCAGGACAAAATGGTCAGATTGAACCTTATCAAGGTGAGACAGATATTTTCTTATACCCAGGTAAGAAGTTCAATGTTGTAGATGCTATGATTACAAACTTTCATCTACCGAAGTCTACACTTATAATGCTTGTAAGTGCATTTGCAGATAAAGAAAAAATCATAAAAGCATACGAACATGCCATAGCTGAAAGATATAGATTCTTTAGTTATGGTGATGCGATGTTTATTTTTTAA

>FTL_0730
ATGAAAAAAGCATTCTTTTTTGATATCGATGGTACTTTAGTGTATGAAAACCAAGGAAAACTTTTTGTTTCAGAGAGAAATATTCAAGCAATAAAAAATCTTAGAAAACAAGGTTATAAAACCTTCATAGCTACTGGTAGAACACAAGGTTTTATTCCTTCAGCAGTTTTTGAGTTACCTATGGATGGTTTTATTACTGCTAATGGCTCAGTTATAAGGATTGGTGATAAACTTGTCTATGAGAAACTTTTCCCACAAAGTGCTATAGATAGTGTTTTAGAATTCTGTGAGAAACATAACCATGATTGGCTTTTTGAGGGGGAGTATGCCTATGTAAATAACCTTGAGTCAGAAGATCTTAGCTATTTTTATGATAACGTGATTGTCAATAAAGATAAAATTATTACTACGCATAACTTATACAATGTCACAATTTATAATGCTTTAGTTTTAGGTAGAAATGTTGATGTTGTTGCCTTGCAGCATACACTTGGTAATGATTATGTTACAGCGCCGCATAATGAGCATGGTTATGTTGATTGTTATTTAGCAGGTCATACTAAGGCTGATGGTATTGATAAGGTGGTTGAGTATCTGGGCTTAGAAGAATATGAGACTTATGCTTTTGGTGATGGTAATAATGATCTTGAGATGTTTGATAGAGTAGATGTGGCAATTGCAATGGAGAATGCTTCCTCACAACTAAAAGAAAAAGCCGATTTAATCACAAAAACAAACTATAATGATGGTATTTACTATGCTCTAGTTAAGCTAGGGCTAATAAAGAGTTAG

>FTL_0731
TTATACTTCTCTAGGCTTAGTAAATGCTAGTATGTAAAACAGCGGTGCATTTATCAAGGCCACAGTATATTTTATTACTAAAGTTGAGATGATTATTTCAAAAGCATAATCAAGTGGTAAAACTCCAGCAAAGCCAAATCCGTAAGTAATAAGCGTTGTATCAAGTATTTGTGATATTAAAGTTGAGCCAGTATTTCTTAACCATAACCATTTTATATCAGAACTATAGCTTTTTATTTTCGAGTAAATAAGCACATCAAAAAGTTGAGATATCAGGTATACCATATTACCGATAATCACAGCTTTCAAAGCTCCACCATCGATAGAGAAAAATAAATTAAGAGCTTTTTTAGTATCATTATAGAAAGGATCATTCAAACTAGTAAATAATGTTGAGATAAACATAAAAATCATAAATGATATGCCAAAAAATATTGACTTTAATACAGCTTTTCGCGCCTCTTGTAGTCCATATTTCTCATTGAGTAAATCATTAGCGGTAAAAATACCTCCAAACATTACATTACCTAATGTTGCAATAATATGAAATCCTGCAATATCATAAGCAACACCTTTATTAACTTGGATGTTTGCTGCTATTACACTTATAACAATAAATATATAAATTCCTTTTTTACCAAAAAGCTTGAAAGATAAAAATAGAATTGAAAAATCAATGAGTGTGAATAATATTAAAAGTTTAAAATTAGTCAT

>FTL_0732
ATGCGTTTTGCTCATGTAATGTTACGGGTAAAAGACTTAGATAAGTCTATCGATTTTTATACAAATGTACTAGGGATGACAGTGCAGAAAAAAATTGATAATACAGAGTATAAGTATACTTTAGCATTTTTAGGTTATGGAGATATCTCTAGCCATACAGTTCTAGAGTTAACATATAATTGGGGCGAGCATGAGTATGATCATAGTAATGCTTTTGGACATTTATGTATGCAAGTAGAGGATGTCTACAAAGCTTGTGATGATGTCAAAGCAAAAGGTGGAGTTGTAACTCGTGAGGCAGGTCCTGTAAAAGGTGGCACTCAAATTATTGCATTTATAAAAGATCCAGATGGTTATCAAATAGAACTTATTGAAAAAGCTTAA

>FTL_0736
TTAAAGTACAACAATATTACTATCTTTTGTAGCCATAATCACAGTATCAGCAGGTTTTAAAGCGAAGATGCCATTAGTGACAACGCCTGTGATTTGATTTAGTTCTGTTTCAAGTTTTAGAGGGTTATCAATTTTTAAATTATATACATCCAGAATAACATTACCATTATCTGTAATTGTCTGTTCTCTATATACTGGTTGACCGCCAAGCTTTACTATTTGACGTGCTATATAGCTTCTTGCCATTGGGATAACTTCTATAGGAAGAGGAAAATTACCTAATGTATTAACTTTTTTTGACTCATCAATGATACAGATAAATTTCTTAGCAGCAGCCACACAAATTTTCTCACGTGTCAGAGCCGCACCACCACCTTTGATGAGTTCTTTGTGATTGTTGCACTCATCTGCACCATCAATGTATAAATCAATCTCACCAGCATAATTAAGATCAACTACATCAAAACCAAGCGCTTTGAGTTTGCGGGTTGAATCTTCCGAGCTTGATACTACAGTTTTGATCTTGTCTCTATAGTTTACAAGTTCTTCGATTAAAAATCCAACAGTACTTCCTGTACCGACTCCTAAAGTAATTTCTGTAGTAATACTTTTTGCAGCTTCAGTTGCGGCAAGCTTTTTTAACTCATCTTGGTTATTTTTTTTATTAAAAAACAT

>FTL_0737
TTAAAACTTTCTCTTACTAAATATGTTACTAAAAATACTTCCTTTGACAATATAGATAATCATACATGCTAAAGTAGCAATAAATTGCCATATTATTGGCATAGGTAAGAATATATATCCAATTGTAACAAGAATACAGATAAAAGGTATTATTATTCTCAGCATAATGTTAAAGATCAGTGAAAGTCTAGTATTTGTGTTTTTGAGTATTTCATAACTAAGCTTTTGAGCATCATAGATCCAGCCAACTATAAATACATCAAATAAAAAGATAAAAATAATCACTAAATGTAGACCAAACATTTTAGAGAAGTCTATATTAGCTATACCCGATTCTATAAATGTGATAGCCATAATAAATGGTATAAGTAGAACTAAAAGCTTTGTATAAAGTTTAGATCCAATTTCAAAAATGTATTTTAAGGCAGCAACAAAAACAACTAAATTAAGAGTTGTAAATATTACTTCAAGAAGTAAATAATACATTGGTGAATTGAATTTAATAATTTTGAAAACTGTTGTTATTTGTATACCTTCAGTTGGTTGTAAATAGCTTCTGTAATTGCCTAAAATAGCGTATATAGTCACGCAAATAATAAATGAGAAAATTATATTGTAGAAAATACTCTTAAAAGCGCTAGTCTTAAGTTTACTGTAATTATCATCGCCTATATTTATTATATTTTTATAAAATGCTATCGATATAAAATTACTTAAAATTGCATACATTAGCGCTAAAGCAAACATTTGTCTTAGTTGACTAATTTTTTGGTAATTTAAGTCTAAGAGGAAGTCTTTTATGCCTAACATGTCTTGTGGTGAATATATAACTATTAGCATTAAGATAGTAACTAAATATAAAGATACATGAGCACTAGTCTTTAGAGTTTCATTTAAATTCAGCTTTCTCTTATCAGCTAGAATAAACATTAGAAGAATTACAATAAATACCACAAGTAGTGAAACATATATAGGTAGATTACTATTAAATTTAAGGCTTTCATCGCTTAAGCGATCAATAGCTGGAATGTTGTCAAAAAAATCTAAAACATAAGTCGCTATGTCAAACATTATCAATGCTACTAAAATTACCATACAACCAGTTAATAAAATACTTATTGGTCTGAACTTAGAGCTTCCAGTAATTTTATAGACTAGTTTACTGTGTGAGTTTAAGTTAGGAAAAGCTTTTTGGAAATATAGCGCAGCTATATTCATCGGATAACAGAGTAGTATAAGAAAAGCTATATAAGCATAAAAAAATTCAAGACCATTGTATTTAAAAACATTTGTAAAAAAGCCAAAACTAAAGCAAATCGAGGCAGAAACAAGACCTGTAACTAGAGGTGTTGAAGTTTGTTTGATGTTCAT

>FTL_0738
TTAGTTACTAGTTGCGCAGTAATTACCGCGGAAAGTTATATTTTTAATAATCTTAGTATTTTTATCTATAGACACCCAAGTTGTACACATTAAAGCACCAAACTGGACAAAGTTAGGATTCCTATTTGCCATTATAAGACTATTCATAGGATTGCCAGCATAAGCTGGAGTATTTGGATTAATTGCTTTGCGAATATAGACATATATTACAATATTCGGGTTTGGTGATACTTGAATTACATTTTGTGGCATACCAAACTCTTGCATATATCCATCAATACTTTTACCAATCCATGCTTTTTGTTGATCTATGTATTTTTGTCTAGTAGCACAGGAAAAAAGTAGGGTGATTAAGCATGCTAATATAGTTATTTTGAGTAAATCTCTTTTCAT

>FTL_0739
CTATTTTATAAACCCAGTTTTTTTCATATATATAGTCAACAATGATATAGCTGCAGGAGTTATACCTGGGATACGTGATGCTTCGCCTAGAGTAGTAGGTTTTTGTTCTGTTAATTTTTGTAGAACTTCATTAGATAATCCCTTAACTTGCGAATAGTTGAAATCTGTTGGGATAGCTTTTTGTTCAAGAGTTGCTGTTTTTTCAATATCTTTATTTTGGCGCTCAATATAGCCAGAGTATTTTGCTGAAATTTCTATTTGTTCGATGACAGCGTCATCTTGTAAGTTTAGATTTAGCTCAGATATCTGTTGTAACTTACTGTAATCTATTTCTGGTCTTTTGAGTAAGTCAAATAAAGTACTTTCACGTGTCATTTTCTTATCTAAGAATTTTTCTAGATCACGAGCTTTTTGTGTTTGTGGGCCTATCCAAGTGTTTTTCATCATTGCGATATTTTCAATTATAGCATTTTTCTTGCTGATAAAGTGTTGTTGATCTTCTTTGCTTAAAAGTCCTAGTTCACAAGCTTTATCAGAAAGGCGTAAATCAGCATTATCTTCACGTAGAATAAGTCTATACTCGGCACGTGAGGTAAACATTCTATATGGCTCTTTTGTACCTTTAGTAATCAGATCATCAATCAATACGCCGATGTAACTATCAGCACGAGTTGGATACCATGATTTGTCACTATCTATGCTAATAGCAGCATTAATACTAGCTACTAAACCTTGGGCACCAGCTTCTTCATAGCCTGTAGTACCATTAATTTGACCAGCAAAATATAGATTTTTGATATGCTTAGTTTCTAGTGTTGGTTTTAGATCTCTTGGGTCAAAAAAATCATATTCAATTGCGTAGCCTGGGCGCATTATAAAAGCTTTTTCAAAACCTTTAATTGAGCGGATATAGTTGCATTGAACTTCAAAAGGTAAACTAGTTGATAAACCATTTGGGTACAACTCGATACTATTTAAACCTTCTGGTTCAACAAAGATTTGATGTCTTTCTTTGTCAGCAAATCTAACTACTTTGTCTTCAATAGAAGGACAATAGCGTGGACCAATACCCTCTATTAAACCACTGTACATCGCTGATTTATCAAGGTTATCAGTGATAATTTTATGTGTTTCATTATTAGTGTAAGTAATATAGCATGGTATTTGTCTCGGATGCTCTATCTTACCTTTTGAGAAAAATGAGAAGTAAGGAGTAGGATTATCACCATGTTGGACTTCCATAACGCTAAAATCTACTGAGCGTCTATCTATACGAGGAGGCGTACCAGTTTTAAGTCTATCTACTCTAAAAGGTAATGATCTAAGTCTGGCAGCTAGTGCATTTGATGGCTGATCTCCGGCTCTACCACCAGCATTAGAGACTTTACCAATATGTATTTTGCCACCTAAAAACGTCCCAACAGTAAGTACTACTTTTTTTGCTCTAAATGTAATACCTGTTTTCGTAATAGCGCCACATACAGTATTATTTTCAACAACCAAATCATCTACAGAGTCTTGGAAAATATCAAGGTTTTCTTGATTATTGATAAGAGAATTTATAGCTTTTTTGTATAATACTCTATCTGCTTGTGCTCTTGTGGCGCGTACAGCTGGTCCTTTACGGGAATTAAGTATTCTAAATTGGATACCAGCCATATCGATAGCCTTTGCCATGACACCACCCATAGCATCTATCTCTTTGACTAGATGACCTTTGCCAATACCACCAATAGCAGGGTTGCAAGACATTTGTCCAATAGTATCAATATTGTGTGTTAGTAGCAGAGTTTTTGCACCTATACGAGCTGACGCTGAAGCAGCTTCAACACCTGCATGACCACCACCAACAACTATAACATCATAACCATAATCATAAATCAT

>FTL_0740
GTGCTTAGTTTAAGTGAAGTTTATTCGAAATATCTTGATCAAGATCCAATGAGGATTTTTCAAGATGGAGCTGTAAAATCTGCAATTATACTTTTTTCTTTTTTAGCGATAACTTCATTCTTTCATATTGATAAGAATTTGATAATTATGTCTATTCTATTTATCGCTAACCTAAGTGGGAGTATTTTGCTTGGGAGTATACAAGCTAAGCGTATAGCTTTTGTGATGTATTTAATTTCAGCAATAGTTGTTATTAATCTTTCACCATATGTTCATAATATCTTCGAGAATGATTTTATATTAATTGTATTTGTGGTTTTTATAGCGTTTTGGGTAAGAAGATTTGGTGAGGCTTTTACAACATTTCCGATAATGGTGGTAGTACTAACATGTATATGCTTTATTAGGTTCCCATTAGCACAATATAATCATCTAAGTTTTACGTTTACTGCAATACTCATAGGTCTAGCTTTTTACATTTTGATTATCAGAAATTATAAGATTATGAAGTCTGGAGATATCGAAAAAATAGTCCATGAGTTTATGCGTTTATACATAAGAAATTACCTAAATACTTTTGATAAAGCGAAGAGTCGAAAATTTACACAAACAGATATAGTAAGTGTGAGTAATCTAAAGTATCAAAATATCAACTCATTAAAAAATCATGGTTTGATGTTTTTACGCAAGAGTACGCAAGATAGTTGGAGGTACTTCACACATAACTTTGTAGTTTTTAATAGATTAACCTCAAAGTTTATTTTAAGTTATAAAAGATTAATTTCAAACTATATGCTTTTAGGCTTTGAAGATAATTATGAAGTTAAAACGCTCTCACAAGATTTAGAAAGAGTATTTAAAGAAACATTATTTTTGATGTTGTATGTCCAAAAAAAACCAGATTTATTCAAGAAAAAAAGTGATGAAATTGAGAATTTGAAGTATAGGTTAGAAATTAGCTATATCCAAAAATATCAGCATGATAAACAAAAAAGAAAGCTACTTTTTGACTGTATATTACTGCTAGATGATATGTTTATTAGTTTAGTAAATATTAAAGAGGCGTATTATGATCTTTTTTAG

>FTL_0743
ATGGCTAAATCGTTAGTAGTAATCACTGGAGCAAGTTCAGGAATTGGTGCAGCTATTGCAAAACGTTTTTCTGAAGCAGGGCATTCACTTTTATTAGTTGGTAGAAGAGTAGAGAAAATTGAAGAATTAAATCTACCAAATACACTGATCCGTAAAGTTGATGTAACAGATGCACATGCTTTAAAAAATGCAATAAAAGAAGCAGAAGCACAGTATGGACCTGTAGATTGTCTAGTAAATAATGCAGGGCTAATGCTACTTGGTCAAATTGATACCCAAGATCCGATTGAGTGGCAAAAAATGTATGATGTGAATGTATTGGCATTGCTTAATGGAATGCAGGCAGTACTCGCTGATATGAGATCTAGAAAAACTGGGACAATTATTAATATAAGCTCGATTGCTGGTAAAAAGTCATTTGCCAACCATGCAGCATATGTTGGGACAAAATTTGCAGTTTCTTCGATAAGTGAGAATGTTCGCGAAGAGGTTGCTAATGATAATGTAAGAATTATGACAATTTGTCCAGGTGCGGTTGAAACTGAGCTTCTAAGCCATACTACTTCAGAAAAAATAAAAGAAGATTATCAAAGCTGGAAAGAATCTATGGGAGGAGTACTAGCAGCAGATGATATTGCACGCACAGCGATGTTTATGTATAGTCAACCACAAAATATAAATATTCGTGAGGTTGTGATTGCAGCAACTAAACAACCTGCATAG

>FTL_0744
ATGTTTAGTAATCAGACTTTATTATTTTATGATTTAGAGACTAGTGGTATAAATAATTCTTTTGATCAAGTATTGCAATTTGCTGCAATTAGGACCGACTTGGATTTCAATGAGATTGAGAGATTTAATTTTTTTGTAAAATTAAATCCTGACACCACGCCATCACCTATGGCAACAATTACGCATCATATTTCTATTGCTCAAGCAAATACTGGTATAGCAGAATATCAAGCGATTCGAAAAATTCATAAAATTATCAATGCTCCAGGAACTATAAGTATAGGCTATAATACTCTTGGATTTGATGATGAGCTTTTGAGATTCGCTTTTTACAAAAATATGTTACCTCCATATAGTCATCAGTTTAAAAATGGTTGCTCAAGAGCTGATTTGTTTCCAATAGTTACATGTTATTACTTATTCTGTAATGAAGTATTAAACTGGCCTAAGGCTATCAACGAGGGTGGACAAGAGAAAACTTCTCTAAAACTTGAAAATTTAAATCAAAATAACAATCTCTATAGTGGCGGTAGAGCTCATGATGCTATTACAGATGTGATTGTTACTGTAGAATTAGCTAAAAAGCTAAGAGCCGCAAATCCAAAGATGTGGCAGTTTTTGCTAGCAAAATTTAATAAGCAAAATGATGAAAATACCTTAACACAACTTGATGTTGGGCTAGAGGTTGGGGATCGTAAATATAAACAAGCAATAGCTGTAAGTGGTATATTTGGCTCGAAGAATAATTTTATCTCGGCAATATTGGATTTAGGACAACATCGACACTATAAAAACCAAGAGATATTTCTACGCTTAGATAGTTGTCTATTTAGTGATTTTATAGATGAGTTCGGCAGTCTTGAAGCTGAGCATTGGCGTCTAACTTTAAATAAAAAATGGGGCGATATCCCTATTATCCTACCAGCTAAGACTCGTTTTGTCGGTAAGCTGCCACAAGAAAGAATCGAGCTTATCAAAGCTAATAAAGAATTTATAAGAAATAATCCAGAGACTTTTGCTAACTTTATTGAGTATGTTTTAGAATATAAATATCCCGAGATAGAAAATATTGACACTGATGCGGCAATTTATCAAAGTGACTTTATGAGTATGGCTGATGAGAGAGGTTGTGATAAATTTCATAGCTTGGCTATTACGCAAAAGGCACAAATGCTTAATCAGTTACCAAAATCTTATTATGACAGGGCTGTGCGTATAATTGGTAGATTAGACTTTTCAAAATTACCAGCAAAAGCTCAGATCGAGTTTCAAGATTATTTAAATAAAATTGTTAGCCTAGATAGTGATGAGTTGTTGATTGATCACAAAGGCAAAACTCGTAAAACTCTGGAAGATATTTATCAGGAAATAGAAGATTTACGTATGAATTACGATCTAACAGAAGAGCAACAAGCTTTGTTGTATGAGTTAGAGGAGTATTTGTTTTAA

>FTL_0745
ATGAATAAATTCAACCTAGTAACAAAGTATGCTCCAGCTGGCGATCAGCCTCAAGCAATACAAAGCCTTGTTAATGGTATAAATACTGGGTTACAACACCAAGTATTGCTTGGTGTGACAGGCTCTGGTAAAACATATACTATGGCAAATGTTATTCAACAGACTCAAAAACCATGCTTGATATTAGCGCATAATAAAACTCTAGCTGCACAACTGTATTCTGAGTTTAAACAATACTTTCCGGATAATGTAGTTGAGTATTTTGTGTCATATTATGATTATTATCAACCAGAAGCGTATGTTGCCGCATCAGATACCTATATAGAAAAAGATTCTTCTGTAAATGAGCATATTGAACAAATGCGGTTGTCAGCAACCAAGGCAATACTTGAGCGAAATGATGTAATAATTGTTGCAACTGTATCAGCTATATATGGTCTAGGTGATCCTGAGCAGTATATGCAAATGCTTTTGCACCTAAAGGTAGGCGAAGAGTTAGGACTAAAAAAGGCGCAAACTAAGCTAGTAGAGATGCAATATTCACGTAATGATATGGATTTTAGTCGTGGAAGCTTTCGCGTACGTGGAGAGGTTTTAGATATTTTCCCTGCTGACTCTGAGAAAGATGCTATTCGAGTAGAATTTTTTGATGATGAAATAGAAGCAATAAGTGTAATTGATTCATTAACCTCAAAAAAACTCAAATCATTACATCGAGCAACAATTTTCCCTAGTACTCATTATGTGGCATCTAAAGAACGTAAAGAGATAGTTATTGAGGATATCAAAAAAGAACTTAAAGAAAGAGTTAAGTATTTTAAAAAAGAGGGAAAACTTCTTGAAGCTCAAAGAATAGAACAACGTACTAAGTATGATATTGAAATGATTCAGGAACTTGGCTACTGTACAGGAATCGAAAATTACTCAAGGTTACTTTCTGGAAGAGCTCCTGGTGATCCACCACCTACTTTGATTGATTATCTCCCAGAGAATGCCTTAGTGATAGTTGACGAGTCACACGTGACATTACCGCAGTTTGGAGGAATGTATAAGGGTGATTTATCACGTAAATCAAACCTTGTAAACTATGGTTTCCGTCTTCCTTCTGCTTTAGATAATAGGCCTTTGAAATTTAATGAGTTTGAGAGTCTGTTGCCTCAGACAATCTATGTATCGGCTACACCTGCTAATTATGAGCTAGAAAAGTCTCAAAATACTGTACAGCAAGTGATTAGACCAACTGGTTTATTAGATCCGGAAGTTTTTGTAAGACCAGTAGCGATACAGGTAGAAGATGCTTTATCTGAGATAAATAAAGCAATTGCTAAAGAAGAAAGAGTTTTGATAACGACTTTAACCAAAAAAATGGTAGAAAACCTTACAGAGTATTTATCTGAGCATGGAGTTAATGTCAGATACTTACATTCAGATATTGATACTGTCGAAAGGGTGCAGATTATTCATGATTTACGCCATGGTGTTTTTGATGTGCTTGTCGGGATTAACCTTCTTAGGGAAGGTCTTGATATGCCAGAGGTTGGTGTTTTATTAATTTTTGATGCGGATAAAGAAGGTTTCTTACGTTCTGAAAAATCTTTAATTCAGGCGATTGGACGTGTAGCAAGAAATCAAAATGGTCGAGCTATTTTATATGCTGATGTAGTGACAAAATCTATGCAAAAAGCTATGGATGAGACTTTGCGCCGTCGTAAACTCCAAGATGAATATAATCAAAAACACAATATAGTCCCAAAAACTATTATTAAGAATATTGATGATATGCTAGACAGCTCTCCAGAGATGCAAAAGCGCGCTTATAAAAATAATTTGCGCTTAAAGGTTGATGATGTTGATGTTTCGGCTATACTAGGTATGACTGAAGCTACGAAGGTTATCAAAGCTCTCGAAAAGCGTATGCGAGCTTATGCAAAAGAGCTCGAATTTGAAAAAGCTACAACTATTAGAGACAAGATAACTGAAATAAAGCAGAAGTTTATTAACTTATAA

>FTL_0746
ATGGCAATAGAAAGTAGACTAAAAAAGAATAGGCTTTTTTTGCGCTTTACTTGGGCAAGGTTGCGAAACTATCTGATTAGAGCGCGAAAAAGCTTGTATGCCTCTATCATCCTCTGTGGTTTGATAGTAGGAGTTGATTTATATTTAGGGAATTTTGAATTTGTGATTCAATCGCTAGAGATTGGTATTACTCTAGCATTTATATTATTTGTATTTTTTTTCTTAATAACAAAAGATGATAATCCTGTAGATATAATTATTTCTGGTGCAGAGGGTGAGACTACTGTACTTGATGAGTTAAAAAAGCTTGATAACAATTTTGTATTATTCAATAGAGTTGTTTTACCTGATGAGAAATCAACAGTAGGCAATAGAGAAATTGATTTTGTCGCGATTTCACGTAAAGGTATATATATTATTGAAGTTAAAAATAATCGAGGCTATATTGAGGTTGAAAATATGGCTGAAAGGTGGAATGTATCTAAGACTTCACAGAATAATAAAATTTATGCTAAAACCATAAAAAATCCTATTAGGCAAACTTTTGCTCAGAAAAAAGTTTTACAGACATTTCTTTATAATCAAAAGATTTATATCAAAGGTGTACCTGTAGTTACGATAGTTATTTTTGCTAATGAAGATGCACAGTTGAGTGAAAATTTCATTGCTGACGATGCTAATCAAGCTGTTCTTTCTTTAGAGAATTTAATACCTTTTATTAAGGCAAAAGAAAAATATCTTGAGAAGATGCCTACTTGTTCACGCCGAAAAATTATTAGAAAACTTGAGAAAAAATAA

>FTL_0747
ATGCTTGATAATAGACCTATAGGTGTTTTTGATTCGGGAATCGGAGGTTTGACAATTGTTAAAAACCTCATGAGTATATTACCAAATGAGGATATTATCTATTTTGGTGATATAGCTAGGATACCTTATGGGACAAAATCGCGAGCTACGATTCAAAAGTTTGCAGTACAAACAGCAAAGTTTTTGATTGACCAAGAGGTCAAAGCAATCATTATTGCTTGTAATACTATTTCAGCTATTGCTAAAGATATAGTCCAAGAGATTGCTAAAGCAATACCGGTAATAGATGTAATAACAGCTGGTGTAAGCTTAGTAGATAATTTAAACACAGTTGGTGTAATTGCTACTCCAGCAACCATCAATAGTAATGCATATGCTTTACAAATTCATAAAAAAAATCCTAATATTGAGGTGTATAGTAATCCTTGCGGTTTATTTGTATCAATGATAGAGGAAGGCTTTGTTAGTGGTCATATAGTAGAACTAGTAGCTAAAGAGTACCTTAGTTATTTTCATGATAAGAATATTCAAACCCTGATTTTAGGTTGTACACATTATCCAATTATCAAAGAAAGTATTGCAAAAATTTTAGATGTAAAACTTATAGATCCATCATTACAAGCTAGCAAAATGCTTTATTCGTTACTTTTTGAGAATAAGCTCTTAAACACTACTAAATCTAATCCAGAATATAGGTTTTATGTAACTGATATTCCTTTGAAATTTAGATCAGTTGGTGAGATGTTTCTGCAAACAGAAATGCAACATCTTGAGATAGTAAGTTTAGATAGCTACTAA

>FTL_0748
ATGTATGATAGAGATAGTAGAAATGTTATATTACTTGCCGGGATTGGTGCAATCCTTGAGTTTTATGACTTTGTTTTATATATGATTTTTTCTAAAGAAATTTCAGCAACATTTTTTGCACAAATCACTAACCCAACAATTAAAGCCTTTTTAACAGTTTTGATATTTTCAATAGCATATCTGGTAAGACCATTTGCAGGAACTATACTTGGGATTATTGGTGACTTGATAGGACGTAGGCGTCTTTTGTTATTTACGATATTACTTATGGGTGGATGTTCTTTATGTATGGGATTGATGCCTGGTTATGCTCAATGGGGCTTATTTGCTAGTTTTGCTTTTGTTGTTTTACGTATAATGCAAGGTATAGCTTTAGGCGGTGAACTACCAGGTGCGTATGTGATCGTTTATGAATCTGTCAAAGGTAAAATAGGTTTTGCTACAGCGATTTTATTTACATTTGTAACTGTAGGTTTTTTATTCTCTGATTTTGTTGGTTTTACTCTTGAATATATTTTTGGTGATTTTGCTTGGCGAGCAGGATTTATCATTGGCGGACTTTTGGGTTTTGTTGGCTATTATGTGCGTCGTAACCTTAATGAAACTCGAGAATTTGAGAATATTGACAAGCAAAAAAGACATTCCTTTAGTTCTTTGATATCAACTTATGGAGCAAATTTATTTGCAGGAATATGTATGGTTATTATAGTAGCATTTGGCGGGGTAATGCTTACTCTTTATATCCATAAGTTTGTTGAAGATATTTTAGTCAGTTATAATTCTGGACAAATCTCTTTAATTCTAATGCCAAGTGTTTTAACACTTACTTGTTTTACTTTTGTATTTGGTTTTTTATCAGATAAAGTTGGCATTGCAAAAATGTTTACACTAGGAGCTGGATTTATTGTAGTTTGTGCTTTGCCAGTATTCTACTTGATGAGTAGCATTGGTAGTGTCTCTGCTATAGTTATTACTTCAGTGATAATAATGCTTTGCTATGCTTTAGTTGCTGCTACATTTATATTTTTACTTTGTGATCTTTTTCCTACTGATGTTAGATTATCGGGTGTAGGACTGAGCTATAATCTTGCTTTTGCTATAGTTGGTGGAGTTGCTCCTTTGCTTAGTACAACGATTATCACAATGACAGCTTATAATTTCTTAGGTCCAGCTATTGTTGGTATAGTTTGTGGAGTGCTTGGTCTATTAGGAATGTTTATCTATCTTAGAAAAGGTGGCTATCATAAAACTAACAAAGACATGATAGTTAAACTATAA

>FTL_0752
ATGTTCAGTAACATCTTAGCGATATCTTCAGATTGTCCAATCTCTCCTAAAGTTGATTTAATTAATGATAATGTTTCTTCAGATACTATTAGAGACTTTATGTGGGGAATTGGTTGGTATCATTCAGATCATAATGAAGCAACTATCTTAAAAGAAAGTCATGTTGAGAGTGTCGATGTTTTAAGATCTCTGTTCAAAGATAATTCAAATTTTATCTCAAATAGTTTCATAGGTCATATTTATAGTTATAGTTTATTTGATAAAACAAATCTAAACTTACAACCATTTGTAAAACCTTATGCTGGTAAAGAGTGGACTTTGGTCCATAATGGTGATTTAAATTATGGTTATGAAAATATCTTAAAACTTACTGTCACTGATTATGAACCAGTTGGTAAAACTGACTCAGAGTACATTTTGTGTTGGTTTTTATCACAACTAAGAAAAAAACAAATACGTGACTTAAATGATGATAATTTGTTTATTATTCATGAATTACTAAAAAAAATTAATGAAGTAGGCCAAGCAAATTTAATTATCTCAAATGGTGATGTCACCATAGTCTACCAAGATATTAATGATTTTAATCCTATTTACTATTCAAGATTTTTTCCACCAATCAATTTTTGTAATTTGGTTATTGGTGATATTAAAGTCACTACGGGTTTAAATGAGGATAACCTTAGAACATATATGATATTCTCTAATATAAGAGGTAGTGGTAATTCTTGGCGTCGTCTAGAAGCTGGAAAAATGGTTGTAGCCTCTCATGGTCGAGTCATATGGAACAGTGATAAGAAAAGTAGTAATTATGGTGGACATAAATTTCAAGAAAAACCCGTTGCAGCGCCAGTTATTAAAATGGGTGTTGAGTTTTTAGAACGTGTTTTATATATTGTCCATGAGACTAAATACACATATCAAAATACGGTAAATCTTAGTAAACATATTATCAAAATGAAGCCTGTTATTGATGCTAAGCAAAAATTATTTAGTCATAGTTTAGATATTTCTGTAGCATGTGACAAAGAAGAATATGTCGATGTATTTGGTAATGATGTAATGTTTTTAAAAACTAGAGAGCCATATACAGAATTTACGGTAAAAATGGAAACAAAAGTTGCTGTTAGTACAAACTATTATATTCGTAAAAAGTCGATAAATAATCGTGCGACAATGCCAATCGCATGGATGCCATGGCAAAGACAGATGATGGCACCATACTTACTATCAGTTGAGTTACCACAAACACAACTTGAAGAGCTGATGGATTATGCTGTTTCATTTGTTAAAAGAAATGATAGTAATGTTATGGCTATCCTTGATGATATTAACAAGACGATATTTTATGAATATAAATATGTTTCTGGTTCAACAAATCTTACAACTACAGCGTATGATGTGTATGTTACAAGACAGGGCGTTTGTCAGGATTTTTCAAACCTATTTATTTGTCTAGCGCGACTTTTAGGTATTCCGGCACGTTATCGTTCTGGTTATATATTTAATGGAGGTAATTATAGTAATACTGCTATGAGTGATGCTACACATGCTTGGGTTGAAGTTTATATTCCTTGGATTGGTTGGGTAGGTTATGATCCGACTAATGGTTGCGAGGTTAATAGTGATCATGTGCGTATTGCTTGTGGGCGTCATTATATCGATGCAACGCCTACAGCCGGAACTATATACCGTGGAGGTGGTAGCGAGACTTTATCTATAGATGTTAAAGTTTTTGATATAACTGAATAA

>FTL_0753
TTATTCAAAAGATGAGATAAGACTAACATAATACTTAACACCATTTAGCATAGCTTCATTACTTAAATCAAAATTTGGTTCATGTACCATAGATGTAAAGCCTTTAGCTTCATTTTTAACTCCTAAAAATGCATAGCAAGCCGGAACCTTTTTAGCAAAATATGAGAAATCTTCTGATGCCATCCATGGATATTTAGATTCAATAACATTGTTATCACCTAGGGCTTTTTTCGCACTATTGATTGCTCTAGCACTAGAATTAGAATCATTTCTAGTCTCTGGATAGCCATGGAAATAGTTAATCTCTACTTTTCCTTGGTAGGTTGTAGCTATACCATTTGCTATTTCATGTAGGCGTTTTTTAGCAATATCTTCCCCAGAAGAGCTTAGGTAGCGAATTGCACCTTTTAGTTTGGCTTGATCTGGAATTACATTAAATGCTGAACCTGCTTCTATCGCTGTTACAGATATAACTAAAGGGTCAAAGCTATTTGCATTTCTAGAAACAATTGTTTGTACTTGGTTAACAAATTGACAAGCCATAATAATTGGATCATTAGCTTTCATTGGCGTGCTCGCATGTCCGCCTCTACCATAGAAAGTTATTTCAAATAAATCAACACCAGCTAAAGCAACAGGTGTAGATATTTGCATTGTACCTTCATTAATTTTTGGTAATACATGGATACCATATATTTCATCAACTCCATCTATGGCTCCATCTGCAATCATTGCTGGAGCACCTCCTGGCAGAACTTCTTCAGATGGTTGAAATATAAATCTAATATTTACATTTAGTTTGTCTTTATTTGCAGCAAATTGCTGTGCTGCTACTATAACCATAGCACAGTGAGCATCATGACCACACATATGTGCTTTGCCAGCGATTTTAGATTTATATTCACAATTATTTTGCTCGTGAATTGGTAGCGCATCCAT

>FTL_0754
ATGCAACAATCACTAAAATTAAGCGAATTTCTTGAGCTTATAAAAAGTACTATAGAAATGAGTTTTGGCTATGAAGGTTTCTGGATAGTTGCTGAATTATCTGAATGGCGTAAGTCTGGAAAACACTATTATGGCGAACTTATTGAGCATGATGGTATAAGTAAATACCCTATTGCTAAAATTAGGTGTAATTGTTGGGCAAATAAAGCTGATTATATTCATAATAAGTTTAGCTTAGTAACTGGAGAAAAACTTAGTTCTGATATGAAAGTTCTAATGAAAGTTACAGTGAGTTATCATATCAGTTTTGGATTGAGTCTAAATATTGTTGATATTGATCCAGCTTTTACACTTGGTGATAGACAAGCTCGTAAAATAGAAATTCTTGAGAAATTAGCTAAAAAAGGTATCTTAGAAAAAAATAAGTCTCTAGCTATGCCTTATGATTTTACAAGTATAGCTGTGATTACCAGTATAACAGCAGCAGGAAAGGGCGATTTTTTTGAGGAAGCGGATAAACTGCAAGATTTAGGACTATGTAATTTTGATATTTATGAGGCAAAAATGCAAGGTGCAGAATGTGCTGAAAGTGTCTCTACAGCTTTTGCAAAAATAGAAGCTAAAGCATTTGATTATGATGCTATAGTAGTAATCCGAGGCGGAGGGTCGCAAGCTGATCTTGATTGGTTTAATAATATCACACCTGCTGAAAGTATTTGTAATAGTAAAATACCTGTAATGATTGGTATAGGACATGAGCGTGATACAACTGTTTTAGATGAGATATGTACCAAAAAGTTTGATACACCATCTAAAGTGATAAATTTTATCGCAAATATAATTATAACTAATGCCAAAAATGCCAAGTATAACTATGCAGATATACTTAAGATTACTAATAATTCAGTAAAGCAAAATAAACATCAATTAGATAGTTTATACCATAATTTTAAAACTAAAATTGAGCATTATTTATATCAAACAAACCAAAATATTGAGCATAATTACAAAGCGACTATATCTATAGCTAGAGGATTGGTGAAACTATATGGCAAGTCTATGGATATGCAGTATGATAATATAATTTCTAATTCGCAAAACCTTATAAAAAACTCTCAGCATAATCTTGAAGAGTCATATAATCATTCGCTAAGTATTGCTAAAAATGTTATAAAATATTACAATCAAGCAAGTGAATATTTATACAAGCAGATATTATCGATATCTATTGAACCTACTTTGAGAAGAGGGTTTAGCATAACTAAAACAAAAGATGGTAAGTATATCACTAGCCAAAAGCAGGCACAAAAATATCTAAATTTAGAAATAATTTATGCAGATGGTCAAGTACAAGTAGAGGTGAAAAATAATGGCAACGCAAACTAA

>FTL_0760
TTAATTTTCTAAGGAGTTAAGTAAATTTTTATCCATCAAATGACTAGGCAATACATTTGATAGTGAATTCAAAATATTACTAGGTACTTTTGGATTTTCAAGAGCTAAATCTTGGATAAGTTTTTTAACTTTCTTTCTTTTTAGGTTTTCCTGTGAACCACATAGATTGCATGGGATTATCGGGAAATTCTCTTCCTTAGCAAATTCTATTAAGTCGCGTTCTTGTACTAACACCATTGGGCGGATTACAGTATTTTCACCATCTTGAGTAACAAACTTAGGTGGCATAGATTTAATCTGACCTTGGTAAAGTATAGACATTAATAATGATTGAATTAAATCATCACGATGATGTCCCAGAATTATTTTATCCATTTTATGCTCTTTTGCATATCTATAGATGTTACCACGACGTAGCCTAGAACATAGTGAGCAATAGGTTTTACCCTCTGGAACTTTGTCTATGACTACACCATAAGTGTTTTTTGTCTCAATTTCATAAGATACACCGAGATCATCAAGATATTTTCTAAGTTGACTATCATCCCAACCTGGTTGAGACTGATCTAGTGTATATACATGAAGGTCAATATCATAGGTTTTATCTTCAATTAAACCATGTAAGACTTTTAGAAGTCCAAAAGAATCTTTACCACCAGATAGGCATAGCATAGCTTTATCACCTTTATCAAGAAGCTTATAGTCTGCAATAGCCTTGGTGATATAGTGGCGTAGTTTTTTCTCGGTCTTTGTCAT

>FTL_0761
TTATTTATAAGCCTTTTTAAATAATCTATCTTTTTCGCGTGCCCAGTCTTTGTCTTTTTGTGCTTGGCGCTTATCATGAACTTTTTTACCTTGAGCTAATGCTATTTCTACTTTTACTCGTGGACCTTTCCAATACATAGAAAGAGGTATACATGTAAAACCTTTTTGCTCAATTCTACCCATAATCTTATTAATCTCACGACGATTGAGAAGTAGCTTGCGTGTTGCTGCAGCATCTGCAACCACATGAGTTGAGGCAGATAGCAAAGGTGTGATTAGACAATTAAAAAGCCACGCTTCACCATGTTTAATATGCACATGACTATCAACCATTTGTACTTTACCAGCGCGAATACTTTTTACTTCCCAACCTTGTAGAACTATTCCGGCTTCAAATTTCTCTAAAATAGTATAATCATGCAAGGCTTTTTTATTTTTAGCAATAGTCGCTGGAGAAACCTTATGTTTACTCAT

>FTL_0762
ATGAATAAGGTTAATAAATCTGCAGTTGTAAATTATAGTGCCGCACAGATGTACGAGCTTGTAAATGATATTAGAAGCTACCCTAAATTTCTACCGATGTGTTATGACATTGAAATTTTTGAGCAAACTGAAACAGAGACAAAAGCATCATTGAAAATAAAATCTGGATTTGTGAAGCTTGATTTTGGTACGCATAATACAATGGTCAAAAATGAGCATATTCATCTCAACTTAATGAATGGTCCATTTAAAAGCTTAACTGGTGATTGGAAGTTTGAGCCAATAGATGAAGACTCATGTAAGGTTTCATTAGATATGGAATTTACCTTCGAAAATAAATTTGTCGAGAGGGCTCTTGGACCAGTTTTCCGTGGCTTAGCAGATAAGATGTTAGGCGCTTTTTGTAAGCGTGCAGAAGAGGTTTATAAATAG

>FTL_0763
GTGAAAATAGAAGTTATCTACGCTTTAGCTAATGAGCAACTATCTTTTTTTGTTGAAGTTGATGAAGTAATCAATGTTAGGCAATCTCTCAAATTATCGAAAATAACACATAAATACCCAGAGTTAGGAGATATTGAGAGTTTAAAAGTAGGTGTGTATAGCCAGTTAGTAGATTTAGATTATCAACTAAAAGATAGGGATAGGGTAGAAATATACAGAAATCTAACTATAGATCCTAAACAGGCACGTATGTTAAGAGCTGAGCAAAAGCGTAAAAAAGAAGGTATTAGACTTTTTGGAGCATAA

>FTL_0764
ATGATTAAAAGAATAGCTATTATCGGTGCTGGTCTTGCGGGATGTTCGTTAGCGTATGAGTTAAGTAAATCAGCTAGCTTTGATATAACTATATTTGATAAGAATTCTGAGATGGCTGGTGAAGCATCAGGTAATTTTGCTGGGATATTAGCGCCATATTTAACTTTTGATAATAACTTTTCTGATCAATTTCATACTCTTGGTTATAGATTATTGATAGATTTTATCAACCAGTATAAAAATAACGTAGAAATTTGTAACCAAGGAGTAATCCAACTTCTAAGTGATCCAAAAGAGCAATGTAGATATCAAAAAATTTTCATAAATAGAGATATAGATTCAAATATAGCTAAATTATTATCAGCTACACAAGTTTCTCAACTTATAAATACAACCACCTCAAAAAGAGCTGTTTATTATCCGAATGCTTTAGCATTAGTACCTAAAAGTATTTGTCAATTATGGCTTAAATTATCAGATGTTGAGTTAAAGTTAGGTAATCAACTATTAAATATTCAAAGAACAGAAAATAATACTTGGCAATTAGAGTTTAATAATTTTAAAGAAAATTTTGATATTGTTATTTTTGCAGGCGGATATCCGCTATTTAAGCAAATAGTACAACTACAAAAAATCCCAGTATATCCATCACAAGGTCAACTAACAGTTATCGAAAAAAGCTTTGATATCACAAAAACTATTATGGATAAGGGTTATATAATTCCAAACTATAAGCAAAATTTGCAAGTTATTGGTGCAACTTTTCGTGATAATGGTGATACTAATGCAGATATTAGAGAAGAGGATAATAACTTTAATATAACGCAAATAAAACAAATGCTAGATAATAGTAGTATACTGGGTATAAATATAGTTGATTCAAGAGTAGCTACACGATGTGTGACATCAGATCATTTACCATTGGTTGGTAAATTAGTTGATTATGCTAAATTTGAACAAGATTTTTATAAACCATTATCAAAAGGCTATCCTAAAGCAAAAATGCCAAGACTTGAATATCAGCAAGATCTCTATGTATCTTCTGGCTTTGGTTCAAAAGGTTTGTGTTCATCATTATTAGCTGCCAAGATTATAGCTGCACAAATAACTAATCAAAAACTACCACACTGTGATAAATTATTAGCTGCTTTAGCAATAGAGCGTTTTTGGATTCGTGGCTTTAAAAAGGGTATAAAGTTTTTATAA

>FTL_0765
ATGAAGTTAAGAGTAAAAACAATCTTGTTGTTAGTAACTTTTAGCATGGTATTGTCTAGTTGTGGGATTAAATGGGAAACCCCAGTAAATGAGCGCGATCCTTATGAGAAATATAATAGGAAAGTCTTTTATTGGAATAATAAGTTATATAGTTTTTTAACTCCTGCCGCTAAAGCTTATAATTTTGTTGTTCCTGATACGGTTCAGACAGGTATATTTAATATTTTTCAAAACTTGTTTGAGCCTAGTAGAGTAGCAAATGATCTATTCCAAGGTGAATGGGACTATGCAGGTGATGATAGTATGCGTTTTTTAGCTAATACGACTCTTGGAATTGCAGGCTTCTTTGATGTTGCAAATAGTTGGTTTAATCTACCAATGAGATATCACCAAGATTTTGCTGTGACATTACATAAGTGGGGAGTATATAAAAAAGGCTATGCATCACCGTATATAGTTTGGCCAATTTTTGGTCCTGGAACTATAGAGGGGATTAGTGATAGTGTTGATGCGCTATTTAACCCACTTTCATATTTATTTTTAGCACCAGGGGTAGGCACATTTACTGCTTATGTTGTTAACTATAGTGTCTATGGACTATATTATACAAATCAAGGCGTTTCATATTTACCAGCATATTCAAATTTAGAAGAAGTTTCTATTGATCCATATGCTGCTTTGCGTAATGCCTACATACAAAATTATGATTATGGTATGGCAAAAGTCCTTAAACAAAAAGATCCAGCGTTAGATTCAACACAGCAAAGTAATCAAGCGATACTAAGTGTTTTAGGAATTAGTGATAAAAATGGTAAATCAGAAATAGCATCAAGTGGCGAAAGTTTTGTGCAAGCCTCATCAGATACACCAGCTGTGCTTAAAAGCAGTCTTTCAAGTGTAAACCAGGTTGCTGAAGTTTAA

>FTL_0766
ATGCGTCGTTTTTTGTTATCTTATACTTATTCTGTTTTTAAAAATACACTGAGGTTATTAGTGAAAAAATTATTTGTAAACTTAATGTCATTGTTAATACTGCTACCAAGTTTAACTCTAATTGCTGCACCAGTCCCTACAGGTTATGGTTTTATTCCTATTCAAGAAGAGATGCAAATTGCTCAACCTTTTACTGCAACACATGGTATGGTTTCTTCTCAAGAAGCTCTGGCAAGTAAAGTAGGCTTAGATATCCTAAAGCAAGGTGGTAATGCTGTAGATGCAGCTGTAGCTGTTGGTTTTGCTTTAGCTGTCACGCTACCAAGAGCTGGTAATCTCGCTGGTGGTGGATTTATGATTATACATCTACAAGATGGCAATAAGAATATAGCTATAAACTATCGTGAAAAAGCTCCAGCGAAAGCATCTCGTGATATGTTTCTAAATGATAAAGGTGATATTGATTATGCTAAAGTTTCTGGTTCATATAGCGCATCTGGTGTTCCTGGTACTGTTGCATGCTTAATCGATGCACAACAAAAATATGGCAAATTAAAACTATCACAAGTTATTGAACCTGCTATCAAACTTGCTGAAGATGGTATTCCTGTAAGCTATGATCTTCACCAGTCACTTGTAACTGCAAAACCATGGCTACAAAAATCTCCAGATGCGATGAAAATCTTTTATAAAAAAGATGGATCAGCCTATGAGGTAGGAGAAATCCTAAAACAGCCTGAACTTGCTAATAGTTTAAAGCTAATTGCAAAACAAGGCAAAAAAGCTTTCTATGAAGGAGAAATAGCTCATAAGATAGCCGATAGTATGGCTAAAAATGGTGGTTTAATAACATTGCAAGATTTGAAAAATTATAATATTGAGGAGATGAAGCCAGTTAAGGGAACTTATAGAGGTTATACTATATATTCTATGCCGCCGCCAAGTTCTGGTGGTGTGATTCTAATAGAATTATTAAATATTCTGGAGAATTTTCCATTGTCTGACTATGGTAACAATAGTGCTAAGACTATTAATCTTATGAGTAATGCGATGAGCTATGCTTATAATGATAGGAATTCTGACTTAGGAGATCCAGATTTTGTCAAAATGGATTTAGCTAAGTTTTTATCTAAGAAGTATGCAAAACAGATTGCTCAAAAGATAACTACAGATAAGCATATCCCTAGTAAAGATATTAGTACTATAGATCCGGATGATCATGAAAAATTACAAACTACACATTTTAGTATTATTGATAAAGATGGTAATATGGTATCAAATACTTATACCTTAAATTATTCTTATGGAAGTGGTATTGTAGTACCAGGAACGGGAATTTTTTTAAATAACGAAATGGATGATTTCGCTGCTAAAGTTGGCGAGGCAAATGTCTTTGGTTTGGTTCAAGGTGAAGTAAATACTGTCGCACCGAATAAACGACCATTAAGTTCAATGACTCCAACGATAGTATTAGATAATGATGGTAAACCATTTTTAGCTACAGGTTCTCCTGGAGGAAGTCGTATTATTACAACAACGTTACAAGTGATTCTAAATATCATTGATTTTAATATGAATCTTCAAGCAGCAGTTAATAATCCTCGTATACATAGTCAATTATGGCCAGAAGAGATTGGTGTAGAGCAGGGTATATCTGTAGATACAATTAATCTACTTAAGAAGATGGGTAACACTGTCACACCTTATGCTGCTATGGGAGCTGCTGAATCTGTAATGTCAGATGGACAATATGTCTATGGAGCTGCAGATCCACGCAGAGCTAGCGCATTAGCTATAGGTTATTAA

>FTL_0767
TTATTTGTTGATATAACATTTAAATATAATTGGCCAAACGACAGTATATACTTTTTTACTGTCTCCCCATGATTCTCTGAATTTATCATAAAATCCTAGTTTGACTATAGGACATTTATTATGATTTCTGAGGTATTCGGCATAAGCAGAAAAAGATTTGAGATATTCAATAAAATCATCAAAATTCATTTCTTTAGTTTGCCTAAACTCTGGAGAATCCAGCTTAGGTAAATCGATATTAATATCTTTATAAAAGTTATCAATATGTTCTCTACCTTGTGGGAAGTATGGGCGGATAGTTCTATAAAACTCCTGGTAAATAATTTCAACCGCAGTATTGACGCTGATATTATGGTGATATGCCCAAATAGCAACAATTCCATTAGGTTTAAGTATGCGTAGGCACTCTTTTTCAAATTTACTCATATCAAACCAATGAGCAACCTGTGAAACTGTTATTAGATCAACACATCGATCAGCAAACATACTATTAGCTTCATCTGCTTTAAAATATTTAATACTGTTATGTTTAAAAGCTTTAGCTAGTTGTGCACTGCTAATATCAGTAGCATGGATTTCATTGATAAATTCAGCTAATTTGATTGCTATTTGACCATTACCAGTACTACAGTCCCAAGCTTTTTGATTAGAAGGTATTTTTTGTTTGAGAAAGTTTATAATCTCAACAGGAACACTAGGTCTAGCTTTTTGATATAGTGTTGCTACTGAACTAAAATCTACATTTGAGTTACTCAT

>FTL_0768
TTAAAGAGTACTGCGAGATGCTTTTTTACGATCTGATTCTGTTAAGTATTTTTTTCTTAATCTGATAGATTTTGGTGTAATTTCAACAAGTTCATCATCTTCGATGAATTCTAAAGCATACTCAAGCGTAAGTTTAATAGGCGGCACCAGAACTACAGCTTCATCTTTGCCAGATGCACGGATATTAGTAAGTTGCTTACCTTTACAAGGGTTTACAACAAGATCATTATCTCTATTATGGATACCAATAATCATCCCTTCATATACATCTGTACCATGACCAATAAACATTCTACCACGCTCTTGTAGATTAAATAGAGCAAATGCCAAAGCCTTACCCGATACCATCGAAACTAAAGTACCATTTTGACGAGTTTCAAGGTTTTGTTTTTTCATCGGACCATAGTGGTCAAATACTTTATTTAAGATACCTGAACCTGATGTGATAGTTAGGAATTCTGTGTAGAAACCTATCAAACCACGTGAAGGAATTATAAATTCAAGTTTGACACGTCCTTTGCCATCTGGTTCCATATTCTTAAGCTCACCTTGACGTAAGCCCATTTTCTCCATTACTGTGCCTTGATGCTCTTCATCAATATCGATTATGGCTTGCTCATATGGTTCGTGTTTTTCGCCATCTATATCTTTGAAAATTACTTGTGGACGTGATACTGCAATTTCAAAACCTTCACGACGCATATTCTCAAGTAAAATTGATAAATGTAATTCACCACGACCAGAAACTTTGAATTTATCAGGATCATCTAGTTGCTCAACCCTTAGAGCAACATTATGGATTAGTTCTTTTTCAAGTCTTTCTTTGATCTGACGTGATGTTACAAATTTACCTTCTTTACCAGCAAAAGGAGAGTTATTAACTTGGAATGTCATACTGATAGTTGGCTCATCTACAGAAAGTGCAGGCAGAGCTTCGACATGCTCTGGATTACATAATGTATCAGAAATTTTCAGCCTTTCCATACCTGTTACGCAAACTATATCACCAGCACTAGCTTCTGCTACTTCATTACGCTCTAGCCCAAGGTAACCTAATATTTGTAGTACACGACCAATTCTTTTTTCTCCAGCAACATTTACAATTGTAACAGGAGTATTTGTCTTAATTTTACCTCTCTGGATACGACCAATACCGATAGTACCAGTGAAGTTTGAATAATCTAGCGATGATATTTGCATTTGGAATGGACCATTCTCATCAACATTAGGATGCTCAACATTTTCAACTATAGCTTTGAAAAGGTCAGTCATATCATCTTTTTTCTGATTAATATCATTAGTTGCCCAACCGTCAATTGCAGAAGCATAGATAACAGGGAAATCTAATTGCTCATCAGTCGCACCTAGTCTATCAAATAAATCAAAAACTTGATCAACAACCCAGCCAGGGCGTGCGCCATCTCTATCAATTTTGTTGATTACAACTATAGGCTTTAGACCTTTTGCAAATGCTTTTTCTGTTACGAATCTAGTCTGAGGCATTGGTCCATCTACAGCATCAACTAGTAGCAATACTGAGTCAACCATTGAAAGTACACGCTCAACTTCACCACCAAAGTCAGCATGGCCTGGAGTATCAACGATATTGATTCTATAATCATTCCATTTAAGTGCAGTGTTTTTAGCTAAAATTGTGATACCTCTTTCTTTTTCGATATCATTTGAGTCCATAACTCTTTCAACTTCAGGACCACGGCTTTTGAGTGTTCCAGATTGTTGTAATAATTTGTCAACTAGAGTAGTTTTACCATGGTCAACGTGTGCAATAATTGCAATATTTCTTAAATTTTCAATCAT

>FTL_0769
ATGCAAGAGAGGTTTTTAGCGGTTATTGAAGAGTCATATCAAAACTTATATTTATCGAAGAAGTTAAACCTTATTAGACTTACAGATCGAGTTAGGAATAAAAAAATCGCTGCTGAGATTTTATCAAAATCGCATCCTACAGATAAAGAAATTTATTATGTTTTTAATTTGCATTTCGGTGAGGAAATGGCTCAATTTGCAGAATTAATTCATATTCACAAAGAGAATGGTTTTCCTATTTATACAGATAATAACAAACGTAAACTTAGAAAATTTTATAAACAAATTTATAATACAGACTTACCGATAGATCTAAAAAAGAAGTTTTTGAGAGCTTTAGTAGGTGAGTACACTACTCTTAAAAGAGGGATTGAAAGAAAAGTAGGTTTTTTGACTAATATATATAATTGTGCAGGCCATTATAGTCTTTTTGATTTGGATGATGCAAGTAGTGCGATATTTCTTTTTGTAGAGTTGCTTTCAGGGCGTAAGATATATTATTTTAGGACTATATCAAAGTTTGAAGATGTTAAAAAAGACTATTTATTTACATCAATTGAAACCTTAAGAAGTAAAATTACACAAAAATACAATCATATTTTAGGTATTTATAAGCAATGTTTTTTGACAGTATCAAAAATTGCTCCAAATATACAACTAAGGGAAATTGTAAATATAACAGCAGATATCTCAGAAAACATTTTTCAACTTGAAGAGTCTATTAGTGAAATTCATACTAGAAAACTGAACAAAGAACTCAAAAAACAGGTGCAGGGAACTAAAAATAGGTTTAATCAGAATATACGTATATTAAAAACACAATTAAAAAGATTAAATATGTTCTTAAAGCATTGGCATTCTTTAAATTTTGATAAAGATGAAAAATTAAATAGAAATGTAGAGCATGAGTTGGCATATGTTTTTCTTGAAGATAAAATGAGAATGTCTCTAGCTTATCAGATGTATGAGTATATAAATCATGAGCATGATTTTCAGACAAAAGAGCTATATATCAAAGCTTATGCAAGACAAATTGTCAAAATCTTAAAAGAGCCATTAAATTTAGAAGACTCTTCAGTTTTAACAGCCATTGAGATGTCTCGAGGGGAAAATCTTAGTAGTATTCGGTTGACTAATTCAACTAAACAAAAATTAGATACTACTTATAATTTATGTAAATCTGTTAAAACAAATATTTTTGAGCTTAGAAGGCGAATACAAAAAATTTTAGTTGCACAATATGTCTAG

>FTL_0784
[truncated: 705,746 more chars]
