# Supplementary material for: Rapid High Resolution Genotyping of Francisella tularensis by Whole Genome Sequence Comparison of Annotated Genes (“MLST+”)
Source: PLoS One. 2015 Apr 9;10(4):e0123298. doi: 10.1371/journal.pone.0123298 (PMC4391923; doi:10.1371/journal.pone.0123298)
Supplement: S1 Data Archive — Archive of Supplemental files are listing included and excluded targets of MLST+ analysis, overview of MLVA and canSNP results as well as nucleotide and allelic variants of all investigated strains.It also shows a comparing Minimum-Spanning Tree of MLST+ and wgSNP data. (ZIP) [file pone.0123298.s001.zip › Supplemental_MLSTplus_Francisella/Table_MLVA_canSNP.xlsx]

## Sheet: MLVA
MLVA 12
Results of in-silico analyses and laboratory experiments
AccNo	Strain Name	Ft-M23	Ft-M24	Ft-M03	Ft-M20a	Ft-M10	Ft-M05	Ft-M04	Ft-M20b	Ft-M06	Ft-M02	Ft-M22	Ft-M26
NC_006570.2	SchuS4	350	395	432	306	453	314	216	153	272	351	166	196
NC_008245.1	FSC198	350	395	369	306	341	314	216	153	272	351	166	196
NC_016937.1	Ti0902	327	395	324	306	277	298	216	153	272	441	166	196
NC_016933.1	TIGB03	327	395	324	306	277	298	216	153	272	441	166	196
NC_009257.1	WY96-3418	327	395	252	342	181	298	216	351	272	381	169	196
NC_009749.1	FTNF002-00	327	400	297	306	197	298	221	153	272	339	172	210
NC_007880.1	LVS	327	416	351	318	197	298	221	153	272	339	178	198
NC_008369.1	OSU18	327	416	351	306	197	298	226	153	293	339	172	204
NC_019551.1	FSC200	327	416	297	306	197	298	221	153	293	339	178	198
NC_010677.1	FSC147	327	395	450	354	197	362	214	153	230	339	197	196
NC_008601.1	U112	-1	395	486	438	-1	-1	214	351	-1	339	-1	196
NC_017450.1	Fx1	324	395	585	450	-1	-1	214	396	-1	339	-1	196
F49		327	416	351	318	197	298	221	153	272	339	178	198
F101		327	416	317	306	197	298	221	153	293	339	178	196
F107		327	416	317	306	197	298	221	153	293	339	178	196
F88		327	395	317	306	197	298	221	153	272	339	178	214
F89		327	395	317	306	197	298	221	153	272	339	178	214
F90		327	395	317	306	197	298	221	153	272	339	178	214
F91		327	395	317	306	197	298	221	153	272	339	178	214
F92		327	395	317	306	197	298	221	153	272	339	178	214
F99		327	416	317	306	197	298	221	153	293	339	178	196
F105		327	395	317	306	197	298	221	153	272	339	178	214
F106		327	395	317	306	197	298	221	153	272	339	178	214
F112		327	395	317	306	197	298	221	153	272	339	178	214
F113		327	395	317	306	197	298	221	153	272	339	178	214
F114		327	395	317	306	197	298	221	153	272	339	178	214
F115		327	395	317	306	197	298	221	153	272	339	178	214
F116		327	395	317	306	197	298	221	153	272	339	178	214
F117		327	395	317	306	197	298	221	153	272	339	178	214
F118		327	395	317	306	197	298	221	153	272	339	178	214
F233		327	395	317	306	197	298	221	153	272	339	178	214
F100		327	395	308	306	197	298	221	153	272	339	178	214
F108		327	395	308	306	197	298	221	153	272	339	178	214
F109		327	395	308	306	197	298	221	153	272	339	178	214

## Sheet: canSNP
canSNP
Results of in-silico and laboratory experiments
Sample ID	SNP F1	SNP T 1	SNP N 1	SNP N 2	SNP N 3	SNP M 2	SNP A2	SNP A3	SNP A 4	SNP A 5	SNP A 6	SNP B 15	SNP B 16	SNP B 17	SNP B 18	SNP B 19	SNP B 20	SNP B 21	SNP B 22	SNP B 23	SNP B 24
FSC200	T	C	G	G	C	A	C	T	C	T	C	G	G	G	C	A	G	A	A	G	T
FTNF002-00	T	C	G	G	C	A	C	T	C	T	C	G	G	G	T	C	A	G	G	G	T
F49_PGM	T	C	G	G	C	A	C	T	C	T	C	G	G	G	C	A	A	G	G	T	G
F49_MiSeq	T	C	G	G	C	A	C	T	C	T	C	G	G	G	C	A	A	G	G	T	G
F88	T	C	G	G	C	A	C	T	C	T	C	G	G	G	T	C	A	G	G	G	T
F89	T	C	G	G	C	A	C	T	C	T	C	G	G	G	T	C	A	G	G	G	T
F90	T	C	G	G	C	A	C	T	C	T	C	G	G	G	T	C	A	G	G	G	T
F91	T	C	G	G	C	A	C	T	C	T	C	G	G	G	T	C	A	G	G	G	T
F92	T	C	G	G	C	A	C	T	C	T	C	G	G	G	T	C	A	G	G	G	T
F100	T	C	G	G	C	A	C	T	C	T	C	G	G	G	T	C	A	G	G	G	T
F105	T	C	G	G	C	A	C	T	C	T	C	G	G	G	T	C	A	G	G	G	T
F108	T	C	G	G	C	A	C	T	C	T	C	G	G	G	T	C	A	G	G	G	T
F109	T	C	G	G	C	A	C	T	C	T	C	G	G	G	T	C	A	G	G	G	T
F112	T	C	G	G	C	A	C	T	C	T	C	G	G	G	T	C	A	G	G	G	T
F114	T	C	G	G	C	A	C	T	C	T	C	G	G	G	T	C	A	G	G	G	T
F233	T	C	G	G	C	A	C	T	C	T	C	G	G	G	T	C	A	G	G	G	T
F101	T	C	G	G	C	A	C	T	C	T	C	G	G	G	C	A	G	G	G	G	T
F107	T	C	G	G	C	A	C	T	C	T	C	G	G	G	C	A	G	G	G	G	T
